# Supplementary material for: Deep learning reveals determinants of transcriptional infidelity at nucleotide resolution in the allopolyploid line by goldfish and common carp hybrids
Source: Brief Bioinform. 2025 Jun 5;26(3):bbaf260. doi: 10.1093/bib/bbaf260 (PMC12140016; doi:10.1093/bib/bbaf260)
Supplement: Supplementary_Data_1_(Comparison_of_model_performance_under_different_settings)_bbaf260 [file supplementary_data_1_(comparison_of_model_performance_under_different_settings)_bbaf260.xlsx]

## Sheet: Comparison of model performance
Comparison of model performance under different settings
By default the length is 200nt, m-tokens is 20 and λ is 0.5.
	Sequence-level prediction								Subregion-level prediction
Change in length only (nt)	Precision	Recall	F1	AUPRC	MCC	Accuracy	AUROC		Precision	Recall	F1	AUPRC	MCC	Accuracy	AUROC
100	0.8342	0.679	0.7486	0.8675	0.5537	0.772	0.8367		0.8424	0.9764	0.9045	0.9594	0.1203	0.828	0.8251
200	0.9111	0.83	0.8687	0.9424	0.752	0.8745	0.926		0.7623	0.965	0.8518	0.9265	0.2995	0.758	0.8197
300	0.9442	0.896	0.9194	0.9731	0.8441	0.9215	0.9625		0.7245	0.8441	0.7797	0.8853	0.3437	0.7035	0.7938
400	0.9524	0.92	0.9359	0.9773	0.8745	0.937	0.9671		0.587	0.9252	0.7183	0.8355	0.3297	0.6353	0.8018
500	0.9894	0.937	0.9625	0.9866	0.9283	0.9635	0.9821		0.4921	0.9824	0.6557	0.7027	0.2084	0.5235	0.7338
Change in m-tokens only	Precision	Recall	F1	AUPRC	MCC	Accuracy	AUROC		Precision	Recall	F1	AUPRC	MCC	Accuracy	AUROC
1	0.9191	0.829	0.8717	0.9513	0.7597	0.878	0.9363		0.1169	0.8386	0.2052	0.4211	0.1283	0.418	0.7268
5	0.877	0.856	0.8664	0.9467	0.7362	0.868	0.9325		0.3435	0.905	0.4979	0.6614	0.2044	0.4655	0.7531
10	0.8973	0.839	0.8672	0.9455	0.7446	0.8715	0.9304		0.5184	0.9537	0.6717	0.8025	0.3118	0.5843	0.8018
15	0.8897	0.847	0.8678	0.9428	0.7429	0.871	0.9275		0.6408	0.9263	0.7575	0.8631	0.3312	0.6669	0.8081
20	0.9365	0.811	0.8692	0.9443	0.7629	0.878	0.9287		0.8048	0.8967	0.8483	0.9345	0.3271	0.7633	0.8229
Change in λ only	Precision	Recall	F1	AUPRC	MCC	Accuracy	AUROC		Precision	Recall	F1	AUPRC	MCC	Accuracy	AUROC
0.1	0.9187	0.825	0.8693	0.9423	0.7559	0.876	0.9274		0.7618	0.954	0.8471	0.9313	0.2536	0.75	0.822
0.2	0.9326	0.802	0.8624	0.9448	0.7514	0.872	0.9285		0.81	0.8943	0.8501	0.9379	0.3459	0.7674	0.8285
0.3	0.9271	0.801	0.8594	0.9437	0.7449	0.869	0.9284		0.774	0.9542	0.8547	0.933	0.2829	0.7622	0.8238
0.4	0.9072	0.851	0.8782	0.9479	0.7655	0.882	0.9326		0.7652	0.9422	0.8445	0.9224	0.2852	0.7505	0.8074
0.5	0.8987	0.852	0.8747	0.9468	0.757	0.878	0.9326		0.7316	0.963	0.8315	0.9083	0.1668	0.722	0.792
0.6	0.9028	0.845	0.8729	0.945	0.7555	0.877	0.9299		0.7203	0.9866	0.8327	0.9097	0.0771	0.7163	0.7804
0.7	0.8867	0.853	0.8695	0.9444	0.7445	0.872	0.9284		0.7284	0.9616	0.8289	0.9178	0.1986	0.7209	0.8103
0.8	0.9074	0.833	0.8686	0.9461	0.7505	0.874	0.9315		0.7373	0.9787	0.841	0.9122	0.2015	0.7347	0.8048
0.9	0.9269	0.85	0.8868	0.9544	0.7857	0.8915	0.9406		0.7435	0.9814	0.8461	0.8851	0.1314	0.7383	0.7309
