# Supplementary material for: Deep learning reveals determinants of transcriptional infidelity at nucleotide resolution in the allopolyploid line by goldfish and common carp hybrids
Source: Brief Bioinform. 2025 Jun 5;26(3):bbaf260. doi: 10.1093/bib/bbaf260 (PMC12140016; doi:10.1093/bib/bbaf260)
Supplement: Supplementary_Data_2_(Importance_scores_and_frequency_distribution_of_motifs)_bbaf260 [file supplementary_data_2_(importance_scores_and_frequency_distribution_of_motifs)_bbaf260.xlsx]

## Sheet: TF_motifs_scores
motif_id	motif_consensus	tf_name	tf_family	tf_class	pubmed_ids	uniprot_ids	data_type	tfbs_count	explanation_scores (Position relative to central distortion site(nt))
									-100	-99	-98	-97	-96	-95	-94	-93	-92	-91	-90	-89	-88	-87	-86	-85	-84	-83	-82	-81	-80	-79	-78	-77	-76	-75	-74	-73	-72	-71	-70	-69	-68	-67	-66	-65	-64	-63	-62	-61	-60
MA0002.3	CTGTGGTTT	Runx1	Runt-related factors	Runt domain factors	8413232	Q01196	ChIP-seq	2858	0.168395	0.0483122	-0.0784018	0.076889	0.0122491	0.986335	0.0849684	0.165122	0.934083	0.707713	1.41337	0.945088	0.0614653	1.06738	0.178875	0.0849986	0.294767	0.231269	0.6806	1.0845	0.0518713	0.779735	0.0995864	0.710836	0.41353	0.077585	0.0490024	0.591382	0.151812	0.0315803	-0.0322079	0.381017	0.0525122	0.0833432	0.0530027	-0.261449	0.025662	0.200314	0.0778848	0.0748897	0.127723
MA0003.5	GCCTCAGGC	TFAP2A	AP-2	Basic helix-span-helix factors (bHSH)	23332764	P05549	ChIP-seq	797	-0.0287747	0.0180308	-0.081559	-0.0595613	-0.0134123	0.264877	0.0144521	0.0427115	0.181324	0.155888	-0.0944138	-0.0169224	0.471204	0.0156963	-0.0983475	0.0637106	0.0676416	0.027683	-0.133558	0.247248	-0.00211226	0.00973344	0.136166	0.139839	-0.0197001	-0.0132373	0.0400951	0.0509919	-0.0305089	0.24938	0	0.121116	-0.308757	0.0259548	1.1633	-0.0221824	0.158815	0.0395523	0.0488476	0.0982211	0.00722544
MA0004.1	CACGTG	Arnt	PAS domain factors	Basic helix-loop-helix factors (bHLH)	7592839	P53762	SELEX	601	0.0435339	0.0102696	-0.066105	0.0889444	0.133546	-0.0939588	-0.0205787	0.0519867	0	0	-0.0182949	-0.00518615	0.123768	0.633786	0.0226478	0.0526726	0.0258004	0.0249129	0.373928	0.0258794	0.273227	0.038466	-0.0377123	0.0509213	0.0208762	0.0343615	-0.0176451	0.0113284	0.069567	0.0253796	0.00318277	0.0429542	0.0179419	0.311293	-0.00677923	0.0151843	0.039491	-0.0289881	0.0254865	0.130983	0.0250019
MA0006.2	GCGTG	Ahr::Arnt	PAS domain factors; PAS domain factors	Basic helix-loop-helix factors (bHLH); Basic helix-loop-helix factors (bHLH)	7592839	P30561; P53762	SELEX	817	0.887017	-0.0175303	-0.0472937	0.339971	-0.025669	0.0824832	-0.403124	0.715963	0.0242741	-0.00986818	-0.00171492	-0.0277058	-0.0274197	0.00833494	-1.1674	0.00367969	-0.0169252	1.45313	0.0154196	0.171891	-0.0741077	0.0942869	0.0727945	-0.0980604	0.246388	0.0340553	0	-0.000943615	-0.0698121	0.0483257	0.0488546	0.423078	-0.00636662	0.0316839	0.0540684	0.0175239	0.0205928	0.124741	-0.00735441	-0.0101652	0.0866283
MA0007.4	GGGAACACGGTGTACC	Ar	Steroid hormone receptors (NR3)	Nuclear receptors with C4 zinc fingers	20943813	P19091	HT-SELEX	116	-0.0222666	0	0	0.010261	0	0	0.0542093	0	-0.0199898	0.447314	0	0	0	0	0	0	0	0.0482773	-0.0481808	0	0	-0.082796	-0.111631	-0.00477965	0.15234	0	0.101079	0	0	0	-0.257218	0.129033	0	0	0	0.00996612	0.124679	0	0	-0.0339904	-0.0124641
MA0009.2	TCACACCTAGGTGTGA	TBXT	Brachyury-related factors	T-Box factors	7588606	O15178	HT-SELEX	186	0.0110804	-0.034402	0.160116	0	0.056022	0.0739537	0	-0.0052326	0	-0.00514369	0.0322095	0.130336	-0.0177479	0.0308999	0.0148969	0.0685842	-0.00599114	0	0	0.0238469	0	0.0804761	0	-0.122784	0.163071	-0.0649818	0	0	0.061254	-0.0274511	0.0151201	0.00603957	0.172918	-0.0182998	0.00654426	0	0	-0.0289764	0	0.669534	0.74777
MA0014.4	GCGTGACC	PAX5	Paired domain only	Paired box factors	8406007	Q02548	ChIP-seq	702	0.0147656	0.0169497	0.16122	0.164363	0.0763478	0.0353469	0.955154	0.76645	0.471916	0.167504	0.199638	0.0296136	0.00692423	-0.0569959	0.200066	0.0667592	-0.017883	0.0894379	-0.00330509	0.578515	0.0823844	0.0616217	0.156466	0.00618573	0.041682	0.735825	0.0274296	-0.000444735	-0.0156932	-0.0252969	0.284906	0.0654785	0.222893	-0.0225873	0.128865	0.363679	0.290774	0.0231401	0.0261111	0.00721275	0.207171
MA0017.3	AAAGGTCAAGGG	NR2F1	RXR-related receptors (NR2)	Nuclear receptors with C4 zinc fingers	8496174	P10589	HT-SELEX	672	0.410993	0.0371102	0.00344216	0.0433719	-0.012705	-0.0377034	0.133093	0.0850923	0.116095	0.0659127	0.146756	-0.0707671	0.136318	-0.160437	0.0519626	0	-0.169591	-0.00725227	0.0490227	0.0801267	0.104992	0.0830033	0.203355	0.139505	0.0376859	0.280442	0.13973	0.0319358	0.07934	0.158459	0.0831711	0.0513608	0.0199964	0.0941004	0.00784251	0.115712	-0.00749954	-0.0218702	7.56599	-0.0200991	-0.155601
MA0018.5	TGATGTCA	CREB1	CREB-related factors	Basic leucine zipper factors (bZIP)	17916232	P16220	ChIP-seq	2082	-0.00599633	0.0997374	-0.0252495	-0.00743299	-0.00781033	-0.101612	0.307172	0.0205889	-0.00141756	0.0474906	0.160459	-0.00839655	0.0788918	0.083378	0.825957	0.437229	0.0047302	0.00747724	0.39826	0.00575566	0.022115	0.261194	0.0149283	0.494514	0.129591	-0.0181445	0.125196	0.55591	0.288952	0.0351158	0.0330371	0.04347	0.0219314	0.138415	0.0515203	0.0305557	0.334726	0.267505	0.0142428	0.122034	0.139027
MA0019.2	ATGCAATCCC	Ddit3::Cebpa	CEBP-related; CEBP-related	Basic leucine zipper factors (bZIP); Basic leucine zipper factors (bZIP)	8657121	P05554; Q62857	SELEX	1481	0.15605	-0.112931	0.0355016	0.23106	0.14669	0.223499	1.21681	0.0682978	0.105025	0.145733	-0.0449113	0.0742002	0.111897	0.0347914	0.0632025	-0.024436	0.318794	0.231492	1.56207	-0.0291071	0.076107	0.0821219	0.0379494	-0.0284675	0.0566695	0.377682	0.0036501	0.656375	0.0149472	0.0926095	0.29104	0.0252743	2.13129	0.00794736	0.00119807	0.680899	0.0606644	0.23689	0.018278	0.0854986	0
MA0024.3	TTTGGCGCCAAA	E2F1	E2F	Fork head/winged helix factors	9372931	Q01094	HT-SELEX	178	0.184441	-0.223892	0	0	0.141098	-0.0433967	-0.127834	0	0	-0.00300364	-0.0135108	0	0	0.0453705	0.144407	0	-0.0128679	0	0.194567	0	0	-0.000352924	0	0.00156903	0	0.0422044	0	0.0419075	0	-0.0100471	-0.0392588	0	0	0	-0.0482475	0.0851838	-0.0146141	0.0345376	0	-0.0894563	0
MA0025.3	TTATGCAAT	NFIL3	CEBP-related	Basic leucine zipper factors (bZIP)	9122243	Q16649	ChIP-seq	2280	0.152452	0.0531029	0.0251061	0.699445	0.0796188	0.0592348	0.0350109	0.183775	0.0505917	0.0189059	0.518956	0.0209692	0.502463	0.031138	0.054021	0.0281914	0.0806495	0.0364507	0.0738015	0.00976068	0.37069	0.228974	0.0208722	0.640225	0.0771587	0.0112246	0.166519	0.047415	0.025296	0.0278291	0.371947	-0.0198694	0.0685589	0.187331	-0.00813449	0.000278297	0.0584376	0.0215902	0.282283	0.269259	0.0079066
MA0027.3	TAATTA	EN1	NK	Homeo domain factors	8096059	Q05925	HT-SELEX	2550	0.0330689	-0.0466598	0.649547	0.213632	-0.0335938	0.705574	0.0604787	0.183529	-0.0457255	0.998085	0.0145537	0.0223593	0.305761	0.270002	1.39508	0.288599	0.581613	-0.00811816	0.256055	0.175246	0.247701	-0.000506498	0.204308	0.01566	0.105455	-0.070803	0.0702599	0.00865674	0.00450936	-0.0161565	-0.00340768	-0.0408152	0.0131616	-0.0627543	-0.00227695	0.414937	0.021551	-0.0260207	0.0890275	0.389086	-0.0834886
MA0028.3	ACCGGAAGT	ELK1	Ets-related	Tryptophan cluster factors	1425594	P19419	HT-SELEX	209	-0.0121378	0.00511389	-0.0219283	0	0	0	-0.00931409	0.0304138	0	-0.00721775	0	0.204937	0	-0.0531558	0.0475493	0.116345	0.232433	0.0530338	1.40023	-0.0694497	0.164835	0.000790349	0.0128357	0	0	0.0793083	0	-0.0660744	0	0	0	0.0946404	0	-0.0637033	0.0247179	-0.0214623	0	0.0154837	0.0133499	0	0
MA0029.2	AGATAAGATAA	Mecom	Factors with multiple dispersed zinc fingers	C2H2 zinc finger factors	8321231	A4QPC8	SELEX	1444	0.237232	0.151348	0.0219747	0.200208	-0.188771	-0.0288978	0.153906	-0.180312	0.633015	1.44648	-0.00688392	0.000572356	-0.0457776	0.575304	0.294585	0.0437943	0.18954	0.00701774	0.247549	-0.0800802	-0.00330472	-8.91973e-05	0.154451	0.0270477	-0.265391	-0.0222811	0.0328336	1.34586	0.0342404	0.00423468	0.0378939	0.0405908	0.891919	-0.00436096	-0.0411232	-0.0199603	-0.00141596	0.0472717	0.0218718	-0.0678422	0.0245891
MA0030.2	CGTAAACAA	FOXF2	FOX	Fork head/winged helix factors	7957066	Q12947	SELEX	2731	0.413692	0.0425502	0.120447	-0.0458293	-0.163131	0.148613	0.044292	0.790688	0.0327108	0.451214	0.152142	0.225211	0.0273639	0.374191	0.0316353	0.0435604	0.819178	0.413553	0.0204789	0.135906	0.522965	0.898736	0.231123	0.0668626	-0.0120335	0.0700274	0.13871	0.187488	0.0185432	0.0375373	0.0758607	0.0531219	0.196456	0.0430365	0.124686	0.146254	0.0608534	0.520433	1.1574	0.0737671	0.0240417
MA0031.2	GTAAACA	FOXD1	FOX	Fork head/winged helix factors	7957066	Q16676	SELEX	4063	0.00131098	0.485921	0.0584414	0.105719	0.001691	-0.00366969	0.127285	0.0162314	0.404143	0.0417055	0.252132	0.189313	0.276366	0.00994615	0.355827	1.34489	0.784116	0.202682	0.139389	0.10602	0.0429776	0.308646	0.383039	0.321809	0.287608	-0.00314643	0.0696616	0.135303	0.392877	-0.0128786	0.194905	0.159743	0.0849554	0.0820062	0.101863	0.196988	0.0761253	0.0566922	0.0160249	0.822924	0.240113
MA0032.2	TATGTAAATAT	FOXC1	FOX	Fork head/winged helix factors	17993506	Q12948	HT-SELEX	4510	0.076088	0.47127	-0.0139715	0.0190635	0.363242	0.249577	0.0554992	0.0784346	0.178423	-0.00823411	0.940392	0.37596	0.0504508	0.220805	0.385734	0.18055	0.0574083	0.0736812	0.342254	0.313553	0.0375263	0.0422312	0.262373	0.00789965	0.122518	0.0711029	0.0206667	0.0116755	0.0100517	0.032688	0.399856	0.0704194	0.00312776	0.050233	-0.00569118	0.28767	0.544171	0.14391	0.0287402	0.0510146	0.316916
MA0033.2	GTAAACA	FOXL1	FOX	Fork head/winged helix factors	23836653	Q12952	HT-SELEX	3311	0.0356524	0.649393	0.0361277	0.0822246	-0.0396014	-0.0128853	0.127327	0.166828	0.426313	0.0664267	0.393542	0.154726	0.295142	0.0344269	0.671998	1.05461	0.0426825	0.534982	0.0408588	0.0208728	0.0546524	0.233404	0.571132	0.376647	0.0872508	1.12799	0.0284284	0.217845	0.157451	0.0210163	0.0384003	0.0823678	0.140476	0.0581338	0.0983384	0.186122	0.0646473	0.130417	0.520814	0.847303	0.260484
MA0035.5	CTAATCT	GATA1	C4-GATA-related	Other C4 zinc finger-type factors	23142663	P15976	ChIP-seq	1945	0.129772	0.00695905	0.286798	0.145682	0.0093583	-0.0189851	0.0424351	0.298861	0.712645	0.419255	0.28049	0.143874	0.556061	0.419508	0.248166	0.037326	1.2536	-0.003001	0.145575	-0.00412083	0.137575	0.20396	0.149834	0.642524	1.41925	0.058955	0.864469	0.759936	0.051897	0.0629508	0.0388558	0.0671296	0.12992	-0.145991	0.124842	0.0185724	0.0580886	0.265287	0.282965	0.0570904	0.00957515
MA0036.4	CTTATCT	GATA2	C4-GATA-related	Other C4 zinc finger-type factors	8321207	P23769	ChIP-seq	1751	0.366155	0.80366	0.0924506	0.0780374	0.392585	0.284477	0.0973563	0.107125	0.120308	0.0259207	0.00872902	0.085187	1.14107	0.331137	0.0908071	0.135436	0.0357807	0.0114733	0.114192	-0.0372323	0.00623457	0.34491	-0.012944	0.056653	-0.0175331	-0.295018	0.170074	0.852922	-0.0044934	0.0806471	0.00477516	-0.0271016	0.0991811	0.00835131	0.112156	0.0165986	0.0303979	0.0250901	0.190335	0.0479349	0.00975029
MA0037.5	TCTTATCT	Gata3	C4-GATA-related	Other C4 zinc finger-type factors	8321207	P23772		2064	0.0303233	0.340208	0.0502115	2.30348	1.2665	0.0621316	0.112641	0.110169	0.0087934	0.167553	0.0737982	1.44341	0.334471	0.196495	0.875298	0.0559653	0.0532612	0.122887	-0.0194183	0.0124477	0.780554	0.00140413	0.16259	0.0964884	1.93766	0.0663855	1.10015	1.52106	0.924835	0.0328635	-0.017894	0.242565	0.146833	0.138715	0.0803527	0.0751768	0.0442953	0.272375	0.0329441	0.0704219	0.279517
MA0038.3	AAATCACTGCA	GFI1	More than 3 adjacent zinc fingers	C2H2 zinc finger factors	8754800	Q99684	HT-SELEX	510	-0.00248282	0.62255	-0.0235471	1.20321	0.239124	-0.0367215	-0.00549026	0.0836488	-0.00485274	-0.0420113	-0.0158023	0.0449592	-0.0378539	0.00393604	0.042066	0.0720705	0.0877756	0.0700652	0.0238541	0.0577236	0.781476	0.120577	-0.00231506	0.197288	0.00547758	-0.0260217	0.275819	0.0714652	0.0162875	-0.0213503	-0.0131124	0.288039	0.0107005	0.0235651	0.158613	-0.0362642	-0.000314825	0.00543221	-0.0318923	-0.0332925	0.642949
MA0039.5	CCCCACCC	KLF4	Three-zinc finger Kruppel-related	C2H2 zinc finger factors	28473536	O43474	ChIP-seq	764	-0.0662498	0.0444969	0.035695	0.262628	0.31943	0.147315	-0.00416213	0	0.00788608	0.203452	-0.0836986	0.0173649	2.33509	-1.01177	0.127334	-0.0811519	-0.108302	0.580425	2.6946	-0.0215897	0.2379	0.0336913	0.612935	0.151104	-0.016942	-0.0132772	-0.0570264	0	-0.428142	0.0126939	0.0574468	0.125809	0	0.0417715	0.058627	0.0241017	0.414776	-0.0248619	-0.0174552	0.0903342	0.0252512
MA0040.2	ATTGTTTATT	Foxq1	FOX	Fork head/winged helix factors	8139574	Q63244	SELEX	4385	0.0540545	0.24961	0.756427	0.372428	0.0480886	0.0240597	0.0868177	0.784537	0.354779	0.505298	0.9176	0.0874168	0.453143	0.477045	0.138121	0.482406	0.149728	0.169837	0.231788	0.0743908	0.0360845	0.218719	0.132203	0.511146	0.0312456	0.258569	0.0628221	0.733445	0.480159	0.0994645	0.0182445	0.542395	0.070515	0.0935545	0.0197992	0.0969042	0.0295796	0.04342	0.539711	0.00461758	-0.000621506
MA0041.3	AAAGTAAATAAACA	FOXD3	FOX	Fork head/winged helix factors	8139574	Q9UJU5	CAP-SELEX	6532	0.0795498	0.512406	0.00381297	-0.00376169	0.271883	0.294673	0.001609	0.124798	0.1452	0.0466705	0.237841	0.181032	0.0376812	-0.0110494	0.31333	0.190523	0.0912499	0.0363871	0.118107	0.140666	-0.00403495	0.254526	0.212923	0.0825832	0.326426	0.0452124	0.0460582	0.157354	0.27461	0.373819	0.280799	0.0197698	0.0353701	0.132948	0.0468535	0.161619	0.660836	-0.00149227	0.018056	0.000588466	1.09748
MA0042.2	GTAAACA	FOXI1	FOX	Fork head/winged helix factors	23836653	Q12951	HT-SELEX	2721	0.0180899	0.684846	0.0590621	0.109781	-0.0409158	0.00445917	0.0535576	0.0108494	0.915542	0.0634225	0.269057	0.236266	0.105159	0.0367504	0.824523	0.0132037	0.0179418	0.386479	0.108215	0.0594652	0.0505977	0.304416	0.461857	0.523309	0.101036	0.00973255	0.0542077	0.436436	0.156449	0.0389452	0.132657	0.151528	0.0760434	0.0204678	0.125214	0.00503213	0.113645	0.0350249	0.688608	0.893305	0.40575
MA0043.4	TTATGCAAC	HLF	CEBP-related	Basic leucine zipper factors (bZIP)	8065331	Q16534	ChIP-seq	1206	-0.0450969	0.0703039	0.00728406	1.12388	0.0175389	0.121109	0.0156618	0.0290152	-0.148595	0.0228511	0.984097	-0.0457068	1.02565	0.0840661	0.0645386	0.0366384	-0.00849267	0.076383	0.0715791	0.0205887	0.982754	0.286074	0.0177299	0.834869	0.00707784	0.0110421	0.259922	0.740945	0.037216	0.0031728	0.127055	-0.0215855	0.024032	0.00738405	-0.0467672	-0.00787271	0.143235	-0.00285189	-0.0282429	0.23223	0.00655853
MA0046.3	GTTAATGATTAAC	HNF1A	POU domain factors	Homeo domain factors	9047360	P20823	HT-SELEX	1421	0.951807	0.0127515	0.149788	0.0269425	0.534592	2.42227	0.0244305	0.145222	0.340108	-0.0207281	0.257133	0.200246	0.104546	0.0181915	1.28326	0.00597875	2.0411	0.0113923	-0.0177879	0.140643	0.0589613	0.313124	-0.041497	-0.0132248	0.0113818	0.00594413	-0.0305216	0.0767046	0.24881	0.560035	-0.0637094	0.0447199	0.031747	0.129448	0.0031576	0.0155419	0.162765	0.0437126	0.00549724	2.13948e-07	0.0440142
MA0047.4	TGTAAACA	FOXA2	FOX	Fork head/winged helix factors	28644006	Q9Y261	ChIP-seq	3791	0.515672	0.0782335	0.0693326	0.405016	-0.0133579	0.0277146	0.0191345	0.682614	0.0278019	0.443149	0.213962	0.234643	0.0500138	0.403149	1.33487	0.038778	0.607003	0.152713	0.104707	0.0799523	0.071968	0.471122	0.302	0.0718138	0.00560563	0.0406992	0.247943	0.30663	0.00832942	0.0975425	0.165754	0.0607402	0.225501	0.102411	0.335066	0.00994614	0.052526	0.0221844	0.234847	0.340644	-0.00893681
MA0048.3	CGCAGCTGC	NHLH1	Tal-related	Basic helix-loop-helix factors (bHLH)	8289804	Q02575	HT-SELEX	1472	0.253914	0.0330085	0.18176	0.0334411	-0.026513	-0.0973991	-0.066834	0.0434661	0.320519	-0.0471687	0.0332652	0.109024	0.0888992	-0.123827	-0.0446667	0.0333272	0.12291	0.045958	0.0454915	0.0161294	0.0108051	0.0974841	0.0218236	-0.136319	0.0854211	0.0431397	-0.0604385	0.0641594	-0.0557188	-0.0753782	0.10469	-0.00680808	0.540162	0.0217589	0.259944	0.181704	-0.0112022	-0.0359653	0.0496158	0.0439318	-0.136533
MA0050.4	TGAAACTGAAA	Irf1	Interferon-regulatory factors	Tryptophan cluster factors	21803131	P15314		4110	0.193818	0.0292719	-0.0303637	0.515148	0.0621484	0.235743	0.0815284	0.110428	0.0610307	0.961092	0.50309	0.00685667	0.033816	-0.0185598	0.104684	0.468906	0.0406924	0.0215146	0.336539	0.48196	0.300782	-0.0335477	0.177733	0.151406	0.269941	0.0372778	0.719978	0.0475586	0.0246921	0.0152442	0.0602368	0.278162	0.643625	0.583805	0.0193325	0.125622	0.00554752	0.0532538	0.0446181	0.0497688	0.0314244
MA0051.2	GGAAAGCGAAACCAAA	IRF2	Interferon-regulatory factors	Tryptophan cluster factors	7687740	P14316	SELEX	1501	1.12441	0.0675221	-0.0516561	0.291362	-0.033593	1.27429	0.0769628	-0.0392108	0.022402	0.97095	-0.130286	0.0149833	-0.0218037	0.0201111	0.0532409	0.0151405	0.0194833	0.0966029	0.0351426	0.836305	1.74834	-0.0294166	0.83294	0.0117134	0.0344273	0.0402479	1.70835	-0.0349104	-0.00377492	0.00574028	0.149486	0.0388102	0.00816417	0.00396836	0.384247	0.134248	0.0281344	0.0118873	0.0579556	0.0550882	0.0597748
MA0052.5	CTAAAAATAG	MEF2A	Regulators of differentiation	MADS box factors	25217591	Q02078	ChIP-seq	3822	0.0656398	0.0348219	0.68479	0.011399	0.0278092	0.0293269	0.0222749	0.026528	0.0255839	0.0737532	0.0439295	0.051266	0.136242	0.0488551	0.0925067	0.0829524	0.74642	-0.0485945	0.0578304	0.20518	-0.0308329	0.28555	0.759876	0.0794328	0.0760936	0.193526	0.236882	0.0149308	0.0643642	0.100939	0.0455028	0.368481	0.0337885	0.0164507	0.227539	0.00882585	0.216592	0.675575	0.525693	0.0185767	0.0812871
MA0056.3	AATCCCCA	MZF1	More than 3 adjacent zinc fingers	C2H2 zinc finger factors	8114711	P28698	ChIP-seq	852	0.0389208	-0.0194154	-0.00869524	-0.0294402	0.00165087	-0.167934	-0.0634061	0.0528235	-0.0227299	0.902647	-0.0851736	0.102472	0.0448331	-0.0126768	0.00674103	0.0656242	0.0468946	0.0233622	0.109402	0.0199468	0.00234029	0.275624	0.006663	-0.0835525	-0.00364578	-0.0473023	0.0008455	-0.0407904	0.592184	0	0.0584152	0.020318	0.0425294	0.0270273	0.113797	-0.00106669	0.0758025	-0.00240978	0.314856	0.0101371	0.0366798
MA0058.4	CACGTG	MAX	bHLH-ZIP	Basic helix-loop-helix factors (bHLH)	22955619	P61244	HT-SELEX	946	0.0406511	0.0327199	-0.0184567	-0.000932586	4.54158	0.0381653	-0.0660127	0.665434	0.0188425	-0.0244886	-0.0209882	-0.0274511	0.130752	0.0184715	0.0873987	0.00878101	0.00733802	0.0665174	-0.0117997	0.0462455	-0.0410945	0.262669	0.0584403	0.133551	-0.00575904	0.125042	-0.0338079	0.0309616	0.132128	0.00299932	0.317592	0.0307636	-0.0059808	0.135473	-0.0501304	0.00592362	0.174768	0.0230288	-0.00967431	-0.0655078	0.0156959
MA0059.2	ACCACGTGGT	MAX::MYC	bHLH-ZIP; bHLH-ZIP	Basic helix-loop-helix factors (bHLH); Basic helix-loop-helix factors (bHLH)	8265351	P01106; P61244	SELEX	1005	0.0354683	-0.0814555	0.11231	0.109245	0.924387	0.0723792	0.0283976	0.0159526	0.18048	0.0141833	0.0654887	0.143625	0.00811469	0.0265659	-0.0307863	0.0416896	0.00122927	0.0482001	0.245829	0.0257952	-0.0254405	0.119866	-0.00380693	0.132816	0.0518046	0.197769	0.0553969	0.149085	-0.0873227	0.0845	0.0491065	1.349	-0.00400199	0.019064	1.05037	-0.0078514	0.00987392	-0.0135774	0.146096	0.055747	-0.149277
MA0060.4	CCAATCAG	NFYA	Heteromeric CCAAT-binding	Heteromeric CCAAT-binding factors	9469818	P23511	ChIP-seq	1225	-0.0670956	-0.0115082	0.469053	0.0320028	-0.454821	0.00120156	-0.0653057	0.207919	-0.0778494	-0.0410228	0.064958	-0.0183404	0.0478969	0.25407	0.860921	0.0351001	-0.0844338	0.172355	-0.0687956	0.506425	-0.0966318	0.317974	0.105651	-0.0402162	-0.0933958	-0.00840384	0.0376091	0.208255	0.203242	0.0572937	0.0782533	-0.025996	1.99985	-0.00393667	-0.00653289	0.0107304	-0.0349953	0.0193712	0.0287879	-0.239304	-0.0681892
MA0062.4	CACTTCCTGT	GABPA	Ets-related	Tryptophan cluster factors	9461436	Q06546	ChIP-seq	1909	0.0807642	-0.0987602	-0.0342795	0.051593	0.0270062	-0.0413944	0.987686	-0.203872	0.0312118	-0.0219511	0.0490168	0.151045	0.0137478	-0.156021	0.251734	0.321343	0.424119	0.0559426	0.153784	0.0600569	0.100267	-0.0535448	0.190412	0.0699057	0.14874	0.0249276	-0.0316882	0.0760728	-0.0320476	0.0786423	0.0923342	0.240931	-0.113042	0.336328	0.481097	0.0545483	-0.0107296	0.0200155	0.0162913	0.248882	-0.162548
MA0063.3	CACTCAA	NKX2-5	NK	Homeo domain factors	27013732	P52952	ChIP-seq	2732	0.0120631	0.600429	0.0605017	0.129525	-0.186879	0.0294877	-0.0169709	0.272828	1.21218	-0.0385997	0.155462	-0.0353815	0.374887	-0.0371189	0.0818574	1.01462	0.0460083	1.26167	0.460546	0.0373845	0.348438	-0.12778	0.0691276	0.190914	0.515031	0.000611935	0.0226558	0.0623219	0.100788	-0.0740345	0.611546	1.38982	0.11517	0.892485	0.835321	0.0231042	-0.0219081	-0.103759	-0.125009	-0.00203012	0.709923
MA0065.3	AGGGCAAAGGTCA	Pparg::Rxra	Thyroid hormone receptor-related factors (NR1); RXR-related receptors (NR2)	Nuclear receptors with C4 zinc fingers; Nuclear receptors with C4 zinc fingers	18981474	P28700; P37238	ChIP-seq	1851	0.201847	0.0242014	0.349068	0.199864	0.0524703	1.43609	0.425479	-0.0225735	0.0403139	-0.02301	0.0130716	0.559664	0.000454555	0.884968	0.0936052	0.0202649	0.088043	-0.00231967	0.130305	0.0375837	0.0755111	0.204183	1.91446	0.219392	0.0372816	0.040539	0.116654	0.0577099	-0.0130757	-0.00450254	0.121227	-0.0161835	0.0425374	0.25211	0.0209413	0.0298109	0.0282678	0.00144761	1.20322	0.0553167	1.37013
MA0066.2	TAGGTCACGGTGACCTACT	PPARG	Thyroid hormone receptor-related factors (NR1)	Nuclear receptors with C4 zinc fingers	11139380	P37231	SELEX	354	0.0332384	0.155721	0	0.0355945	0.0167838	0.0366644	0	0.0531643	-0.067272	0.00911876	0.187111	0.0734661	0.137901	0.0171317	0	0.235949	-0.188014	0.264298	0.0011884	0	0.219455	0.00252453	0	0.0305144	-0.0373279	0.493871	0.0094914	0	0	-0.0427744	0.0527573	0.0343706	0.386819	-0.046012	0.00588637	0.026413	-0.0169628	0	0.0593122	-0.0138139	-0.0064015
MA0067.3	TCAGTGAAGCGTGACG	PAX2	Paired domain only	Paired box factors	8132558	Q02962	CAP-SELEX	118	0.0612734	0	0.00262117	-0.000519158	0.0992583	0	0.000920686	0	-0.0617954	0	0	0.129761	0.0119246	0	0.115666	0.00725965	0.0508251	0	0.129234	0.0387777	0.00377432	0.00525106	0	0.193232	0.0366543	0	0	0	0	-0.0124651	0	0	0.0803311	0	-0.189609	0	0	0	0	0	0
MA0068.2	CTAATTAG	PAX4	Paired plus homeo domain	Paired box factors	10567552	O43316	HT-SELEX	2515	0.11401	0.0604153	0.291321	0.831648	0.0689083	0.229454	0.0240775	0.0262728	1.96678	0.0189066	0.0215139	0.0824006	0.188787	1.56394	0.0456862	0.0173926	0.852564	0.205847	0.890257	0.0133479	0.149111	0.228178	0.0910044	0.0794355	1.14786	0.223796	-0.033131	0.150265	0.0801767	0.0135829	-0.0155684	0.407756	0.0922066	0.126806	0.75517	0.00749234	0.0680024	0.0161572	0.0997474	0.0176032	1.58278
MA0069.1	TTCACGCATGAGTT	PAX6	Paired plus homeo domain	Paired box factors	8132558	P26367	SELEX	1260	3.90185	0.0430388	0.452669	1.25739	0.0913473	-0.019767	0.455104	0.083912	0.0575537	0.0102037	0.139469	0.0258429	0.0124918	0.0163899	0.00975553	0.162993	-0.00296509	0.111041	-0.0168518	0.0132001	0.0359918	0.0289307	0.044425	0.139284	0.01617	0.0227861	-0.0162886	0.0126012	0.0219209	0.0577189	0.0544027	0.140242	0.556352	0.291529	-0.00125219	0.000124973	-0.036765	0.0790528	1.02513	0.250698	0.130735
MA0070.2	ATCAATCAA	PBX1	TALE-type homeo domain factors	Homeo domain factors	7910944	P40424	SELEX	3361	0.110667	0.129314	0.0116142	0.784958	0.118348	-0.00936378	0.426183	-0.0923764	0.00266387	0.092484	-0.0149167	0.230146	0.107973	0.435496	0.249498	-0.047971	0.064437	0.0687056	0.151582	0.0557867	0.0232755	0.204102	0.545995	-0.0820731	0.049998	0.09575	0.0452687	0.597322	0.0337428	0.0750413	0.0724046	0.647114	-0.00661535	0.0150042	0.0977342	-0.010768	-0.0284998	0.0189637	0.0463628	-0.0271076	-0.0226308
MA0071.1	ATCAAGGTCA	RORA	Thyroid hormone receptor-related factors (NR1)	Nuclear receptors with C4 zinc fingers	7926749	P35398	SELEX	1958	0.0595841	0.0646338	-0.0114459	0.00362753	-0.034054	0.0453606	0.179658	-0.291017	0.0140852	0.0148377	0.693709	0.119261	0.0220168	0.0601614	0.529666	0.178031	-0.00512179	0.102506	0.0178377	0.155731	0.0821282	0.00463133	0.117372	0.0307789	0.461566	0.0126457	0.103888	-0.0306862	0.241657	0.264755	0.0108782	0.126509	0.0115877	0.00197375	0.0389483	-0.00202053	0.262633	-0.0517454	-0.000578619	0.213112	1.20428
MA0072.2	TAAGTAGGTCA	RORA	Thyroid hormone receptor-related factors (NR1)	Nuclear receptors with C4 zinc fingers	7926749	P35398	SELEX	492	0.119839	1.17037	-0.0398436	-0.01878	0.0429147	1.70745	0.517523	0.0247904	0	0.0253501	0.035181	-0.000319534	0.0655963	2.2367	-0.204016	0.0371903	0.192656	-0.0461808	0.0405888	0.0564323	0.0148014	0.0457007	0.0269817	1.73072	-0.0118495	0.354418	0.0897041	0.0205711	0.429785	-0.0313297	0.0452614	-0.0152342	0.0261084	0.00586934	0.042439	0.657147	-0.0454696	0.0184091	0.0413428	-0.00251347	0.19978
MA0073.2	CCCCAAACCACCCCCCCCC	RREB1	Factors with multiple dispersed zinc fingers	C2H2 zinc finger factors	8816445	Q92766	SELEX	5321	0.0233144	-0.040604	0.0774573	-0.062509	-0.127629	-0.0562332	0.206958	-0.0698609	-0.112813	-0.0669908	-0.0460533	-0.0367927	-0.0563095	-0.064514	-0.0693216	-0.0643	-0.053455	-0.0615912	0.005539	-0.0415818	-0.191093	-0.0471715	-0.00131329	-0.029568	-0.0732727	-0.0546029	-0.0613087	-0.0407198	-0.0452459	0.369263	-0.0241917	0.0494917	-0.0612504	-0.0703062	-0.0614894	-0.0645265	-0.0805495	-0.0689684	-0.0242558	-0.0220545	-0.0499265
MA0074.1	GGGTCAACGAGTTCA	RXRA::VDR	RXR-related receptors (NR2); Thyroid hormone receptor-related factors (NR1)	Nuclear receptors with C4 zinc fingers; Nuclear receptors with C4 zinc fingers	8674817	P11473; P19793	SELEX	764	-0.0894799	0.0161485	0.00886996	-0.0292584	0.0116704	3.75271	0.0292199	0.0613063	-0.0330691	-0.0033013	0.129418	0.00463604	0.0240456	-0.0450643	-0.0270967	0.0372585	0.0277885	-0.0925633	0.0243067	0.0158049	0.138316	2.111	0.0050696	0.372102	-0.0167137	0.171407	-0.174865	0.0450862	0.0317658	0.1774	0.0277738	0.0170287	0.00510678	-0.0183225	-0.00868164	0.00610205	0.00609735	0.030138	-0.0105487	0.143993	-0.107973
MA0075.4	CTAATTA	PRRX2	Paired-related HD factors	Homeo domain factors	7901837	Q99811	HT-SELEX	1576	0.0537956	1.11397	0.084711	0.547909	-0.00411056	0.0719247	0.219631	-0.0264426	1.31	-0.00920066	0.0481929	0.30477	0.0275903	2.51727	-0.01123	1.27496	0.0388315	0.201576	0.254054	0.00711264	0.205968	0.117685	0.0586192	0.0627066	-0.0387026	0.035885	0.0187627	0.00355804	0.0378984	0.0224556	-0.0987494	0.387387	0.0743668	0.123969	0.896374	0.0157319	0.0125621	0.0826937	0.102646	0.00252734	2.61824
MA0076.3	CACTTCCGG	ELK4	Ets-related	Tryptophan cluster factors	8524663	P28324	ChIP-seq	812	-0.0436619	-0.0986513	-0.080529	-0.0238945	0.00640207	-0.0200014	-0.0395144	-0.0219229	0.15065	0.01527	-0.117531	0.143642	0.0658295	-0.0433485	0.944795	0.485413	0.0141179	0.0465954	0.0507132	0.291585	4.80996	-0.0237578	0.0278876	-0.0237558	0.382169	0.0418961	0.0317821	0.112078	-0.0936082	0.153436	0.0542956	0.554262	-0.103042	0.286216	0.105879	0.0328091	0.0163935	-0.00532272	0.00825284	-0.0380101	-0.107376
MA0077.2	CCATTGTT	SOX9	SOX-related factors	High-mobility group (HMG) domain factors	9973626	P48436	SELEX	2547	0.444501	0.902209	-0.0051375	0.00824568	0.0526422	0.375363	0.947777	0.0538555	0.214637	0.0884749	0.0738841	0.0557519	0.0707555	-0.0128791	0.0426496	0.0519674	0.0182446	0.0843533	-0.033717	-0.0114501	-0.13916	0.133368	0.0386762	0.0491719	0.0252031	0.0283112	0.0259809	0.0221123	0.0128279	0.100084	-0.00421353	-0.034033	0.0381982	0.211811	0.00921874	0.0293342	0.0824586	0.0105556	0.0546118	0.1264	0.0275021
MA0078.3	AGAACAATGG	Sox17	SOX-related factors	High-mobility group (HMG) domain factors	8636240	Q61473		2202	0.00750024	-0.0476376	0.0194258	1.47799	0.069311	-0.0420308	0.00523337	-0.0292593	0.0589947	1.46333	0.162356	0.0252859	0.158281	0.0626967	0.537505	0.0455682	0.0156115	-0.116933	0.167457	0.125517	-0.0594052	0.26998	-0.106569	1.45113	0.0197212	0.00306979	-0.0465431	0.037215	0.0217498	0.056847	0.00458764	-0.00516306	0.0494597	0.00129304	0.168982	-0.0388056	0.162918	0.119774	0.0255164	-0.00670706	0.0549882
MA0079.5	GGGGCGGGG	SP1	Three-zinc finger Kruppel-related	C2H2 zinc finger factors	22021377	P08047	ChIP-seq	327	0.664167	0.523396	0.646885	0.797026	0.685052	0.1389	-0.133759	0.576831	0.645571	0.340212	0.288106	0.0343026	0.503199	0.529931	0.429671	0.550851	0	0.144736	0.200283	-0.0971034	0.490476	0.182635	0	0.000568529	0.0477416	-0.0435602	-0.0320641	-0.0626015	0.104996	-0.0121141	-0.0280079	0.0550022	0.00576642	0.000575192	0.00227157	0.0428929	2.81858	-0.00173231	0.21257	0	0.256691
MA0080.7	AAAGAGGAAGTGG	Spi1	Ets-related	Tryptophan cluster factors	7624145	P17433		2020	-0.105394	1.45698	0.389268	-0.0795357	0.219148	0.0807922	0.0213508	-0.0202471	-0.0768446	-0.410516	0.237385	-0.0311104	0.189227	-0.0148515	0.0913476	0.108987	-0.0110284	0.0417956	0.192716	0.230731	0.0146038	0.0149235	0.00665898	-0.0582447	0.746055	0.0213428	0.0737343	0.0927021	-0.0230962	0.579804	0.933161	0.0973899	-0.000170936	0.61436	0.00951619	0.0308448	-0.044328	-0.0318764	0.0927756	-0.0158264	0.158775
MA0081.3	TCACTTCCTCTTT	SPIB	Ets-related	Tryptophan cluster factors	7624145	Q01892	ChIP-seq	1582	0.00825514	-0.00121436	0.0173127	-0.000735139	-0.175507	0.497062	0.736359	0.0338921	-0.0142141	0.0897169	0.124677	0.232563	-0.195089	-0.0656685	-0.0889947	0.0933086	0.0748884	0.0746687	0.00368048	1.56513	0.111907	0.117722	0.211016	1.26789	0.0283989	-0.0707903	-0.0201326	0.211494	0.0541514	0.511602	0.0643041	-0.0760862	0.0452789	0.0245611	0.0798028	-0.0254085	0.041277	-0.00447412	0.086711	-0.0258222	0.0347988
MA0083.3	TGACCATATATGGTCA	SRF	Responders to external signals (SRF/RLM1)	MADS box factors	2243767	P11831	HT-SELEX	63	0	0	0	0	-0.0114707	0.0118441	-0.00711868	0	0	0	0	0	0	0	0	0	0	0	0	0	0	0	0	0	0	-0.0110641	0.0203646	0	0	0	-0.0189926	0.191751	0	0	0	0	0	0.0627275	0	0	0
MA0084.2	AAACAAT	SRY	SOX-related factors	High-mobility group (HMG) domain factors	8190643	Q05066	SELEX	6736	0.0633761	-0.0356977	0.12254	0.546574	0.472201	0.378368	0.305695	0.0510123	0.0153842	0.0639983	0.126643	0.12002	0.301614	0.148137	0.128594	0.102348	0.0459611	0.186014	-0.0166592	0.0882185	0.71487	0.0305996	0.0200984	0.207909	0.660042	0.0409492	0.0305226	0.450428	0.0705589	0.0844668	0.056501	0.0304322	0.129148	0.0495221	0.31124	0.625443	0.0408925	0.212038	0.0909887	0.0387541	0.116101
MA0087.3	AACAATGG	Sox5	SOX-related factors	High-mobility group (HMG) domain factors	1396566	P35710		2052	-0.0469545	0.0299469	0.022542	0.0456327	-0.00355921	0.0432248	0.0529785	-0.0220212	0.0288347	0.0598818	0.0553793	-0.00372759	0.192383	0.0137613	0.0544176	0.199284	0.44997	0.0360466	0.0683483	-0.0572291	0.143126	0.0524775	-0.0848782	0.0937648	-0.0783671	1.11868	0.0219028	-0.0209118	-0.0740765	0.0181241	0.0176824	0.0790296	0.00152895	0.0127351	-0.0587077	-0.000258607	0.047996	0.0057751	0.230159	0.0392223	0.0813364
MA0088.2	TACCCACAATGCATTG	ZNF143	More than 3 adjacent zinc fingers	C2H2 zinc finger factors	9009278	P52747	HT-SELEX	82	0	0	-0.0109886	0	0	0	0	0	0	0	0	0	0.214298	0.136965	0	0.113483	0	0.109662	0	0	0	3.37852	0.271169	0	0	0.0371516	0	0	0	0	0	0	0	0	0	0.0408767	0	0	0	0	0
MA0089.3	ATGACTCAGCA	MAFG::NFE2L1	Maf-related; Jun-related	Basic leucine zipper factors (bZIP); Basic leucine zipper factors (bZIP)	9421508	Q14494	ChIP-seq	320	0.133014	0.00609504	0.022818	0.518988	-0.181419	-0.0733163	0.00118615	0	-0.032146	0.0932052	0.343668	1.59307	0.0182482	0.176852	1.50771	0.0280469	0.161236	0	0.0145926	0.896468	0.0749568	0.15151	0	3.08186	0.0250457	0.1545	0.588895	0.0759141	-0.0852343	0.178558	-0.066464	0.0207422	0.796242	0.127189	0.0267678	-0.0195158	0.119032	0.0452538	-0.00885163	0.00371397	0
MA0090.4	ACATTCCAG	TEAD1	TEF-1-related factors	TEA domain factors	23332764	P28347	ChIP-seq	1474	1.49315	0.036328	0.0428985	0.16793	-0.0121396	0.0124111	0.0424545	0.150433	0.117533	0.0932208	1.60647	0.285565	0.0992171	1.22645	0.209303	0.0399278	0.142557	0.0502707	0.020394	-0.00967233	1.03898	0.0552596	0.184368	0.0239292	0.0961732	0.0279188	-0.0100869	-0.00298827	0.494114	0.155559	0.0580857	0.13609	-0.0159654	0.0608549	0.0740331	-0.00158635	0.00664693	0.04806	2.9449	-0.00610161	0.0513239
MA0091.2	ACCATCTGTT	TAL1::TCF3	Tal-related; E2A	Basic helix-loop-helix factors (bHLH); Basic helix-loop-helix factors (bHLH)	8289805	P15923; P17542	SELEX	1548	-0.299361	-0.0270945	0.216997	0.0250001	0.000810422	-0.0714193	-0.0384127	-0.316995	0.0266815	-0.041006	0.00191789	0.00408231	0.964699	-0.00117006	-0.0404136	-0.0713759	0.0472803	-0.0246047	0.413943	0.00664131	0.408576	-0.018657	0.0165878	0.00850747	0.0490618	0.0637099	0.0114468	-0.0652481	-0.02399	0.0472766	-0.0123	0.00227979	0.439658	0.00868796	0.0967142	-0.0128867	0.0217101	-0.0162234	0.0590423	0.0349116	-0.0306445
MA0092.2	GTCTGGCAT	Hand1::Tcf3	Tal-related; E2A	Basic helix-loop-helix factors (bHLH); Basic helix-loop-helix factors (bHLH)	7791788	P15806; Q64279	SELEX	2711	-0.0469284	0.040837	0.0177842	-0.0877624	0.285436	-0.00227023	0.432776	0.284558	-0.00385535	-0.0534353	0.0444257	0.0180673	0.0123201	0.109754	0.238692	-0.0551683	-0.126719	0.0193398	-0.0693523	0.000582331	-0.011868	0.190896	0.0184506	1.09514	0.0127324	0.0343052	0.0200324	-0.0256608	0.0218103	-0.0016998	0.14006	0.00599145	0.0609765	0.00193805	0.0152249	0.111406	0.0283731	0.0297403	-0.0564881	0.0487003	0.0589689
MA0093.4	GTCATGTGAC	USF1	bHLH-ZIP	Basic helix-loop-helix factors (bHLH)	23332764	P22415	ChIP-seq	1031	0.00679805	-0.00333056	2.94944	0.0674576	0.0938887	0.0877097	0.152837	0.0702896	2.67813	0.106065	1.08824	0.23377	0.244942	0.0235289	0.00262682	0.0465377	0.0666631	0.0150055	0.0124415	0.0239753	0.132312	0.365269	-0.00148611	-0.225812	0.00327623	0.313761	-0.0717162	0.139228	0.0187951	0.133385	0.100355	0.0265871	-0.396916	0.222082	0.0322088	0.196652	0.0256863	0.386172	0.0475232	0.0826755	0.0480754
MA0095.4	CAAAATGG	Yy1	More than 3 adjacent zinc fingers	C2H2 zinc finger factors	18950698	Q00899		1723	-0.0544718	0.153055	-0.089204	0.102935	0.186349	0.0318666	-0.0530356	0.0584586	0.0435955	-0.0142462	-0.0220758	0.0501417	0.531249	0.105207	0.0260481	0.0329354	0.0324668	0.026486	1.44351	0.104866	-0.0425608	0.0361341	0.0697035	1.15755	0.0284505	0.376288	0.119031	0.0357459	0.151428	0.0263924	0.330248	0.0871582	0.265084	0.0815623	0.0257045	0.0230125	-0.00854358	-0.0181092	0.492911	-0.00209762	0.026573
MA0098.4	ACCGGAAGT	ETS1	Ets-related	Tryptophan cluster factors	20517297	P14921	HT-SELEX	872	-0.0433271	-0.0513704	-0.012556	3.06965	1.04828	-0.0337813	-0.00560101	0.134909	1.12824	-0.060447	-0.028011	0.204757	0.146988	0.167883	-0.146441	0.0543507	0.137118	0.0461068	0.456063	0.227419	0.0715552	0.0669951	-0.0119637	0.885586	-0.0127223	0.0437327	0.33596	-0.00552467	0.0744144	0.0822172	0.75425	0.24188	0.461083	0.00144558	-0.245533	0.0996087	0.030719	0.0497279	-0.0431613	0.0741939	0.0845336
MA0099.4	ATGAGTCAT	FOS::JUN	Fos-related; Jun-related	Basic leucine zipper factors (bZIP); Basic leucine zipper factors (bZIP)	11988758	P01100; P05412	SMiLE-seq	1516	0.0520777	1.54718	3.3186	1.88188	0.0566674	0.758848	0.545281	1.22295	0.0265304	0.633909	0.0769928	0.44622	0.024232	0.0404325	0.188856	0.639256	0.0375868	0.0509986	-0.012061	0.209882	0.0190509	0.0263346	-0.0142248	0.465931	0.0400666	0.0109744	0.00204788	-0.0587302	0.378226	0.152569	0.44051	0.00853302	1.90603	0.180898	-0.0122784	0.125978	0.144946	1.76885	0.176718	0.0181702	0.0401164
MA0100.4	CAACTG	MYB	Myb/SANT domain factors	Tryptophan cluster factors	8467793	P10242	ChIP-seq	717	-0.211812	0.118193	-0.0398223	-0.0788991	0.212404	-0.0215179	-0.0144273	-0.163417	-0.0145793	0	-0.306214	-0.0327904	-0.0272776	-0.0159231	0.00776016	0.0270033	-0.0376609	0.168117	0.0578053	0.0205129	0	-0.0272229	-0.0522557	-0.00542019	0.0069744	0.0423118	0.0114424	-0.000353132	-0.0626792	-0.0243164	-0.0395327	-0.078461	0.0114193	-0.0207698	0.00385628	0.00457439	-0.00377882	-0.0808745	0	-0.0229377	0
MA0101.1	GGGGATTTCC	REL	NF-kappaB-related factors	Rel homology region (RHR) factors	1406630	Q04864	SELEX	1372	1.88231	0.170849	0.616294	0.111913	0.128081	0.0563391	0.200751	0.0171499	1.66757	-0.00321506	1.87925	0.677232	0.601921	1.03541	-0.00394732	-0.185663	0.211646	0.14648	0.212641	0.225398	0.0227634	0.158223	0.128876	-0.0228198	0.130851	0.0191486	0.0893915	-0.000696544	0.068684	-0.332839	0.00384255	0.0918591	0.113697	0.0542367	0.131513	0.095901	0.141117	0.0793064	0.0715745	0.059332	1.32292
MA0102.5	ATTGCACAAT	CEBPA	CEBP-related	Basic leucine zipper factors (bZIP)	8632009	P49715	ChIP-seq	1792	0.00160016	0.171801	-0.000121575	0.203925	-0.00958374	0.0178014	0.0585695	0.0634442	0.0273675	-0.0683246	0.0193084	0.242933	0.00824563	-0.00177608	0.0233129	0.119835	0.0481731	0.324275	0.0483787	0.127368	0.137761	-0.000672228	-0.0133749	0.133708	-0.00862507	0.0132224	0.272203	-0.0121251	-0.00727629	0.00633257	0.0348805	0.00390938	0.166616	-0.0256527	0.0578149	0.126725	0.0160404	0.325114	0.0245825	0.637909	0.100595
MA0103.4	CACCTG	ZEB1	HD-ZF factors	Homeo domain factors	8065305	P37275	ChIP-seq	686	0.0170129	4.95928	0.0981942	2.69191	0.0815015	-0.0121	-0.0190218	-0.0182936	0.156117	-0.030951	0.363751	-0.219331	3.71344	-0.0103229	0.263964	-0.176422	0.199121	-0.0467771	0.0189045	0.00318201	0.35164	0.0260838	0	0.276332	0.018963	0	0.152044	0.10748	6.73156	-0.0222177	0.129819	-0.219131	0.311447	0.466802	-0.017371	0.0340651	-0.114624	0.199963	-0.0215729	-0.0397006	0.046641
MA0104.5	CCACGTGG	MYCN	bHLH-ZIP	Basic helix-loop-helix factors (bHLH)	18555785	P04198	ChIP-seq	706	0.0663394	-0.0278089	-0.0540976	0.344637	-0.0874968	2.14192	0.109824	0.00895117	-1.48532e-05	-0.0675334	0.0285018	0.12301	0.197991	-0.00727274	-0.0306213	-0.0096862	0.00269675	0.142278	0.0197207	0.309416	0.20125	-0.0247792	-0.0126064	-0.0505689	0.0577473	-0.0559542	0.0174724	-0.0665638	-0.0615119	0.0123644	-0.0824593	0.021226	3.42779	0.0826097	0.0305992	0.0232204	-0.0143445	-0.0132964	0.0151036	0.421998	0.0825225
MA0105.4	AGGGGAATCCCCT	NFKB1	NF-kappaB-related factors	Rel homology region (RHR) factors	20066093	P19838	HT-SELEX	10	0	0	0	0	0	0	0	0	0	0	0	0.0249808	0	0	-0.0296158	0	0	0	0	0	0	0	0	0	0	0	0	0	0	0	0	0	0	0	0	0	-0.0043449	0	0	0	0
MA0106.3	AACATGCCCGGGCATGTC	TP53	p53-related factors	p53 domain factors	1588974	P04637	HT-SELEX	115	0.00151355	0.756042	-0.0141388	0	-0.0185759	0	0.104767	0.0309836	1.70111	0.0605764	0	0	0	-0.0226215	0.0684973	0.14476	-0.0137869	0	0	0	0	0.0115007	-0.0325219	0	-0.00485703	-0.0208123	0	0.0502913	0	0	0	0	-0.00728126	0	0.0379434	0	0	0.56386	-0.00609144	0	0.256274
MA0107.1	GGGAATTTCC	RELA	NF-kappaB-related factors	Rel homology region (RHR) factors	1406630	Q04206	SELEX	808	2.37406	0	0.561405	0.120215	0.232491	0	0.879387	0.00791073	0.100696	-0.0452829	0.0914893	0.00377705	0.180045	0.216941	0.170054	-0.210411	-0.0990619	0.220654	0.0331679	0.322273	0.0197948	0.0478583	0.0164959	-0.0222358	-0.0181865	0.129119	0.0282058	-0.017941	0.0465931	0.0277935	0.00812401	0.143775	0.113697	-0.0616552	0.0562226	0.0590429	0.0191198	0.0185411	0.0783141	0.0416135	0.0554055
MA0108.3	TATAAAA	TBP	TBP-related factors	TATA-binding proteins	2329577	P20226		6986	0.257637	0.153443	0.539814	0.182896	0.855176	0.321556	0.246245	0.0895242	0.207761	0.032698	0.0352161	0.267412	0.432314	0.252703	0.546535	0.137252	0.173391	0.0809836	0.519746	0.391006	0.471689	0.0791028	0.179974	0.0208277	0.0618156	0.0313759	0.175572	0.448717	0.0850045	0.122562	0.333901	0.203787	0.0714122	0.30286	0.047468	0.333271	0.0386709	0.595033	0.0180011	0.065137	0.0156595
MA0111.1	AGGGTAACAGC	Spz1	bHLH-ZIP	Basic helix-loop-helix factors (bHLH)	11165476	Q99MY0	SELEX	1777	-0.0302936	0.093971	0.0186646	0.246267	-0.00124671	0.973196	-0.0409617	1.03178	-0.0192152	0.0707089	0.148648	0.0512741	0.0587795	0.0221163	1.14718	0.0191868	0.116286	0.213571	0.0452132	-0.00622559	0.412856	0.192949	0.0463579	2.50188	0.15957	0.0758865	0.120425	-0.0639847	0.0395189	0.0853627	0.00548714	0.112726	-0.00573948	0.0604818	-0.026617	1.38277	-0.0124585	0.0157411	0.0393514	0.0464996	-0.0130474
MA0112.4	AGGTCACGGTGACCT	ESR1	Steroid hormone receptors (NR3)	Nuclear receptors with C4 zinc fingers	19339991	P03372	HT-SELEX	33	0	0	0	0.0334576	0	0	0	0	0	0	0	0.776771	0	0	0	0	0	0	0	0	0	0	0	0.040732	0	0	0	0.0831254	0	0	0	0	0	0	0	0	0	-0.00991751	0	0	0
MA0113.4	GGTACATAATGTTCC	NR3C1	Steroid hormone receptors (NR3)	Nuclear receptors with C4 zinc fingers	15563547	P04150	HT-SELEX	79	0	-0.0190151	0	1.83859	0	0	0	0.0283043	0	-0.0193299	0.481485	0.0681888	0	0	0	0	0.0119313	0	0.0526178	0.0191456	0	0	0	-0.210563	-0.0161395	0.0703522	0	0.0750203	0	0	-0.0571005	-0.00896712	-0.0145295	0	0	0	0.0115917	0	0	0	0
MA0114.5	CAAAGTCCA	HNF4A	RXR-related receptors (NR2)	Nuclear receptors with C4 zinc fingers	22383578	P41235	ChIP-seq	1680	0.0401439	0.0291652	0.010843	0.0323925	-0.0326671	0.0442596	0.421674	1.9072	0.480765	1.61049	0.778292	0.0358071	0.450835	0.0341811	0.0317549	0.016911	-0.109778	-0.0391413	-0.0415469	0.409474	0.0415307	0.158499	0.0374339	0.193759	0.0121534	0.186811	0.016452	0.0534576	0.0380171	0.00724199	0.0734842	0.0646908	0.0821828	0.11157	0.0301974	0.0344126	0.191389	0.162718	0.0222254	2.31371e-05	0.0200657
MA0115.1	AAAGGTCAAAGGTCAAC	NR1H2::RXRA	Thyroid hormone receptor-related factors (NR1); RXR-related receptors (NR2)	Nuclear receptors with C4 zinc fingers; Nuclear receptors with C4 zinc fingers	10187832	P19793; P55055	SELEX	132	-0.000324747	-0.0113417	0	0	0.669805	0	0	-0.0119693	0.0105615	0.150698	0	0	0.0495159	0	0	0	0.0488635	0	0	0.203914	0	0	0	0	0.218384	0.0262807	0.171989	0.0793283	-0.0196673	-0.00746119	0.0522162	0.0573002	0	0	0	0	0	0.00221697	14.8567	0.127608	0
MA0116.1	GGCACCCAGGGGTGC	Znf423	Factors with multiple dispersed zinc fingers	C2H2 zinc finger factors	9774661	O08961	SELEX	202	-0.0764869	-0.00878254	0	0.415611	0.155635	0	0	0	0	0.00110009	-0.0568418	-0.0324731	0	0	-0.189232	0.0888225	0.324717	0	-0.0327035	0	0.180135	0	-0.0256655	0.113877	0.0666239	0	0.000817978	0	0.0535411	0.00639339	0	3.52336	0.0213362	0.0754925	0	-0.00508666	0.0213788	-0.125372	-0.261406	0	0
MA0117.3	AAAATGCTGAC	Mafb	Maf-related	Basic leucine zipper factors (bZIP)	9571165	P54841	HT-SELEX	1923	0.17228	0.50823	0.0186679	0.0851237	-0.00243277	0.0785462	0.00123029	0.00197175	-0.00469853	0.210757	-0.00776268	0.122178	0.314529	0.116644	0.702847	0.0997207	0.0502324	0.41727	0.0252661	0.0862061	-0.0250714	-0.101068	0.020589	0.0575543	0.134274	0.104874	0.00844661	0.000871419	-0.0348756	2.1583	0.175437	0.0880258	0.265922	0.109789	-0.0221275	2.29958	-0.00652501	0.111526	0.0427941	0.0585724	1.5753
MA0119.1	TGGCACCATGCCAA	NFIC::TLX1	Nuclear factor 1; NK	SMAD/NF-1 DNA-binding domain factors; Homeo domain factors	10327073	P08651; P31314	SELEX	463	-0.0383337	0.130093	0.141312	0.0187769	-0.00925008	0	0.047675	0.0276329	-0.0616489	-0.0773704	-0.0334078	0.207542	1.02354	-0.101245	0.0893735	-0.0122989	0.0287354	-0.00751487	-0.0113049	-0.040277	0.00777053	0.0930835	2.71656	-0.0124647	2.37587	-0.0138606	0.216363	0.0417399	-0.0204724	0.427156	-0.0220161	0.021379	0	0.111141	-0.147314	0.0123077	0.0156621	0.0144598	0.0074661	0	0.0622476
MA0122.4	AACCACTTAA	Nkx3-2	NK	Homeo domain factors	18585360	P97503	ChIP-seq	1413	0.881973	0.18223	-0.0379805	0.0369757	-0.00948493	0.040675	0.0351422	0.297532	0.0288418	0.0279018	0.0614232	0.0447815	0.134158	0.446056	-0.00632702	0.0701185	0.740083	0.0812957	-0.00146652	0.0852719	0.0115645	0.00334622	0.0301882	0.239279	0.0753579	0.0278457	-0.0191614	0.355353	0.0206771	0.254932	0.18426	0.529007	-0.00575827	1.7157	-0.00996648	-0.034227	0.0093586	0.0651783	-0.00169949	2.47429	0.701888
MA0124.3	CCACTTA	Nkx3-1	NK	Homeo domain factors	18585360	P97436	HT-SELEX	1689	0.181877	0.232929	0.559572	0.204396	-0.00521007	0.0413674	0.0250357	0.0466223	0.00549554	0.278724	0.221201	0.0306605	0.0133065	0.0628214	1.07031	1.01156	0.0326523	0.0761441	1.09701	0.440722	0.000451096	-0.0742829	0.145204	0.430564	-0.00701513	0.0515734	0.0578611	0.208376	-0.0142108	0.413345	0.0170582	0.206338	1.85487	1.38024	0.13026	1.61798	-0.0466726	0.00872926	-0.00378729	-0.144638	-0.00880632
MA0125.2	TAATTG	Nobox	Paired-related HD factors	Homeo domain factors	16997917	Q8VIH1	SELEX	2329	0.187016	0.271029	0.0120169	0.50152	0.119741	0.0655229	0.452194	0.0287548	0.0424869	0.888487	0.0749663	0.00418555	0.100177	0.122216	1.45457	0.0568428	0.00885338	0.0385948	0.222548	0.995223	1.96839	0.12823	0.0932009	0.00122851	0.0490845	0.0141182	0.0548988	-0.0333526	0.00797951	0.0270004	0.435887	0.599944	0.0400854	0.00761703	-0.0191941	0.258706	0.0104069	0.015255	-0.0204408	0.0728419	0.0719793
MA0130.1	ATCCAC	ZNF354C	More than 3 adjacent zinc fingers	C2H2 zinc finger factors	15555547	Q86Y25	SELEX	3023	0.0513212	-0.127022	-0.0152028	-0.0289561	0.070622	0.00430765	0.0502266	0.0310111	-0.219146	0.0278871	-0.0513435	-0.0221645	0.742656	-0.165007	0.0709684	-0.0145799	-0.0862005	-0.047984	0.24798	-0.293431	0.0829639	0.50246	-0.0102416	-0.0604241	0.00351071	0.152206	0.0196267	0.0251652	-0.0994808	0.248363	0.396307	0.222179	-0.0354444	0.214872	0.522146	0.0511332	0.0280302	0.0190559	0.0167696	0.824817	0.0618779
MA0131.3	ACGTCCGC	HINFP	Factors with multiple dispersed zinc fingers	C2H2 zinc finger factors	14752047	Q9BQA5	HT-SELEX	396	3.38831	0	0.523331	0.104289	0.49064	5.54667	0	-0.37243	3.12497	0.234887	0.0294886	-0.0725148	-0.117042	0.0817531	0	0.162907	-0.00272407	-0.045016	0	0.144647	8.58301	0.0528023	0.107694	-0.0332541	-0.00893435	-0.026768	0.00750642	0.177788	0.00353156	0.00587518	0.0987745	0.0510859	0.0124737	5.22617	-0.0309988	-0.0480058	0.169915	0	0.0286492	-0.261815	-0.0615472
MA0132.3	TAATTA	PDX1	HOX	Homeo domain factors	18585360	P52945	HT-SELEX	2382	0.00899073	0.0490215	0.725075	0.00685685	0.0011666	0.028187	0.0429409	0.2945	-0.00276392	0.691248	-0.000972304	1.66297	0.375387	-0.000504627	1.50642	-0.0096108	0.524331	0.391662	0.180272	0.216671	0.00666383	0.022607	0.116444	0.0626397	0.161849	0.00174255	0.0100792	0.183076	0.0186314	0.0461675	0.0410543	-0.0498978	0.0625557	-0.0378011	0.0065139	0.372691	0.0399693	0.0148702	0.0240766	0.405619	-0.0119111
MA0135.2	AAATTAATTAAT	Lhx3	HD-LIM	Homeo domain factors	11602361	P50481	SELEX	4231	0.229696	0.417217	0.0151202	0.0217128	0.0880548	0.0450849	0.759382	0.00299425	0.0110666	0.199378	0.365733	0.251251	0.0372887	0.14164	0.71559	0.211721	0.979965	0.146287	0.038374	0.167566	0.00520625	0.0238492	0.164771	0.0184081	0.0558561	0.478889	0.152049	0.0572712	0.0829939	0.216315	0.135293	0.146744	0.328877	0.31912	0.0721363	0.000558638	-0.00237348	0.036579	0.0164874	0.0284266	0.00628528
MA0136.4	AAGGAAGT	Elf5	Ets-related	Tryptophan cluster factors	20517297	Q8VDK3		2051	0.0189602	-0.0856886	-0.0351633	-0.133261	0.816854	0.243676	0.855614	0.165708	0.0557189	0.102157	-0.0190124	0.115604	0.111227	0.0998033	0.104745	-0.00979401	0.17654	0.146654	0.024827	-0.00378114	0.0462128	0.00575804	0.00373633	-0.0268562	0.0297436	-0.0816981	-0.0293697	0.132845	0.083267	0.0196435	0.0954856	-0.0667688	0.0731923	0.0689088	0.0708836	0.0269892	-0.00443301	0.0115354	0.0494344	0.00501283	0.00700825
MA0137.4	TTCCAGGAA	STAT1	STAT factors	STAT domain factors	17558387	P42224	ChIP-seq	591	-0.0256115	0.0878614	-0.0131588	0.00952637	0.11564	-0.0263649	0.180657	-0.0748608	-0.0602479	-0.036376	0.0813436	0.0469896	0.0665684	-0.00953696	-0.135108	0.130094	-0.0419801	-0.0354636	0.0127204	0.0381128	-0.010377	0.018454	0.00646733	0.00516913	-0.0469319	0.0649468	0.0402777	0	0.0349747	0.306517	-0.0050982	3.78979	-0.039258	-0.0353462	-0.0887801	-0.024295	0.044898	-0.104205	0.251532	-0.0719033	0
MA0138.3	TCAGCACCATGGACAGCGCC	REST	Factors with multiple dispersed zinc fingers	C2H2 zinc finger factors	17540862	Q13127	ChIP-seq	93	0.353399	1.02923	0.0314807	0	0.139239	0.152122	0	0.784284	-0.0784103	0.048299	0.0153824	-0.059282	-0.0761264	0	0	0	0	0	0.0952416	0	0	0	-0.0366546	0.138639	0	0	0	-0.0712063	0	0	-0.225115	-0.369425	0	0	-0.0143613	0	0	0	0	-0.00779635	0
MA0139.2	GCCACCAGGGGGCGC	CTCF	More than 3 adjacent zinc fingers	C2H2 zinc finger factors	17512414	P49711	ChIP-seq	416	0	0.0174131	0.0583954	0.517615	0.0108712	-0.0157262	0.717093	1.0123	0.0992705	0	-0.0280053	0.0279913	0	-0.110095	-0.025422	0.276653	0.216745	0	0	0.0571373	-0.0864123	-0.0235755	0.116336	0.210902	0.127237	0.0575996	0.0111586	2.09178	0.0546824	0.143485	0.505803	-0.432583	2.44789	0.14423	0.0133864	0.518337	0.449578	0.295671	0.214129	-0.0119815	0.180544
MA0140.3	TTATCTGTGAGGAGCAG	GATA1::TAL1	C4-GATA-related; Tal-related	Other C4 zinc finger-type factors; Basic helix-loop-helix factors (bHLH)	20566737	P15976; P17542	ChIP-seq	608	0.200531	0.0292379	0.0590977	0.0160119	0	0.389284	0.0107899	0.0223999	0.0607096	-0.00569124	-0.0172894	-0.00648304	0.0726284	0.0433038	0.302282	0.0311079	0.090043	0.00996299	0.104084	0.0446942	0.781643	0.00278743	3.16335	0.000679551	0.00905947	-0.0279816	0.344275	-0.0316681	0.00786173	0.0129727	0.0831302	0.0140024	0.0711372	0.0134832	0.0036147	0.0203705	0.0082865	0.0891189	0.0276823	-0.00367681	0.0168696
MA0141.4	TCAAGGTCAT	ESRRB	Steroid hormone receptors (NR3)	Nuclear receptors with C4 zinc fingers	18555785	O95718	HT-SELEX	300	0.0339168	-0.0800607	0.0649041	0.0518372	0.00435735	-0.040437	-0.0521585	0	-1.77968	-0.021962	-0.0829117	2.40164	0.347949	0	0	-0.033676	0.0121646	-0.106122	0.00366251	0	0.172595	0.033959	0.0609701	0.0721691	0	0.0739323	0.108035	-0.0188201	-0.148998	-0.100135	0	0	-0.0254478	-0.0284979	-0.00402689	0	-0.0444627	0.0244232	0	0	-0.0215613
MA0142.1	CTTTGTTATGCAAAT	Pou5f1::Sox2	POU domain factors; SOX-related factors	Homeo domain factors; High-mobility group (HMG) domain factors	18555785	P20263; P48432	ChIP-seq	2269	-0.0056082	0.0149598	0.0757316	0.0158126	0.00013783	0.903932	0.0470674	0.0275019	0.0661922	0.785872	0.0572881	0.00510037	0.0726137	0.0195758	0.073891	0.132406	0.00328626	0.00159327	-0.00207593	0.0051033	0.0690443	0.0026789	0.0142567	0.0501413	-0.00175907	0.882859	0.0316529	0.400036	0.138744	0.0181893	0.028584	0.154007	-0.274344	0.884686	-0.00190627	-0.00506991	0.049748	0.00528739	0.00596738	0.0557842	0.00529596
MA0143.5	ACAATGG	SOX2	SOX-related factors	High-mobility group (HMG) domain factors	15863505	P48431	ChIP-seq	2006	0.0425127	-0.120685	-0.00753402	0.00628686	0.176694	0.000765954	1.43747	-0.00406384	0.0409729	0.0224801	0.0297669	0.21608	-0.00168747	0.149249	0.0192579	0.129462	0.0258956	0.475075	-0.0178783	1.65868	-0.108562	0.0765257	0.132407	-0.0879234	-0.0187289	0.419372	1.04559	-0.00293733	-0.0168749	-0.050801	0.015284	0.0346627	0.0535185	0.0369014	-0.0287409	0.00975559	0.0266961	0.0239203	0.0614295	-0.031441	0.0780535
MA0144.3	TTCTGGGAA	STAT3	STAT factors	STAT domain factors	18555785	P40763	ChIP-seq	1320	-0.0470828	0.164526	-0.0168406	0.107499	0.0447126	0.0709431	0.156108	-0.0640558	-0.0677284	-0.00485972	0.0108797	-0.020317	0.0312306	-0.0123779	-0.0986201	-0.0381688	-0.00325341	-0.0326772	0.038335	0.0294734	0.0193234	0.006082	0.0106168	0.0313388	0.031504	0.0791831	0.0247431	0.00705374	0.0522293	0.0755277	0.107867	0.803025	-0.019949	-0.0178769	-0.0534846	0.0135831	-0.0442418	0.14422	0.238189	-0.0612085	-0.0166231
MA0145.2	CCAGTTCAAACCAG	Tfcp2l1	CP2-related factors	Grainyhead domain factors	18555785	Q3UNW5	ChIP-seq	1008	0.149972	-0.00746424	0.16318	0.00534823	0.0097613	5.03405	0.0345843	-0.0609499	0.0301138	0.170406	0.575478	-0.00890528	0.189759	0.1238	-0.0250507	0.153287	-0.0983456	2.33293	2.31327	2.58957	0.080438	3.7981	0.055672	1.23187	-0.0187114	0.0788642	-0.0778501	0.131012	0.0531924	0.186561	-0.201305	1.1056	0.0673336	0.178696	0.180689	0.00578368	0.0563319	0.224027	-0.0254025	0.0276957	0.125274
MA0146.3	GCCGAGGCCT	Zfx	More than 3 adjacent zinc fingers	C2H2 zinc finger factors	18555785	P17012	ChIP-seq	417	0.537964	0.136843	0	-0.0677638	0.029083	0.0582485	0	0.0180167	0.0194571	0.0715659	-0.0042533	0	0.0711264	0.590152	0.0138473	-0.0322784	0.0676491	0.022202	0.0284186	-0.0572865	-0.0964638	0.01558	0.01906	-0.0450633	-0.00320546	0	0.000100114	0	-0.0336284	-0.11003	-0.02498	0.00929611	0.102744	0.0657672	-0.0468183	-0.0237919	0.301632	0.609522	0.151405	0.0692049	-0.00525495
MA0147.4	CCACGTGC	MYC	bHLH-ZIP	Basic helix-loop-helix factors (bHLH)	18555785	P01106	ChIP-seq	858	0.16177	0.0393031	-0.0177355	0.223303	0.0212267	0.025988	0.137427	0.458785	-0.0464228	-0.0675334	0.0480009	0.226576	-0.0341246	-0.0342035	-0.0306213	0.00780223	-0.0349103	0.143586	0.0129514	-0.0028691	0.263081	0.00840124	0.311822	-0.0238103	0.0450339	-0.0496969	0.0452363	-0.0446852	0.0709641	-0.0480754	-0.263873	0.0139046	3.42779	-0.0189635	0.0281322	0.190248	-0.00348556	0.0101287	0.00326342	0.171892	0.0745777
MA0148.5	GTAAACAT	FOXA1	FOX	Fork head/winged helix factors	18798982	P55317	ChIP-seq	3033	0.344425	0.500473	0.0652877	0.18071	0.115511	-0.0143647	0.0220771	-0.0125933	0.34393	0.0530558	0.189913	0.165337	0.368036	0.00503313	0.517816	1.41234	0.077623	0.0640948	0.0991918	0.0598801	0.0574869	0.405936	0.574843	0.173758	0.118074	0.0284321	0.0835662	0.106974	0.158625	0.00379233	0.167627	0.0372862	0.0886121	0.055421	0.16138	0.171636	0.0954002	0.0193708	1.18132	0.729923	0.221671
MA0149.1	GGAAGGAAGGAAGGAAGG	EWSR1-FLI1	Ets-related	Tryptophan cluster factors	19305498	F1JVV7; F1JVV8	ChIP-seq	38	0	0	0	0	0	-0.147344	-0.0491311	0	0	0	0	0	0	0	0	0	0	-0.0380191	0	0	0.140622	0	0	0	0	0	0	0	-0.0759899	0	0	0	-0.0672246	0	0	-0.0433393	0	0	0	0	0.354309
MA0150.3	ATGACTCAGCA	Nfe2l2	Jun-related	Basic leucine zipper factors (bZIP)	17916232	Q60795	ChIP-seq	562	0.265584	0.112631	0.0590255	0.518988	0.105911	-0.0590184	0.398508	0	0.0311862	0	0.343668	0.568136	0.0182482	0.177415	0.183346	0.0157305	0.184079	-0.105466	0.150496	-0.0129109	0.0601039	0.0873031	-0.0419937	0.824174	-0.0336685	0.409821	1.70145	0.0614279	-0.0852343	0.0761084	-0.0293946	0.0142015	0.286999	1.9578	0.0102912	-0.0259339	0.119032	0.0452538	-0.00885163	-0.00644582	0.227045
MA0151.1	ATTAAA	Arid3a	ARID-related	ARID	8543152	Q62431	SELEX	5904	0.21198	0.457446	0.0539768	0.641623	0.0890469	1.06353	0.668999	0.268798	0.0650506	0.0580275	0.670257	0.787164	0.434618	0.115415	0.412284	0.110799	0.401673	0.0508467	0.624486	0.189013	0.233628	0.395852	0.497549	0.202389	0.436299	0.052208	0.0402215	0.0270923	0.898298	0.591018	0.0927212	1.05063	0.282115	0.0930957	0.55458	0.0378274	0.26588	0.0664238	0.0519224	0.0268469	0.0507908
MA0152.3	AATGGAAA	Nfatc2	NFAT-related factors	Rel homology region (RHR) factors	17916232	Q60591		2725	0.01041	0.00624933	0.892476	0.00534836	0.318186	0.887618	-0.000503854	0.0481419	-0.0150351	-0.00329739	0.00487413	-0.0246075	0.0305131	0.0273615	-0.0167511	0.0232893	1.41892	-0.0879474	0.0339674	0.157682	0.0235643	-0.00426695	0.00860274	0.0192784	-0.0761115	0.0779095	0.21387	0.0399003	0.0274773	-0.0130932	-0.026296	0.115064	-0.0651777	-0.191313	0.0467221	0.822399	0.305308	0.0731977	0.0525219	0.0481275	0.00507934
MA0153.2	GTTAATGATTAAC	HNF1B	POU domain factors	Homeo domain factors	17916232	P35680	HT-SELEX	1122	1.417	-0.035663	0.312845	0.0255167	0.00466102	0.0143557	0.0203845	0.170308	0.00159809	0.0431126	0.0544602	0.329557	0.147028	0.038941	1.35276	-0.0635876	-0.00509386	0.00986011	-0.00418784	0.269881	-0.00841977	0.487927	0.673241	-0.0210159	0.0130567	0.00564289	-0.0209978	0.00350305	0.013496	0.00842102	1.25082	-0.00666923	0.0101158	0.176254	0.0133685	0.00341777	0.0322615	0.0312616	0.0053946	-0.0211668	0.0398352
MA0154.5	TCCCCAGGGGA	EBF1	Early B-Cell Factor-related factors	Rel homology region (RHR) factors	8497258	Q9UH73	ChIP-seq	539	2.12486	0.951153	0.743714	-0.00553168	0	1.98159	0.0509154	-0.0778639	-0.0229802	0	-0.081962	0.570046	-0.0114715	-0.0319035	-0.0401566	0.0136838	0.016678	-0.107206	-0.0180361	-0.0210618	-0.017591	-0.0112294	0.0188613	-0.0662402	-0.0130743	-0.0341589	0.0172737	-0.0178254	-0.0213296	-0.0107705	-0.056125	6.08303	0.0141854	0.159849	-0.0905038	2.14533	0.0725368	-0.00167695	0.0176902	0.013207	0
MA0155.1	TGTCAGGGGGCG	INSM1	Factors with multiple dispersed zinc fingers	C2H2 zinc finger factors	17916232	Q01101	COMPILED	813	0.0400181	0.164545	0.0264296	0.187784	-0.0610281	0.0578173	-0.0182211	-0.0226146	-0.00781864	-0.0504211	0.109417	0.0419639	-0.00112662	-0.0235204	0.604454	0.00381952	0.0143899	-0.011176	0.0123055	0.00157204	0.0663918	-0.661438	-0.0280231	0.0403224	-0.0268203	-0.104451	0.413123	0.309616	0.349751	1.0831	0.023654	0.0298753	0.0151236	0.00484294	1.06455	-0.0195516	-0.0377321	-0.0304702	-0.00477872	-0.179606	0.0641393
MA0156.4	ACCGGAAGT	FEV	Ets-related	Tryptophan cluster factors	20517297	Q99581	CAP-SELEX	229	-0.00422167	-0.0155629	-0.0219283	-0.158083	0	0	0.0113289	0.0412635	0	-0.0827434	0	0.204937	-0.0446675	-0.0531558	0.0475493	0.116345	0.232433	0.0370391	1.40023	-0.0694497	0.122825	0.000790349	0.0128357	0.0830336	0	0.17482	0	-0.0660744	0.117601	0	0.207537	-0.0285617	0	-0.0637033	0	-0.0214623	0	0.00726544	0.0133499	0	0.33182
MA0157.4	GTAAACA	Foxo3	FOX	Fork head/winged helix factors	17916232	Q9WVH4		4361	0.016403	0.435761	0.0549775	0.142887	-0.0202265	-0.00272227	0.134622	0.012925	0.376726	0.0368031	0.27276	0.190488	0.200084	0.0424436	0.41064	1.27331	0.641867	0.339819	0.127417	0.0864652	0.0550434	0.277263	0.364409	0.311295	0.236655	-0.00644877	0.0583336	0.313447	0.340535	0.00907477	0.152361	0.132371	0.0717086	0.0624072	0.0637582	0.162714	0.126725	0.0488047	0.450071	0.641093	0.23183
MA0158.2	GTAATTAC	HOXA5	HOX	Homeo domain factors	18585359	P20719	HT-SELEX	2495	0.0854147	-0.00715099	-0.000510248	0.0301784	0.0555941	0.0951956	0.207751	0.0895478	0.605768	0.0270121	0.0184015	0.462448	0.0265896	1.65315	-0.0398883	0.937762	0.229645	0.14474	1.01605	0.0103927	0.044389	0.0878581	0.446176	0.0706765	-0.0125339	0.0603146	0.109074	-0.00993074	0.355307	0.0466483	0.00141696	0.0170748	-0.0284576	0.0137892	0.542305	0.0452039	-0.000441891	0.0495459	0.0303948	0.0561926	1.09311
MA0159.1	AGGTCACGGAGAGGTCA	RARA::RXRA	Thyroid hormone receptor-related factors (NR1); RXR-related receptors (NR2)	Nuclear receptors with C4 zinc fingers; Nuclear receptors with C4 zinc fingers	17916232	P10276; P19793	COMPILED	973	0.132901	-0.012309	2.31875	0.0203307	0.171794	-0.0249878	0.56741	0.0523337	0.124412	0.00139276	0.0296606	0.00416339	0.0321307	0.145187	0.00341869	0.105729	0.335089	0.041167	0.14849	-0.0120899	0.0201576	0.011448	0.0271876	0.0754133	-0.0150785	0.414329	-0.00822267	-0.604476	0.0858316	0.315208	0.0761569	0.149103	-0.0184509	0.139283	0.182995	0.0462702	0.0376204	0.00473178	0.0632776	-0.0245436	0.127894
MA0160.3	AAAGGTCA	NR4A2	NGFI-B-related receptors (NR4)	Nuclear receptors with C4 zinc fingers	17916232	P43354	CAP-SELEX	1558	0.202126	1.3355	0.0491432	0.657629	0.0491121	0.00562197	0.352631	-0.0174586	0.189866	0.0542443	0.258802	-0.0419537	0.0699828	0.166815	0.0379778	-0.0691065	0.301804	0.201712	0.00409494	0.848859	0.0156175	0.0546708	-0.0268083	0.101492	0.064976	0.0220545	0.0665054	1.59415	0.0327703	-0.217861	0.0222211	0.316281	0.0158136	0.0670262	0.808598	0.0495341	0.0268174	0.00861898	0.344288	0.0660136	0.0113261
MA0161.3	CTTGGCA	NFIC	Nuclear factor 1	SMAD/NF-1 DNA-binding domain factors	12101405	P08651	ChIP-seq	1502	-0.00491079	0.563154	0.0401126	0.0882663	0.0206023	0.00927932	0.0516556	0.103514	0.354969	-0.00694111	0.107082	0.00432682	0.16608	0.0505097	0.0221343	0.0318951	0.00643817	-0.0798613	0.0458745	-0.00726406	0.0595553	-0.0327683	1.93282	0.152387	0.122322	0.0175353	0.102879	0.0774284	-0.00156382	-0.0128805	-0.0115158	0.0118365	-0.023241	0.013608	0.0546193	-0.00333428	-0.079145	0.180879	-0.0513704	0.581911	0.177221
MA0162.5	ACGCCCACGC	EGR1	Three-zinc finger Kruppel-related	C2H2 zinc finger factors	16041365	P18146	ChIP-seq	4223	-0.104828	-0.162051	-0.0633697	-0.106957	-0.0662846	0.0953814	-0.0303892	-0.139625	-0.0156863	0.183818	-0.0230452	-0.147744	-0.0260988	-0.11949	-0.073917	-0.160097	-0.107967	-0.121935	-0.0571177	-0.104419	-0.0404704	-0.0810506	-0.0723354	-0.0556078	-0.0450525	-0.0746342	-0.0501795	0.38133	-0.0580787	-0.0744107	-0.0535044	-0.108151	-0.076813	-0.0904653	-0.0512972	-0.107104	-0.0464605	-0.11058	-0.0755717	-0.074113	0.0711924
MA0163.1	GGGGCCCAAGGGGG	PLAG1	More than 3 adjacent zinc fingers	C2H2 zinc finger factors	16041365	Q6DJT9	bacterial 1-hybrid	320	0.44171	0.146691	0.319451	0.355153	0.671177	1.15816	0.587368	0.254816	0.860679	0.957958	1.01517	0	0.0838464	0.0475951	2.5692	0	0.155288	0.125794	0.263643	0	0.503133	0.0467731	0.20408	0.06079	0	0.0223157	-0.00644627	0	0.0388045	0.0224984	-0.0224672	-0.0570894	-0.0391838	-0.00156568	0.0524077	-0.0399262	0.0304595	0.0335027	0.216152	0.0902485	0
MA0164.2	AAGCTT	Nr2e3	RXR-related receptors (NR2)	Nuclear receptors with C4 zinc fingers	15634773	Q9QXZ7	SELEX	984	-0.339191	0.0286035	0.397126	0.0061992	-0.0436481	0.00666544	0.00369952	-0.0106142	0.0345027	0.0224495	0.0209811	0.0585511	-0.0520848	0.15366	-0.0102602	-0.00486683	-0.0734941	0.125379	0.0125047	-0.015899	-0.0128785	-0.0224351	0.0415451	0.0152097	0.0666879	0.0349045	0.0129059	-0.115678	0.0310638	-0.302254	0.063409	0.268935	0.0614722	0.0134302	0.126916	0.0299388	-0.0484204	-0.0549511	0.0510309	-0.0678412	-0.0113149
MA0258.2	AGGTCACCCTGACCT	ESR2	Steroid hormone receptors (NR3)	Nuclear receptors with C4 zinc fingers	18272478	Q92731	ChIP-seq	847	0.0176839	0	0.401593	0.219417	0.0220264	0.0990767	0.0414326	0.341773	0.101584	0.0580506	0.028331	0.200221	1.98584	0.533012	0.0154009	0.118365	-0.0379617	-0.191813	0.00523914	0.0483977	0.091382	0.864671	0.0738182	0.103344	0.159157	0.102631	0.0603554	0.0669732	0.123315	0.388628	-0.00287018	0.0501366	0.0773434	0.130121	0.00460733	0.130274	-0.0587115	0.0428013	4.00013	0.660778	0.328184
MA0259.2	ACGTG	ARNT::HIF1A	PAS domain factors; PAS domain factors	Basic helix-loop-helix factors (bHLH); Basic helix-loop-helix factors (bHLH)	16234508	P27540; Q16665	COMPILED	1703	0.347277	0.89139	0.0272362	0.182245	-0.0200734	0.175876	-0.225798	0.472735	0.118037	0.0403944	-0.00152071	-0.0161422	-0.00783393	0.015602	0.106792	0.00858493	-0.000962446	0.48836	0.0690609	0.256793	0.272515	0.398435	0.0619564	-0.0510841	0.155856	0.0241787	0.0603922	-0.00725431	-0.0364895	0.126568	0.0314353	0.279401	0.0238296	0.031299	0.273882	0.0133817	0.0231668	0.93543	-0.143687	0.00281156	0.107333
MA0442.3	ACAAAG	SOX10	SOX-related factors	High-mobility group (HMG) domain factors	17916232	P56693	ChIP-seq	801	-0.388239	-0.0249366	0.0409807	-0.0232084	-0.00802969	-0.0156023	0.0603125	0.0958616	-0.055749	1.27111	-0.0120556	1.19186	-0.106611	0.0110434	0.0570321	-0.0707035	-0.118866	0.00771577	-0.0302144	0.0213116	0.00383477	0.0315134	0.0489545	0.119264	0.272531	-0.0382616	0.0729797	0.073679	-0.00251941	0.12539	0.0248076	0.0187184	0.0718383	0.126394	-0.0645072	0.0588981	-0.0478825	0	0.0126741	0.0399202	0.100551
MA0461.3	AACATATG	Atoh1	Tal-related	Basic helix-loop-helix factors (bHLH)	21300888	P48985	HT-SELEX	1938	0.54855	0.0308787	1.02536	-0.515798	0.129186	-0.00377752	-0.0192702	0.128615	0.054356	-0.000216802	0.299069	0.0130088	-0.0112116	0.0298781	0.0532662	-0.0127415	0.0269716	-0.000627535	-0.0281983	0.135253	0.136486	0.232614	-0.0851644	1.48754	0.595112	0.27414	-0.0384965	0.0234121	-0.00293644	-0.0327756	0.101438	0.0701481	0.177116	0.0469107	0.0692321	0.750661	0.901181	0.0263947	0.037618	0.0261771	-0.00199418
MA0462.3	TGACTCA	BATF::JUN	B-ATF-related factors; Jun-related	Basic leucine zipper factors (bZIP); Basic leucine zipper factors (bZIP)	22992523	P05412; Q16520	ChIP-seq	2152	0.43112	0.0538046	0.887835	1.08169	0.248704	0.0270181	0.340535	-0.03653	0.905019	0.0502945	0.0230877	0.0286115	0.0412881	0.0382499	0.16217	0.209098	0.195308	0.157123	-0.0107273	0.00558672	0.0298478	0.0188428	0.256747	0.181503	0.31046	0.099387	0.13995	0.0533826	0.124528	0.151929	0.165346	0.889796	0.0153249	0.0171642	0.219571	0.0595845	0.0340964	0.184405	0.00841433	0.039324	0.120076
MA0463.3	GCTTTCGAGGAAT	BCL6	More than 3 adjacent zinc fingers	C2H2 zinc finger factors	7945383	P41182	HT-SELEX	329	0	-0.016104	0	-0.0493039	-0.0355458	0.0276297	-0.0138244	0.0113894	-0.00851892	0.0601269	0.0756902	0	0.170724	-0.0343862	0.0225551	0.00173764	0.0178819	0	0	0	1.35777	0.0200023	0	-0.0894524	0	0	-0.109665	0.0153008	0.0149466	0.0283018	-0.00447474	0	0	-0.0788398	0.0465531	0.148084	0	-0.0170936	0.061462	0.0146908	0.00428722
MA0464.3	TCACGTGA	BHLHE40	Hairy-related factors	Basic helix-loop-helix factors (bHLH)	15186484	O14503	HT-SELEX	323	0.0387594	0.015161	0.0472033	0.652475	-0.0798757	-0.0228307	0.180153	0	0	0.0233518	0.00952686	0.15848	0.0326453	0.0118926	0.00473339	0.0267096	-0.0420217	0.005569	0.0182469	0.00182157	0.0253879	0	0	0.00294978	0.0105369	-0.0271891	0.598326	0	-0.0155036	-0.016219	0.0269507	0.0202048	3.42779	-0.0850226	0.0143637	-0.0198363	-0.0295195	-0.195907	-0.080764	-0.0178792	0.0704966
MA0465.3	GCAATAAA	CDX2	HOX	Homeo domain factors	20696899	Q99626	ChIP-seq	2893	0.369404	0.0436631	-0.122084	0.0143714	-0.0178391	0.110296	0.212521	-0.0190404	0.0443153	1.05165	0.0970339	0.455696	0.0325158	0.10195	0.5409	0.0535825	0.170389	0.0193821	0.2956	0.0192056	0.361505	0.112057	0.301038	0.0247483	-0.0146384	0.739896	0.195391	-0.00301546	0.753803	0.222487	0.38809	0.0913542	0.248133	0.0664933	0.171125	0.011697	0.900823	0.0193268	0.0277754	0.0095659	0.134122
MA0466.4	ATTGCGCAAT	CEBPB	CEBP-related	Basic leucine zipper factors (bZIP)	8632009	P17676	CAP-SELEX	120	1.35363	0.210314	1.37269	0.0137896	0	0.0324182	-0.0629785	0	0.0903784	0	0	1.11826	0	0.306621	0	0	0	-0.00542893	0	0	0.446623	-0.00197306	0.0277229	0.0705133	0.0662322	0.390343	0	0.0745904	0.0743494	-0.000119683	0	0	-0.194999	0.0906921	-0.0206204	0	0	0	0.0191788	0.00479816	0
MA0467.3	GGATTA	Crx	Paired-related HD factors	Homeo domain factors	20463752	O54751		406	0.0095392	-0.000876091	-0.00361004	0.0526593	-0.240704	0.0291845	0.000217774	0.0225807	0.0627852	-0.0107371	0.0352193	0.034241	0.609942	-0.0956264	0.0249001	0.00145563	0.0243808	0.0357188	0.0533715	-0.089745	-0.0505055	0.0373564	0.0111856	0.298459	0.0359504	0.0825268	0.0386299	0.141209	-0.0392674	0.0747838	0.471147	0.0449523	-0.0230723	0.052762	0	0.0160923	0.0224027	0	0.259795	0.0262994	0.0309526
MA0468.1	TAATTTAATCA	DUX4	Paired-related HD factors	Homeo domain factors	22209328	Q9UBX2	ChIP-seq	633	0.0538686	-0.00278415	0.0124177	0.058164	0.0305368	0.00652294	-0.00718738	0.0711193	0.0151339	-1.66814	1.30468	0.013861	0.0484851	0.00431883	0.0140531	-0.000638225	0.0381839	0.302372	0.124153	0.203322	0.0415687	-0.0533777	0.0215249	0.0268776	0.289753	0.00337501	0.0678139	0.0672396	-0.00311836	0	0	0.0237897	0.0246727	0.850058	0.086859	0.0338126	0.0179733	-0.00448766	0.0602568	0.0481393	-0.00196289
MA0469.4	TTTTGGCGCCAAAA	E2F3	E2F	Fork head/winged helix factors	18836037	O00716	HT-SELEX	15	0	0	0	0	0	0	0	0	0	0	0	0	0	0	0	0	0	0.0705175	0	0	0	0	0	0	0.0416386	0	0.0405558	0	0	0	0	0	0	0	0	0	0	0	0	0	0
MA0470.3	TTTTGGCGCCATT	E2F4	E2F	Fork head/winged helix factors	18836037	Q16254	HT-SELEX	87	0.200583	0	0	-0.017905	0	0	0	0	0	0	0.000102698	0	-0.00785932	0.304882	0	0	0	0.26508	0	0	0	0	0	0	0.0395514	-0.198822	0.0452697	0	0.00411081	0	0	0	0	0.00168727	0	-0.0153743	0.0368499	0	0	0	0
MA0471.3	GGCGGGAA	E2F6	E2F	Fork head/winged helix factors	17908821	O75461	ChIP-seq	787	0.0879224	0.028101	0	-0.0319818	-0.00664376	0.0887142	0.391009	-0.0201735	-0.179248	-0.0916955	0.217981	1.07168	0.500613	-0.163057	-0.00211251	-0.0273157	0.127278	0.0056963	0.195663	0.0757464	0.0194439	-0.0317117	-0.035934	0.0584065	-0.0216112	0.00295849	-0.00680018	-0.0014094	0.0477593	0.00673957	0.330855	0.0183682	-0.0122061	-0.0341753	0.171468	0.0192557	0.0167362	0.131732	0.0209345	-0.0282679	0.150325
MA0472.2	ACGCCCACGCA	EGR2	Three-zinc finger Kruppel-related	C2H2 zinc finger factors	7891721	P11161	HT-SELEX	258	-0.107811	0	0.0452408	0.00612585	-0.0170893	0	0.273357	0.00655655	0.105519	-0.173567	0	-0.00280794	0	0	-0.0302559	-0.239742	0	-0.0283839	-0.0985217	0	0.183441	0	0	0.0147801	-0.131457	0	0.00531198	0.000589966	-0.0740075	-0.112536	0	-0.0685793	-0.0470354	0	0	0	-0.00301951	-0.0336643	-0.14672	0.0622795	0.089135
MA0473.4	CAGGAAGTG	ELF1	Ets-related	Tryptophan cluster factors	8756667	P32519	ChIP-seq	1400	0.0831657	-0.18552	-0.0345852	-0.0878077	0.913687	0.0974168	-0.0132482	0.0626919	0.0770038	-0.0810789	-0.00619211	0.134257	0.16262	1.12925	-0.0112428	0.0556619	0.579362	0.146855	0.0331078	0.384157	0.0421216	0.0465982	0.0207887	0.0127625	0.0488023	0.0256278	0.0254454	-0.0433766	0.233691	0.0763304	0.17995	0.30809	0.166	0.11501	0.0288886	0.00296355	0.0276519	0.0282836	0.0627415	0.000133128	0.00776947
MA0474.4	ACAGGAAGTG	Erg	Ets-related	Tryptophan cluster factors	20517297	P81270		1741	-0.0978095	-0.052296	-0.0466206	1.09674	0.0777012	-0.0106923	0.0264184	0.104286	0.0301535	0.433841	0.0881602	0.132785	0.589221	-0.0045917	0.044786	0.0811253	0.123308	0.0131313	0.209993	0.0379381	0.0165524	0.00967367	0.002025	1.76695	0.0160242	0.0641636	0.0790862	0.123614	0.03216	0.115369	0.287091	0.156689	0.0400191	0.0103005	-0.053005	-0.0106681	0.0233937	0.0782097	0.0227999	0.0291831	0.0094267
MA0475.3	ACCGGAAGT	FLI1	Ets-related	Tryptophan cluster factors	7517940	Q01543	HT-SELEX	563	-0.0633292	-0.0721202	-0.0219283	3.68557	1.04828	-0.0252607	-0.011666	0.0412635	1.91761	-0.060447	1.40956	0.212873	-0.0446675	-0.0181814	-0.146441	0.116345	0.198303	0.0548432	0.929311	0.227419	0.0957828	0.0906261	-0.0119637	0	-0.0542201	0.100963	0.33596	-0.0326323	0.0464443	0.0315788	0.111282	0.255851	-0.0145486	-0.0327827	0.0247179	-0.00281457	0.0448917	0.0641456	0.0133499	0.105017	0.124927
MA0476.2	TGACTCAT	FOS	Fos-related	Basic leucine zipper factors (bZIP)	17916232	P01100	ChIP-seq	796	0.832566	0.0149166	-0.0055425	3.47793	3.72545	0.0271844	0.683738	0.0192615	1.43395	0.0530887	0.0508942	0.0115462	-0.0538098	0.00896238	0.034034	0.187846	0.104272	0.0440907	0.0665611	-0.0730174	0.124058	-0.267678	0.0255889	0.000796132	0.530251	0.146297	0.223462	1.34389	-0.00623036	0.346535	0.205793	0.0184696	0.0108768	0.0118336	0.25273	-0.0322552	0.0306931	0.0480009	-0.0216529	0.0675104	0.0602754
MA0477.3	ATGACTCAT	FOSL1	Fos-related	Basic leucine zipper factors (bZIP)	17916232	P15407	ChIP-seq	1137	0.0659585	1.69581	2.10628	3.19173	0.0266041	1.05862	-0.0191368	1.33173	0.0929399	0.638818	0.0395328	-0.0253992	0.0190757	0.0583637	0.154401	0.375899	0.0452525	0.0464514	0	0.451412	0.00808264	-0.000213581	-0.015161	0.485577	-0.0265735	0.125783	0.0721454	0.0135746	0.506602	0.213427	0.534459	0.0216209	0.00939441	0.215347	2.50612	0.04121	0.185643	0.408536	0.045731	-0.0177024	0.03775
MA0478.2	GATGACTCAT	FOSL2	Fos-related	Basic leucine zipper factors (bZIP)	17916232	P15408	ChIP-seq	432	2.80323	0.0269549	0.254835	-0.0481775	1.99875	-0.00602456	1.5459	0	-0.0229507	-0.114247	-0.0123953	0.00427108	-0.0489024	0.207965	0.514248	0.0881791	-0.0364056	0	0.120905	0.0333236	0.0805107	0.00139156	0.879633	-0.00939064	0	0.261049	0.240357	0.0633515	0.0466902	0	0.0327417	0.0890528	0.450354	-0.0582063	0.0338927	-0.0246834	0.00587705	0.152271	-0.0025818	0.172454	0.0689205
MA0479.2	AATCCACA	FOXH1	FOX	Fork head/winged helix factors	9702198	O75593	ChIP-seq	1119	0.249392	0.145564	0.0582818	0.0179032	0.0791748	0.0228817	-0.00134167	0.00827552	-0.00242567	0.00377373	2.40544	0.359423	-0.0327289	0.0653104	1.72943	0.11445	0.0514409	0.0378386	0.154608	0.340882	0.00588741	0.0715649	0.0258501	0.0390844	0.00741427	0.014458	-0.00819794	0.0278647	0.0938052	0.0304487	-0.0290101	0.0450381	0.955253	1.19864	1.26791	0.104504	0.0515469	0.00708454	0.180296	0.124876	-0.000260976
MA0480.3	GTAAACA	Foxo1	FOX	Fork head/winged helix factors	10880363	Q9R1E0		3918	0.00131098	0.485921	0.0635108	0.105719	-0.00471408	-0.00120799	0.130471	0.0148429	0.420907	0.0420414	0.261858	0.192433	0.276366	0.00994615	0.355827	1.41649	0.836967	0.214017	0.15301	0.0733808	0.0429776	0.308646	0.375219	0.309915	0.313795	-0.00314643	0.0743963	0.153051	0.166955	-0.0128786	0.204396	0.17174	0.0849554	0.0820062	0.101863	0.203975	0.0761253	0.0582471	0.0171031	0.845651	0.286027
MA0481.4	GTAAACA	FOXP1	FOX	Fork head/winged helix factors	21924763	Q9H334	ChIP-seq	3838	0.00366959	0.486017	0.071479	0.163113	-0.0224119	0.00105749	0.148563	0.011815	0.412376	0.0351146	0.283503	0.201185	0.262596	0.0400285	0.442613	1.39769	0.057722	0.399212	0.0933024	0.0864665	0.0641515	0.359696	0.369372	0.333004	0.255995	-0.00558976	0.0704814	0.364908	0.143464	0.0104207	0.161383	0.141595	0.0717086	0.07009	0.0728325	0.184069	0.125714	0.050553	0.605579	0.729061	0.246039
MA0482.3	CCTTATCT	GATA4	C4-GATA-related	Other C4 zinc finger-type factors	7791790	P43694	ChIP-seq	1790	1.0676	0.514804	0.0445489	1.30457	1.60268	0.0686605	0.109328	0.1445	-0.00666576	0.0399177	0.0541232	3.42452	0.334471	0.211893	0.7586	0.0494025	0.0829087	0.14434	-0.0259389	-0.0530203	1.1486	-0.00602029	0.770397	0.148931	1.84966	0.153806	1.23269	0.143607	1.18863	0.00216807	-0.0269321	0.281949	0.266361	0.154208	0.0969355	0.0623148	0.0543388	0.314915	0.0964783	-0.0461768	0.199742
MA0483.2	AAATCACAGC	Gfi1B	More than 3 adjacent zinc fingers	C2H2 zinc finger factors	19773260	O70237	ChIP-seq	1190	-0.019638	0.0213278	-0.0181165	0.528271	6.06976	-0.0122959	0.105188	0.0678387	-0.00897827	0.454271	0.0240198	-0.0644232	-0.0251388	0.0015117	-0.00462688	0.0033451	0.000345362	0.289571	-0.00672374	0.0423311	0.161046	0.411634	-0.054909	0.157008	0.0267975	0.0158218	0.146907	0.121497	0.0443821	0.0393302	0.00123344	0.195674	-0.0107043	0.00556213	0.488425	-0.0260533	0.0017706	0.00168709	0.198385	0.0144	0.450458
MA0484.3	CAAAGTCCA	HNF4G	RXR-related receptors (NR2)	Nuclear receptors with C4 zinc fingers	22383578	Q14541	ChIP-seq	1531	0.0401439	0.0291652	0.010843	0.0562471	-0.0449363	0.0495977	0.535997	2.18135	0.57991	1.95469	0.863743	0.0358071	0.5395	0.00530338	0.0317549	0.0086535	-0.109778	-0.043561	-0.0415469	0.409474	0.0337733	0.174923	0.0374339	0.174781	0.0253641	0.0191731	0.0247169	0.0534576	0.0354071	0.00724199	0.0502298	0.18354	0.092114	0.128557	0.133165	0.0276471	0.191389	0.180592	0.0315037	0.0182173	0.0191252
MA0485.3	GTCGTAAAA	HOXC9	HOX	Homeo domain factors	9079637	P31274	HT-SELEX	408	0.0427106	0.0590947	0.134335	0.0832511	0	-0.0570228	0.0391243	0.0778612	0.028487	0.469332	0.304153	-0.00460999	0.142956	0.0527974	0.102981	0.0376493	0.884507	0.449735	0.0219647	-0.0493259	0.0272812	0.0278076	-0.0286489	0.253175	-0.0199878	0.00168604	0.17312	-0.0529825	0.0997405	0.0582172	0.0473243	-0.0265417	0.00538346	0.00855438	0.325791	0.927513	4.23	0.00402996	0.0617	0.167778	-0.0124824
MA0486.2	TTCTAGAACGTTC	HSF1	HSF factors	Heat shock factors	17500587	Q00613	HT-SELEX	148	0	0.0768384	0.0093519	0.00104461	0.0782733	0.0481314	-0.281482	0	-0.00392725	0	0.375657	-0.0247558	-0.0540724	-0.480411	0.00331696	0.280615	0	0.0529121	-0.0375631	2.89591	0	0.00108446	0.00739037	0	-0.0142959	0	-0.00913009	0.164995	0	0	-0.0176839	-0.0200414	0.0156708	-0.0755961	0.0554653	-0.0954942	0	0.238753	-0.0529273	0.0100136	0.00818999
MA0488.2	ATGATGTCAT	JUN	Jun-related	Basic leucine zipper factors (bZIP)	21703547	P05412	ChIP-seq	497	0.0353366	-0.0394589	0.00572209	0.0675518	0.0861704	0.161552	0.0154026	0	0	-9.86717e-06	0	-0.0201363	0.335445	3.47815	-0.0159516	-0.121749	0.0193845	0.0777696	0.0352254	0.420564	0.015539	0.0255023	1.27728	-0.0500511	0.0487833	0.0445343	0.227193	0.0220404	0.0822209	0.0378889	0.0043106	0.0147641	0	-0.111368	0.0549105	1.03369	0.146202	0.0776051	0.30779	0.2754	0.111466
MA0489.3	TGACTCAT	Jun	Jun-related	Basic leucine zipper factors (bZIP)	21703547	P05627		1412	0.418148	0.0431748	1.17041	1.12969	0.285091	0.25568	0.549942	-0.00135379	0.923719	0.0530612	0.398019	0.0169239	-0.0325945	0.0214599	0.0304164	0.125193	0.305391	0.0285806	0.0375107	-0.0481786	0.118103	0.0104103	0.00675654	0.0160238	0.667371	0.00642466	0.0863301	0.0702028	0.159453	0.244083	0.174453	0.172986	0.00748728	-0.0049685	0.171549	1.97352	0.00731484	0.23364	0.292166	0.0448399	0.0436354
MA0490.3	ATGACTCAT	JUNB	Jun-related	Basic leucine zipper factors (bZIP)	21526160	P17275	ChIP-seq	1174	0.059094	1.37206	2.52143	3.19173	0.0394071	1.05862	-0.00518287	1.35981	0.0929399	0.45128	0.0784814	-0.0224651	0.0190757	0.0583637	0.154401	0.802431	0.0451289	0.0410509	0.111293	0.451412	-0.0148599	-0.00472177	-0.015161	0.567191	0.0249711	0.0252434	0.0721454	0.0135746	0.506602	0.187633	0.00117948	0.0223063	0.0478417	0.215347	2.15443	0.04121	0.0638831	0.345498	0.0741246	-0.0134798	0.0513896
MA0491.3	ATGACTCAT	JUND	Jun-related	Basic leucine zipper factors (bZIP)	21526160	P17535	ChIP-seq	1121	0.0727606	1.69581	2.07838	3.19173	0.115851	1.22289	-0.0784285	1.54906	0.0929399	0.638818	0.0631388	-0.0253992	0.0190757	0.0766955	0.153963	0.921807	0.0480313	0.0464514	-0.007057	0.451412	0.102463	0.00242152	-0.013971	0.486265	-0.0127835	0.0252434	0.0721454	0.00124557	0.506602	0.318318	0.0277384	0.0192449	1.89854	0.243189	-0.0252013	0.04121	0.0428916	0.408536	0.0527714	-0.0177024	0.03775
MA0492.2	GATGATGTCAT	JUND	Jun-related	Basic leucine zipper factors (bZIP)	21526160	P17535	ChIP-seq	539	0.120475	0.0235869	0.0312793	0.0616322	0.249808	0.00599737	-0.0139195	-0.0609915	0.311328	0.0622255	0.00815165	0.225813	4.91084	-0.0280669	-0.00686295	0.00112726	0.0331143	0.47427	0.299851	0.989984	0.0233024	1.50035	0.0359217	0.324692	-0.0275317	0.0176336	0.76762	-0.00582417	-0.00772065	0	0.0207689	0.234834	-0.0788317	-0.0679515	0.195375	0.0568734	0.00818927	0.202104	0.0446483	0.143259	0.0415034
MA0493.3	GGGCGGGG	KLF1	Three-zinc finger Kruppel-related	C2H2 zinc finger factors	7682653	Q13351	ChIP-seq	350	-0.119551	-0.0440277	0.0662746	0.105337	-0.00625788	-0.160302	-0.12239	-0.0223382	0.813192	-0.0400835	-0.076781	0	0.01073	0.274024	0.300442	0.343041	0.240488	-0.181848	0.00437173	0	-0.115104	0.021632	0.389664	0.0331889	0.0475076	0.452096	-0.0398416	-0.0157326	0.00290083	-0.0245008	-0.0451985	-0.0267086	0.0825431	0.0186952	0	0	0.247242	2.8746	0.221351	0	0.454073
MA0494.2	TGACCTAAAGTAACCT	Nr1h3::Rxra	Thyroid hormone receptor-related factors (NR1); RXR-related receptors (NR2)	Nuclear receptors with C4 zinc fingers; Nuclear receptors with C4 zinc fingers	21349840	P28700; Q9Z0Y9	ChIP-seq	904	0.00780422	0.151511	0.140445	0.061704	0.0193369	0.24568	0.221535	0.00623631	-0.0184261	0.0083372	0.0293341	0.00507475	0.014888	0.0499626	0.00865473	0.0382908	1.02111	0.0998801	0.804129	0.0228096	-0.0528423	0.137949	0.0422846	-0.00197512	0.0466401	-0.021614	0.013208	0.221626	0.244916	0.030379	0.131798	0.0969593	0.084427	0.142013	0	0.0313453	0.00621143	0.0930183	0.11687	0.304697	0.108337
MA0495.4	GTCAGCATTTT	MAFF	Maf-related	Basic leucine zipper factors (bZIP)	8264639	Q9ULX9	ChIP-seq	1662	0.032911	-0.0386743	0.0502773	0.0279952	0.328902	0.00645005	0.0551249	-0.00825447	0.0150517	0.0867583	1.99434	0.232169	0.0934042	0.0510474	0.278781	0.337618	1.10455	0.0934747	-0.0117493	0.0621998	0.0769244	0.0492852	-0.0180469	0.156989	0.00461616	0.143847	0.114385	-0.00333096	0.100022	0.0414598	-0.0208057	0.0462492	0.100447	-0.0018732	-0.0479121	0.042796	-0.06544	0.171034	-0.0171089	1.58057	0.00124769
MA0496.4	CTGACTCAGC	MAFK	Maf-related	Basic leucine zipper factors (bZIP)	8264639	O60675	ChIP-seq	1276	0.0693371	0.0093486	-0.0376161	0.216219	-0.095464	0.0680157	-0.0207184	0.0334979	0.031366	-0.00912655	0.107275	0.417687	-0.0185413	0.12064	0.54457	0.146656	0.191483	0.266237	0.0525213	0.189698	-0.0859735	0.0236205	0.0436172	0.851552	0.302172	0.120605	0.536274	0.0610808	0.388756	0.179826	0.837212	0.0346789	0.00848965	0.740527	0.0940598	0.0208645	0.236705	0.30395	0.625835	0.423003	0.125627
MA0497.2	CTAAAAATAGA	MEF2C	Regulators of differentiation	MADS box factors	7559475	Q06413	ChIP-seq	2576	0.117213	0.0441998	-0.00522964	0.0229791	-0.0418139	0.0669199	0.0493876	-0.00189146	-0.00865503	0.354447	0.130053	0.123712	0.185601	0.0656435	0.0853286	0.0241813	0.330305	0.0273573	0.0583653	0.338406	-0.0164953	0.322969	1.02583	0.000470658	0.0448903	0.194041	0.778992	0.108203	0.0264345	0.117073	0.0117457	0.0680852	0.0318923	0.0168859	0.288904	0.11776	0.252689	0.785987	0.953815	0.064935	0.0234893
MA0498.3	TGACA	MEIS1	TALE-type homeo domain factors	Homeo domain factors	9405651	O00470	HT-SELEX	2701	0.0442778	0.0774371	0.0939125	0.0303409	0.218629	0.0611933	0.701971	0.180151	0.0774574	0.0614344	-0.00300332	0.105125	-0.0641331	-0.0051799	0.0943342	0.428065	0.687404	0.0235878	0.00725991	0.259372	-0.0917754	0.103348	-0.0993486	0.04649	0.154741	0.03193	0.0289737	-0.00917946	-0.0224603	0.0148279	0.0458821	0.981536	0.375456	-0.00859605	0.155302	0.238676	0.172125	0.03681	-0.0159409	0.0196957	0.14997
MA0499.3	GCACCTGTC	MYOD1	MyoD/ASC-related factors	Basic helix-loop-helix factors (bHLH)	20412780	P15172	ChIP-seq	1526	0.160066	0.0433527	0.0357471	0.04564	0.00864435	0	0.596089	0.168221	0.0900403	2.12299	-0.207509	0.0320562	0.0265924	0.140326	-0.0612606	-0.00294911	0.964815	0.0300114	0.00818733	0.0929806	0.0348868	-0.118551	0.0823985	0.0095718	-0.0324105	-0.00519566	0.0414465	3.58311	0.0216822	-0.00930778	0.0536802	-0.0778542	1.04064	0.0412988	0.0508586	-0.00286867	0.0603603	0.00957308	-0.0499825	0.0634501	0.00664655
MA0500.3	GCAGCTGC	MYOG	MyoD/ASC-related factors	Basic helix-loop-helix factors (bHLH)	16437161	P15173	ChIP-seq	1050	0.271241	0.241737	-0.0267009	0.220816	0.0301009	-0.0149004	-0.0685936	-0.0845352	0.159628	0.0417945	-0.104001	-0.152392	1.02816	0.0285013	0.0214203	-0.0921998	0.0590601	0.100162	0.0655755	0.0807576	-0.0838625	-0.0118969	-0.296612	0.0861293	-0.0631426	0.0414119	-0.0035626	-0.0036867	0.0653286	-0.012385	0.0402933	0.0610031	0.0558567	1.24317	0.0544626	0.552615	0.0685078	0.00910674	-0.0797937	0.395506	0.0489208
MA0501.2	ATGACTCAGCA	MAF::NFE2	Maf-related; Jun-related	Basic leucine zipper factors (bZIP); Basic leucine zipper factors (bZIP)	9166829	O75444; Q16621	ChIP-seq	305	0.265584	0.112631	0.059247	0.920403	-0.118611	-0.061403	0	0	0.0506959	0.0932052	0.343668	1.59307	0.0182482	0.222102	0.183346	0.0683952	-0.0136298	-0.204499	0.216847	0	0.138272	0.103331	-0.193833	1.57894	-0.0692094	0.131436	0.588895	0.0759141	-0.0852343	0.0345293	0	0.0202828	0.0224262	1.9578	0.0102912	-0.0195158	0.119032	0.0452538	-0.00885163	0.000832586	0
MA0502.3	TCATTGGCC	NFYB	Heteromeric CCAAT-binding	Heteromeric CCAAT-binding factors	9334236	P25208	ChIP-seq	871	0.162868	-0.0247041	0.00741815	0.0596692	-0.0466353	0.0255503	0.0599254	-0.0253004	-0.0828364	-0.0295186	0	0.0168913	0.195883	-0.0177485	-0.0302462	0.0305824	-0.018073	0.0738831	0.0696749	-0.000259491	-0.0355099	-0.020011	0.0357315	0.0877648	0.0627237	0.0012942	0.126289	0.00285617	-0.0234507	0.120192	-0.0384017	-0.0108256	0.239102	-0.0267197	0.0849724	-0.0315429	0.02313	0.00599754	-0.0214857	0.0456673	-0.0495315
MA0504.2	GGGGTCAGAGGTCA	NR2C2	RXR-related receptors (NR2)	Nuclear receptors with C4 zinc fingers	11478808	P49116	ChIP-seq	502	-0.0805319	0	0.0445196	0.0363773	-0.0274791	0.603919	-0.378534	-0.0204916	0	0.0771345	1.86827	-0.0561959	0.0234248	0.00440614	0.0258004	0.0316301	0.0159057	0.146154	-0.0821083	0.0263099	-0.0085486	4.52354	0.0215957	0.0171085	1.33222	0.0219293	0.314903	-0.0429506	-0.00774318	0.497706	-0.0508501	0.0165513	0.02027	0.172568	0.0308731	0.304269	0.00115561	0	-0.0135107	2.25457	0.0602823
MA0505.3	TGACCTTGA	Nr5A2	FTZF1related(NR5A)	Nuclear receptors with C4 zinc fingers	12853459	P45448		1028	0.125135	0.0978981	-0.00301563	-0.0156734	0.140925	0.0755152	-0.0394792	0.00957768	0.0587533	-0.0318754	-0.0102945	-0.0453981	-0.0583868	0.111444	0.130557	0.272805	0.200796	-0.127108	0.00260753	0.0237674	0.0699727	0.310082	0.124727	-0.0372346	-0.584609	-0.0272296	0.981594	-0.108713	0.108611	-0.00357364	-0.0145154	0.00494368	0.157129	-0.0062804	0.0590016	-0.000813809	0.0297114	0.377915	0.0127043	-0.0262904	1.35531
MA0506.3	CTGCGCCTGCGC	Nrf1	Unknown	Unknown	12533512	Q9WU00		333	-0.0336655	-0.0300408	-0.0794892	0.565129	0.0218697	0.0323503	0.400866	-0.0465355	0	-0.00869777	1.72603	-0.0413257	0.160289	-0.0158068	0.122479	0.170473	0.0239789	0.968747	5.02926	-0.118592	-0.0796059	-0.0907551	0.436369	0.000715343	-0.00563713	-0.0613349	0.0625778	0	0.0302542	0.01865	0.000486332	0	-0.422004	0.114857	0.000630998	-0.0691149	0.0546476	-0.0792388	0.0439026	-0.0194446	0
MA0507.3	ATATGCAAATTAG	POU2F2	POU domain factors	Homeo domain factors	11937630	P09086	CAP-SELEX	350	0.0199474	0.0935282	-0.0172423	0	0.343441	0.0327704	-0.0582573	0.0346572	0.053639	0	0.168496	-0.0145889	0	0.00152869	0	0.126448	0.125773	-0.0274467	-0.00487109	0.0071096	0.021029	0.0756226	-0.0142728	0.0159511	-0.0083651	-0.0286056	0.0499478	0.0856338	-0.011861	0.0234023	0.277386	-0.00992855	0.0239895	5.53984	0.0241446	-0.0593275	0.0642949	0.00636378	0.0815389	-0.0301145	0.0722884
MA0508.4	CTTTCTC	PRDM1	More than 3 adjacent zinc fingers	C2H2 zinc finger factors	28473536	O75626	ChIP-seq	4102	1.03458	-0.0462422	0.055533	-0.105228	0.188046	-0.0153209	2.00879	-0.0135178	0.102138	0.024671	-0.0472624	0.39211	0.904233	0.893186	0.147072	0.369629	0.00105374	1.38283	0.0737698	0.63061	0.0603686	-0.0405718	0.168835	2.35775	0.0359312	0.178472	0.00907472	0.106328	0.0568282	0.111389	0.450597	0.104038	0.578762	0.361873	0.477543	0.1562	0.706349	0.0651646	0.556317	0.011682	0.069658
MA0509.3	CGTTGCCATGGCAACG	RFX1	RFX-related factors	Fork head/winged helix factors	28473536; 28473536	P48743	ChIP-seq	32	0	0	0.0396018	0	0	0	0	0	0	0	0	0	-0.0169149	0.0365352	0	0	0	0	0.0313029	0	0	0	0	0.0103215	-0.00116383	0	0	0	0.113959	0	0	0	0	0	0	0	0.0440195	0	0	0	0
MA0510.3	GTTGCCATGGCAAC	RFX5	RFX-related factors	Fork head/winged helix factors	8754849	P48382	HT-SELEX	124	0	0	0	0.0447782	0.00588275	0.0133404	0.159527	0	0.590375	0	0	0	0	0.573782	0.038313	0	-0.0173529	0.00656732	-0.000656729	0.00325677	0	0	0.00245548	0	0.0136802	3.67567	0.00458464	0.0991492	0	0.109177	2.13174	0	0	0	0	0.118243	-0.0970555	0.0456798	0	0	0
MA0511.2	AAACCGCAA	RUNX2	Runt-related factors	Runt domain factors	20483917	Q13950	HT-SELEX	1053	0.0178332	0.0377003	0.0265085	-0.160981	0.359877	-0.0176199	0.95503	-0.0872514	-0.0625198	-0.0391119	-0.0204865	-0.0990289	-0.0502439	0.0933731	-0.0104629	0.0426967	-0.0492104	0.54964	0.0932153	-0.0529414	0.57735	0.456466	0.0184351	0	0.206454	0.468512	0.0404365	0.180054	-0.0236858	0.018604	0.0375855	0.15015	0.0152805	-0.0226759	0.0481964	0.248804	-0.0268664	-0.00124604	-0.0524629	0.019399	-0.00177987
MA0512.2	GGGGTCAAAGGTCA	Rxra	RXR-related receptors (NR2)	Nuclear receptors with C4 zinc fingers	1323763	P28700	HT-SELEX	55	0	0	0	0	0	0.0249002	0	0	0	0	-0.110514	0	0	0	0.0238497	0	0.00262582	0	0	0	0.144351	0	0	0	0	0.0219293	0.0404713	-0.124378	-0.00167983	-0.0148968	0	0.0540903	0.0112273	0	0	0	0	0	0	14.4235	0
MA0514.3	ACAATGG	Sox3	SOX-related factors	High-mobility group (HMG) domain factors	8625802	P53784		1885	0.0373534	-0.125059	0.0232528	0.00638877	0.20218	-0.0222039	1.32568	0.0115556	-0.00387048	0.0224801	-0.0102449	0.21608	-0.00168747	0.114792	0.0188422	0.15506	0.0163589	0.0135877	-0.020943	1.467	-0.058803	0.0783078	0.124133	-0.120783	-0.00379247	0.329911	0.865701	-0.011386	-0.0090837	-0.0531602	0.0027863	0.0392462	0.0270823	0.0684707	-0.0272426	-0.00269679	-0.00128415	0.028383	0.0713767	-0.0405931	0.11117
MA0515.1	CCATTGTTTT	Sox6	SOX-related factors	High-mobility group (HMG) domain factors	21985497	P40645	ChIP-seq	1360	1.20295	0.0361582	0.126444	0.0465065	0.0782385	0.13142	0.00485259	0.97004	1.24942	0.102645	0.0447214	0.0733786	-0.053683	0.017682	0.13179	0.399334	0.013286	0.0574543	0.548846	0.358879	-0.00263995	0.0328646	0.0201944	0.318869	-0.0910928	-0.0213484	0.029903	0.12781	0.0338574	0.0123503	0.0397425	-0.0747747	0.0236122	0.0946035	-0.0295526	0.00552585	0.0155039	-0.0832741	0.0447459	1.22034	0.00210221
MA0516.3	GGGGCGGGG	SP2	Three-zinc finger Kruppel-related	C2H2 zinc finger factors	14726517	Q02086	ChIP-seq	502	0.664167	0.244177	0.685296	0.797026	0.685052	0.1389	-0.133759	0.898797	0.325635	0.340212	0.209328	0.0134817	0.370223	0.284143	0.355301	0.328108	0.0717461	0.0673803	0.0138035	-0.135287	0.17292	0.450408	-0.00353044	0.0181853	0.0241732	-0.0115569	-0.0211984	0.0253604	0.0757014	-0.0228733	-0.024482	-0.00184205	-0.00177028	0.0276192	0.00227157	0.183133	2.81858	0.101566	0.0585195	1.82293	0.119958
MA0517.2	AGTTTCATTTTCC	STAT1::STAT2	STAT factors; STAT factors	STAT domain factors; STAT domain factors	16319195	P42224; P52630	ChIP-seq	1404	-0.0307258	1.25415	0.0145917	-0.00560346	0.0156621	0.0619838	0.70742	0.168438	-0.000805044	0.815327	0.596521	0.0342349	0.42567	1.87715	0.158795	0.29501	2.18124	0.585708	0.445904	-0.011152	0.170029	-0.0718744	0.640043	0.793993	0.0388828	0.0232341	-0.0131094	0.129282	0.0330161	0.061939	0.0656877	0.492757	0.111726	0.146487	0.00976572	0.020763	-0.00662107	0.015658	0.00785088	0.0786396	0.127744
MA0518.2	TTCCAGGAAA	Stat4	STAT factors	STAT domain factors	19710469	P42228	ChIP-seq	1069	-0.0275687	0.223487	0.0478708	0.0397177	0.0314312	0.116276	-0.0457592	-0.0125169	-0.0225871	0.0379846	0.0420503	0.0146803	0.0595044	-0.0332255	-0.0453738	0.306373	-0.0510461	-0.00782207	-0.0278462	0.0801756	0.0158756	-0.0275656	0.018455	2.32525	-0.0526816	0.0903571	0.0742439	0.00762549	0.0185119	0.104159	-0.0108161	0.0102347	0.0213438	-0.0441534	-0.0628377	0.00735546	0.761978	0.445361	0.154431	-0.088174	-0.0379356
MA0519.2	TTCCAAGAA	Stat5a::Stat5b	STAT factors; STAT factors	STAT domain factors; STAT domain factors	22158971	P42230; P42232	ChIP-seq	725	2.3859	0	0.0764397	-0.0427319	0.190083	0.395626	-0.0210921	-0.105483	0.050681	1.75378	0.029098	0.631004	0.0476543	-0.000694591	0.0275872	0.0423689	0.0780272	0.00870219	-0.133791	1.8307	-0.0500133	1.21807	-0.0817307	1.36701	-0.0403726	0.042092	0	0.0791204	-0.0294133	-0.0670024	-0.0195722	0.235533	-0.0844056	-0.00715368	-0.0294535	0.0100955	1.14204	-0.0496965	-0.106656	-0.0333579	0.000986557
MA0520.2	TTCCTGAGAA	Stat6	STAT factors	STAT domain factors	21828071	P52633	ChIP-seq	1212	1.08728	0.0435856	0.133056	0.0326232	0.00608386	0.0154699	0.00690197	-0.0496499	-0.0487044	0.00480898	-0.0171834	0.0399723	0.220678	0.161442	0.302852	0.138331	-0.025683	0.083314	0.0178933	2.3905	0.0464456	-0.0135425	-0.0102185	1.65981	-0.0242193	-0.287102	0.0204117	0.0495837	0.0732836	-0.00394523	-0.0284142	3.07918	0.190044	0.0671012	0.357079	0.403744	0.0202778	-0.0124441	0.268094	0.0306629	0.122285
MA0521.3	CAGCTG	Tcf12	E2A	Basic helix-loop-helix factors (bHLH)	1501295	Q61286		1020	0.30685	-0.0953282	0.224234	0.00910159	0.155886	0.0513891	-0.0184588	-0.138625	-0.10951	0.0436415	0.00042882	-0.145416	-0.134212	0.0481554	0.0133582	-0.0671254	-0.0971599	0.0612263	0.0661374	0.0930462	0.0654567	-0.0837218	-0.0101526	-0.305759	0.102595	-0.0853195	0.0274675	-0.0265117	-0.00492626	0.0566045	-0.00883153	0.0294168	0.0472591	0.036456	1.28196	0.0205115	0.271809	0.0548985	0.0156512	-0.074225	0.407306
MA0522.4	CACCTGC	TCF3	E2A	Basic helix-loop-helix factors (bHLH)	10594029	P15923	ChIP-seq	2021	0.0142878	2.59675	0.137548	-0.00523066	0.244545	0.161229	-0.013504	0.641774	0.087305	1.5941	0.23951	4.52915	0.0138766	0.0162688	0.623377	0.103143	0.45145	0.0142324	0.0218086	0.0237575	0.213878	0.133865	0.011008	0.361907	2.22436	0.315275	0.0901186	0.0246324	2.26757	-0.000193164	0.252634	-0.297924	0.281094	1.23339	0.0678378	-0.0408804	0.095796	0.100836	0.0107196	0.00212391	0.0456264
MA0523.2	AGATCAAAG	TCF7L2	TCF-7-related factors	High-mobility group (HMG) domain factors	18268006	Q9NQB0	ChIP-seq	1927	0.0439899	0.0139464	0.24409	0.0482202	0.0290355	0.0613086	1.77015	-0.0675874	0.183924	0.104366	0.0484567	0.0380018	0.0652211	0.0978697	0.010409	0.0994382	0.166936	0.013614	0.106154	0.0055255	-0.0195429	1.12024	-0.01177	0.0982349	0.0757341	0.411064	0.277048	0.0560477	-0.0514214	0.185739	0.0112349	0.151914	-0.0608896	0.431896	0.0435611	0.0685847	-0.00101738	-0.00776885	0.0318113	0.0551648	-0.00864898
MA0524.3	GCCCCAGGGCA	TFAP2C	AP-2	Basic helix-span-helix factors (bHSH)	16420676	Q92754	HT-SELEX	671	0.0449133	1.01154	0.39004	-0.0130087	0.222151	0.0701951	-0.0140108	0.222866	0.0186612	-0.00781562	-0.0115278	-0.024648	0.0848525	0.0995901	-0.0524108	0.0164853	-0.00965084	-0.0133397	-0.165527	0.916332	0.0251465	3.46235	0.0219159	1.03232	0.169957	0.0569701	0.597804	0.0478238	0.0472364	0.0494119	0.0190798	-0.0876618	0.0214954	0.0427667	0.006169	0.0366679	0.0846278	0.144119	0.0758303	0.133341	-0.123647
MA0525.2	AACATGTTGGGACATGTC	TP63	p53-related factors	p53 domain factors	17188034	Q9H3D4	HT-SELEX	20	0	0	0	0	0	0	0	0	0	0	0	0	0	0	0	-0.014452	0	0	0	0	0	0	-0.0397572	0	0	0	0	0	0	0	0	0	-0.00728126	0	0	0	0	0	0	-0.0142837	0
MA0526.5	GTCACGTGAC	USF2	bHLH-ZIP	Basic helix-loop-helix factors (bHLH)	28473536	Q15853	CAP-SELEX	190	0	0	0.034272	0	-0.0246159	0.538803	-0.0148499	0.0396512	0	-0.0144596	-0.124854	0.0756728	0	-0.000423939	0.0223308	0.0276394	0	0.0177725	0	0.0208969	0.593053	0.0391796	0.00459427	0.0603941	0	0	0	0	0	0.552122	0	-0.0019442	0	0.220271	0.00593002	0.227157	0.0499044	-0.155299	0.012198	0	0.119762
MA0527.2	TCTCGCGAGA	ZBTB33	Other factors with up to three adjacent zinc fingers	C2H2 zinc finger factors	23693142	Q86T24	ChIP-seq	169	0	0	0.0114563	0.00361571	-0.0485854	0.024881	-0.0159692	0	0.362331	0.216788	0	-0.0678367	-0.0172052	-0.0327153	0	0	0.000604651	0.126377	0.437166	3.04634	0	-3.37235e-05	0.0064265	-0.111297	-0.0052456	0.0530498	0	0	0.127591	0	-0.0243081	0	0	0.00257083	-0.262498	0	0	0	0.0218345	0.0209953	0
MA0528.3	GGGAGGA	ZNF263	More than 3 adjacent zinc fingers	C2H2 zinc finger factors	19887448	O14978	ChIP-seq	2399	-0.553813	-0.0683499	0.955282	-0.304047	-0.09104	-0.0278209	-0.00245367	-0.0344276	0.303727	0.0404986	0.0140476	-0.0560499	0.0246387	0.0995983	0.182261	0.514881	0.130181	0.849967	0.239456	0.103181	0.162261	0.361595	0.0824327	0.3021	-0.00225935	0.0103809	0.0693602	0.0924719	0.0472455	0.173903	-0.0267416	0.00214155	0.0879117	-0.298095	0.102435	-0.0150042	0.116209	0.997307	0.106595	0.0761745	0.101375
MA0591.2	GATGACTCAGCA	Bach1::Mafk	Jun-related; Maf-related	Basic leucine zipper factors (bZIP); Basic leucine zipper factors (bZIP)	11069897	P97302; Q61827	ChIP-seq	293	0.00260034	0.10086	0.155783	-0.183538	0.080211	-0.0201	0	-0.0261547	-0.00905243	0.442604	4.60112	0.0188258	-0.0504549	0.194464	0	0.318301	1.1802	0.0962333	-0.0371378	0	-0.112543	0.141449	0.836254	-0.0017238	0.131992	0.258834	0.0141725	-0.0441276	0.0617597	-0.07179	-0.000644626	0	3.05738	-0.00162312	-0.0367074	0	0.0987446	1.05853	0.00639146	0	0
MA0592.4	TCAAGGTCA	ESRRA	Steroid hormone receptors (NR3)	Nuclear receptors with C4 zinc fingers	17488637	P11474	ChIP-seq	1074	4.01991	0.142379	0.0866002	-0.066913	0.119506	-0.0496631	0.715545	-0.0724995	-0.949834	-0.0432197	-0.0318722	0.63064	0.181278	0.0480519	-0.0117477	-0.044415	0.0111516	0.00956894	0.00222619	-0.0141007	0.14806	0.0812117	0.00610507	0.0950397	0.0853528	0.0521857	0.0350989	-0.0134227	0.0276481	-0.0277395	-0.00693951	0.0458209	-0.00370002	-0.00490371	-0.0168061	0.019302	-0.0031497	0.382277	0.0200159	0.0100839	0.0632536
MA0593.2	AGTAAACAA	FOXP2	FOX	Fork head/winged helix factors	23625967	O15409	ChIP-seq	1549	0.797506	0.035314	0.11416	-0.0385901	-0.0391658	-0.0201486	0.012246	0.0633242	0.153405	0.233591	0.510452	0.270992	-0.0190457	1.28295	0.0425992	0.0830286	0.49526	0.46297	0.0258597	0.195728	0.220033	1.04867	0.259757	0.181432	0.217597	0.0463603	0.409284	0.190149	-0.00197916	0.409475	0.542828	0.0339098	2.27273	0.10114	0.0312467	0.0969097	0.077974	0.682957	0.616547	0.907464	0.01703
MA0594.3	GTCGTAA	HOXA9	HOX	Homeo domain factors	12923056	P31269	HT-SELEX	1755	0.0284476	0.0567153	0.23776	-0.00103212	0.0289936	0.0722351	0.145884	0.582326	0.430332	-0.100094	1.5611	0.0589315	0.0753624	0.00247065	0.0434056	0.207151	0.700459	0.032978	1.60932	-0.0188044	0.0430117	0.0168352	0.0491383	0.653946	0.0120516	0.42789	0.420837	0.085186	0.0896785	0.0465475	-0.10579	0.0200316	-0.0235634	0.0910862	0.0290001	0.371443	1.28581	0.0137215	0.0222512	0.0276733	0.0514634
MA0595.1	ATCACCCCAC	SREBF1	bHLH-ZIP	Basic helix-loop-helix factors (bHLH)	8156598	P36956	ChIP-seq	886	0.76357	-0.0131584	0.0719649	0.112453	-0.0019302	-0.000275593	1.78281	-0.265679	0.206637	0	3.76703	0.00800187	0.287116	1.01019	0.0226245	0.0653889	0.174746	0.00711301	0.198605	2.34364	0.209876	0.681222	-0.0759463	0.093256	-0.060555	0.0549103	0.0450912	0.492491	0.0543983	0.122089	0.0570425	0.0819978	0.0701536	0.126699	0.0141629	0.0113495	0.0462581	0.00305831	0.0114751	-0.0274653	0.0260289
MA0596.1	ATGGGGTGAT	SREBF2	bHLH-ZIP	Basic helix-loop-helix factors (bHLH)	8156598	Q12772	ChIP-seq	1221	0.0171474	0.0431317	0.0161412	0.00909885	-0.0827176	0.179495	0.0169447	-0.67135	1.28755	-0.053703	0.676427	0.0152032	0.0370248	0.209264	0.0166535	3.4507	0.243014	0.045467	-0.00365425	0.147731	0.265373	0.175285	0.109783	-0.108813	0.0558616	0.107804	0.0692062	0.0538088	-0.0930477	-0.0106966	0.0215152	0.032401	0.0298517	0.038602	0.0899695	0.205943	-0.0292466	0.0270826	0.12401	0.0214907	0.906297
MA0597.3	GCAGGGCA	THAP1	THAP-related factors	C2CH THAP-type zinc finger factors	15863623	Q9NVV9		866	0.104487	0.16204	0.773486	-0.0322432	-0.121346	-0.00486339	0.0101367	0.555091	-0.0472912	-2.30496	-0.0673799	0.563013	0.401027	-0.0252634	-0.0105806	-0.135545	0.0429425	0.217873	0.298945	-0.359118	-0.0296107	3.90282	-0.0660404	0.0447811	0	-0.0526695	-0.078678	0.3822	-0.0123204	0.206393	0.0162239	0.042428	0.090136	0.196675	2.05907	0.00939767	-0.0155747	0.207492	0.00269105	-0.00396917	0.0870578
MA0598.4	CACTTCCTG	EHF	Ets-related	Tryptophan cluster factors	11259407	Q9NZC4	ChIP-seq	1874	0.120146	0.0141382	-0.0162974	-0.0206366	0.063248	-0.0122579	-0.0347109	0.700111	0.00824349	-0.0190536	-0.0179616	0.129894	0.235118	-0.221923	0.384845	0.494696	0.580661	0.0566292	0.0411162	-0.0411053	0.26244	-0.0234664	0.110711	0.329325	0.0513205	0.2288	-0.0764751	0.0527384	0.150199	0.0486601	0.158585	0.160446	-0.17309	0.248463	0.000451919	0.0370653	-0.00635574	0.0128696	0.0088879	0.0472886	-0.0329788
MA0599.1	GCCCCGCCCC	KLF5	Three-zinc finger Kruppel-related	C2H2 zinc finger factors	15740636	Q13887	ChIP-seq	612	0.0792926	0	-0.191949	0.273657	0.276979	-0.129226	-0.0391031	0	0.196237	-0.060908	0.0307627	-0.0536049	-0.715891	0.357235	-0.0758431	-0.0115232	0.573167	-0.338322	0.146834	0.155297	0	0.612723	0.125173	-0.0238665	1.76625	-0.0415707	0	-0.033356	-0.0369087	0.0379804	-0.0647843	0	0.0735235	0.0732512	-0.0209782	1.06335	-0.040216	-0.0366365	0.0943981	-0.0107512	0.0027582
MA0600.3	GTTGCCATGGCAAC	RFX2	RFX-related factors	Fork head/winged helix factors	8754849	P48378	HT-SELEX	112	0	0.0447562	0	0.0447782	0	0.0133404	-0.0994736	0	0.590375	0	0	0	0	0.573782	0.038313	0	-0.0173529	0	0	0.00325677	0	0.0044811	0.00411854	0	0.0136802	-0.00174817	0.00458464	0.0991492	0	0.109177	0	0	0	0	0	0.118243	-0.211119	0.0456798	0	0	0
MA0601.2	TATTAAT	Arid3b	ARID-related	ARID	8543152	Q9Z1N7	PBM	7498	0.431831	0.0521447	0.658114	0.990802	0.313559	0.459843	0.296586	0.0424234	0.106522	0.0478758	0.286564	0.069663	0.364705	0.118906	0.0532181	0.213703	0.252325	0.661395	0.106223	0.0205463	0.232565	0.18369	0.0812939	0.265518	0.00964728	0.045906	0.847124	0.482439	0.263859	0.411636	0.517802	0.055467	0.220514	0.342704	0.0571416	0.0769537	1.04062	0.032265	0.0783796	0.0568756	0.0332276
MA0602.2	TAATATTG	Arid5a	ARID-related	ARID	25215497	Q3U108	PBM	4899	0.0137546	0.0218759	0.358341	0.109027	0.110259	0.0561786	0.35956	0.0711533	0.484846	0.0770339	0.24431	0.722984	0.151	0.139519	0.0311538	0.179824	0.0214018	0.171323	0.108076	0.0177339	0.828734	0.0139221	0.0157738	0.015952	0.374371	0.0152311	0.058043	0.423222	0.0904237	0.0786761	0.46251	0.0736531	0.176932	0.339296	0.0457178	0.0688616	0.124441	0.0268416	0.717843	0.0361925	0.00605176
MA0603.2	GTCACGTG	Arntl	PAS domain factors	Basic helix-loop-helix factors (bHLH)	7592839	Q9WTL8	PBM	902	0.0308151	0.0603347	0.294518	0.0884628	-0.0254538	0.0458142	-0.00536352	0.125012	0.0670259	-0.00894472	0.0575151	0.069475	0.38802	-0.100616	0.0181915	0.0542316	-0.0183399	0.361043	0.0211912	0.00370912	0.0798304	0.111363	0.118381	0.025362	-0.0352365	0.0255527	0.254076	0.0340116	0.590675	0.275764	-0.0160681	0.498828	-0.0405131	0.0788728	0.065741	0.182891	2.90072	-0.0604999	0.127795	0.116534	1.08672
MA0604.1	ATGACGTA	Atf1	CREB-related factors	Basic leucine zipper factors (bZIP)	1655749	P81269	PBM	742	0.00463309	0.186843	0	-0.0119176	0.0195914	1.80993	-0.0130155	0	0.0444837	-0.0477529	0.116061	0.0989341	0.155696	0.0352593	0.127641	0.0083644	-0.00974197	0.0324872	0.14194	0.214103	-0.017384	0.512379	0.992745	0.0412449	0.203066	0.0342846	-0.201622	0.0574818	0.43457	0.0253037	0.0603316	0.0447033	0.183868	0.104475	0.0785055	-0.00554839	0.0414164	0.0732823	0.234322	0.0385374	0.0782287
MA0605.3	ATGACGTCAT	ATF3	Fos-related	Basic leucine zipper factors (bZIP)	12815047	P18847	HT-SELEX	184	0.0469587	0	0.0371618	0	0.12203	-0.046792	0.00915836	0	0	0	0	0	0.0294901	0	0	-0.036264	-0.00502586	0.0356561	1.24868	0.420564	0	0	0.0754712	0	0	0	0.0498088	0	0.087388	0	-0.0156707	0	0	-0.0237997	0	1.19738	0.327688	0.00647858	0.270154	0	0
MA0606.3	ATGGAAAA	Nfat5	NFAT-related factors	Rel homology region (RHR) factors	12374807	Q9WV30		3309	0.0184694	-0.0527773	0.0469159	0.0103347	-0.0376967	0.253343	0.0858339	-0.0086823	-0.0303797	0.0376355	0.144902	0.221176	0.13095	0.187469	0.316894	-0.109688	0.199827	1.38394	-0.0284004	0.0293231	0.837745	-0.00814737	-0.00602311	0.767718	0.133746	0.046525	0.040471	0.185112	0.108276	0.0218687	0.024391	0.00195869	0.0818738	0.0370734	-0.0767181	0.0600433	0.0603615	0.264907	0.0665561	0.100808	0.0187387
MA0607.2	ACCATATGGT	BHLHA15	Tal-related	Basic helix-loop-helix factors (bHLH)	9482738	Q7RTS1	CAP-SELEX	562	-0.156	0.00987381	0.240421	0.103162	0.00848094	-0.00977737	-0.0224559	0.0992271	-0.0522848	-0.106799	0.0198317	-0.0438464	-0.0584471	-0.0279571	-0.136589	-0.0611483	0.0954383	0.0240907	-0.229073	0.38758	0.00608978	0.00605061	-0.0675839	0.0747081	-0.0431165	0.313313	-0.00985088	0.0293868	0.00379163	-0.0325758	0.0269912	0.0047155	0.433524	0.0227805	0.0142797	0.0161884	0.0560233	0.0134081	0.09168	0.284899	0.00313136
MA0608.1	GCCACGTGT	Creb3l2	CREB-related factors	Basic leucine zipper factors (bZIP)	23332764	Q8BH52	PBM	278	0.102966	0.0430052	-8.1991e-05	0	-0.174989	0.213855	0.00182809	-0.00660773	0	0.0145082	-0.0528132	0.0729583	0.00260497	0.0117209	0.0515211	0.225747	0	0.0322803	0	0	0.0184516	0.179805	-0.0130313	0.102134	-0.0394248	0.0608997	0.128757	0.0438975	0	0	-0.0386722	0.21977	-0.016348	0.00263197	-0.0555822	0.0245646	0	0.00771599	0.034825	0	0
MA0609.3	GTGACGTCAC	CREM	CREB-related factors	Basic leucine zipper factors (bZIP)	20920259	Q03060	ChIP-seq	1399	0.16104	0.036298	0.000807747	0.0546985	-0.115293	0.987393	0.140533	-0.221009	0.086812	0.0178941	0.0365768	0.592147	0.128836	0.45251	0.0299675	-0.00388013	0.0103482	0.505079	0.29811	0.152183	0.221606	-0.00546856	0.622461	0.0234405	0.0555085	-0.00624445	0.0835789	0.144421	0.0275655	0.0169232	0.0155872	0.0365182	0.245624	0.0408004	0.0855567	0.535135	0.0799127	0.0118158	0.0477599	0.102302	0.0246143
MA0610.2	TGTATCA	DMRT3	DMRT factors	DM-type intertwined zinc finger factors	17605809	Q9NQL9	PBM	1753	0.0325485	0.0794544	0.158515	0.0327886	-0.00247831	0.0380578	0.0945134	0.0255533	0.0184065	2.98166	-0.0320306	0.175374	0.0338828	1.24511	0.0635734	1.44362	0.127557	0.111261	0.0255556	-0.0394911	1.02814	0.186854	0.0852078	0.138786	0.0133945	0.0950062	-0.029783	-0.0478657	0.0128935	0.22181	0.0208107	-0.0253894	-0.00161102	0.00893534	0.023666	0.0229632	0.25542	0.0797438	0.0461097	0.156097	0.0611477
MA0611.3	TGATTCAATCA	Dux	Paired-related HD factors	Homeo domain factors	28173143; 24278031	A1JVI8		620	0.0059956	0.212616	0.00170324	0.0633792	0.0336346	0.0232509	0.00289636	0	0.629378	-0.0172373	0.0113249	1.50752	0.0729401	0.671896	0.237679	-0.0195916	0.0381839	1.13646	0.0061821	0.200166	-0.0930189	0.219087	0.0391296	0.195624	0.0361148	0.0114113	0.575432	0.067669	0.081359	1.6252	0.338797	0.030761	-0.0092073	0.415565	0.213868	-0.000614483	-0.029424	0.0686646	1.15855	0.0653643	0.0336788
MA0612.3	TAATTA	EMX1	NK	Homeo domain factors	25215497	Q04741	HT-SELEX	2682	0.0994327	0.0959615	0.530932	0.00333781	0.041816	0.0612355	0.419169	0.274342	-0.00700411	0.667256	0.0110797	1.35073	0.336899	0.00690138	1.15691	-0.00522335	0.412761	0.341629	0.186847	0.994407	0.0137749	0.0598571	0.0907217	-0.0203484	0.0981579	-0.0003462	0.0120417	0.167247	-0.013242	0.04235	0.237361	-0.0433575	0.0535374	-0.0188805	0.0106631	0.40979	0.0462994	0.00549679	0.049415	0.332842	0.121731
MA0613.1	GTAAACAA	FOXG1	FOX	Fork head/winged helix factors	15342912	P55316	PBM	472	0.0377915	6.99422	0.0854564	0.47305	-0.0428037	-0.0140054	0.049503	-0.0482035	1.28635	0	0.059048	0.071906	0.165106	-0.164882	0.102683	0.0764751	-0.011788	0.349306	0.195861	0.0568345	0.0389493	0	0	0.195296	0	0.00557216	0.0707358	0	0.0526674	-0.0176598	0.0315759	0.0447978	0	0.0757217	0.033849	-0.00893634	-0.00229899	-0.0105919	0.0132023	7.58619	0
MA0614.1	GTAAACAA	Foxj2	FOX	Fork head/winged helix factors	24025729	Q9ES18	PBM	3744	-0.00357471	0.339876	-0.013502	0.120424	-0.0510728	0.00372518	0.00346327	0.237659	0.474284	0.0475407	0.357337	0.23329	0.0659222	0.0273609	0.560837	-0.0148298	0.0941935	0.307395	0.212852	-0.0480876	0.113814	0.115527	0.773772	0.282709	0.688186	0.0734553	0.0379602	0.370205	0.107894	0.0383582	0.235887	0.267646	0.0329536	0.268972	0.115858	0.0106259	0.134779	0.0283781	0.698611	0.713313	0.162183
MA0615.2	TACGTA	Gmeb1	GMEB	SAND domain factors	19443739	Q9JL60	PBM	1464	0.361247	0.0797672	0.029017	-0.00701927	-0.0207752	0.0489833	0.0801146	0.0786945	-0.0364055	0.243165	0.0215467	0.0682637	0.0185003	0.0186409	0.0991713	0.0391869	0.104262	0.0268353	0.207333	0.162883	-0.00465814	0.237758	-0.00378715	0.488865	0.03308	0.0599409	0.00603752	0.00646145	-0.0637281	0.0568152	-0.114382	0.0331552	0.0786023	0.0805305	0.136043	-0.0821922	0.0864669	0.092533	-0.0603387	0.0589009	-0.106054
MA0616.3	GGCACGTGC	HES2	Hairy-related factors	Basic helix-loop-helix factors (bHLH)	8354270	Q9Y543	HT-SELEX	419	-0.0147833	0.110423	0.250101	-0.0851755	0.0112661	0.0382094	0	0	-0.0270309	0.00679954	0.113003	0.0162867	0.0312361	0.00626346	-0.0209964	0	0.130283	0.0145488	1.09484	-0.0865507	-0.185907	0	0.0159243	0.0376564	-0.0645265	-0.00427057	0.0551748	-0.133381	-0.0133408	0.0230555	0.0191511	1.63933	0.0198288	0.0193466	0.0711694	-0.0210707	-0.0197831	0.096001	0.034825	2.8631	-0.0472192
MA0618.2	TAATTAG	LBX1	NK	Homeo domain factors	23332764	P52954	PBM	2219	0.0351972	0.1769	0.0600133	0.00204882	0.0084823	0.0466498	0.128698	0.0393257	0.0257378	0.557199	0.242338	0.151556	0.0727186	0.119813	2.56152	-0.114972	0.0393982	0.06851	0.413143	0.222769	0.048612	0.115188	0.362446	0.120291	0.0413462	0.0429038	0.0680307	1.21779	0.0178869	0.0789834	2.24787	-0.0226655	0.229627	-0.0247409	0.0617329	0.319302	-0.0166543	0.00464158	-0.130909	0.389004	-0.00514637
MA0619.2	TTTGAAT	LIN54	tesmin/TSO1-family	CRC domain	19725879	A0A8V0XB38	PBM	3739	0.536412	0.185671	0.153674	0.259543	0.110865	0.404442	0.452609	0.120948	0.0342902	0.0637036	0.0709894	0.272437	-0.00463783	-0.000744426	1.07232	0.107232	0.0439948	0.0350454	0.204749	0.385845	0.208175	0.0493588	0.201109	0.0171969	0.0464855	0.0229015	1.49771	0.606369	0.219189	0.0832597	0.0436336	0.05555	0.05983	-0.244831	0.00881393	0.00244386	0.226219	0.626308	0.0494595	0.0625424	0.0165702
MA0620.4	GTCACGTGAC	MITF	bHLH-ZIP	Basic helix-loop-helix factors (bHLH)	12086670	O75030	ChIP-seq	991	0.281084	0.0761749	0.034272	0.0626953	0.0732936	0.131944	0.183434	0.0994394	1.5209	0.0454964	4.01389	0.154586	0.188591	0.00701419	0.011855	0.122346	0.0157776	0.066745	-0.0258362	0.0448261	0.0989451	0.38238	-0.00222108	-0.183587	-0.03787	0.285685	0.00770286	0.12866	0.514156	0.202403	0.011362	0.00891401	0.0275471	0.0783474	0.0608111	0.176877	0.0169107	0.550325	-0.0678981	0.145069	1.25551
MA0621.2	TTAATTA	mix-a	Paired-related HD factors	Homeo domain factors	23332764	P21711	PBM	1615	0.940697	0.0813768	0.838548	1.46375	0.0399524	0.157097	0.0754135	0.0712864	1.99364	-0.0194777	0.0315639	0.0479987	0.0280444	3.37573	0.0880355	0.0204614	0.0193982	0.134065	0.328896	2.46749	0.142349	0.104522	-0.00498878	0.0397231	-0.0266475	0.474555	0.000162758	0.006073	0.0358667	0.00764547	-0.0281138	0.014996	-0.0100607	-0.0163137	0.708721	-0.0104875	0.117591	0.0121201	0.100605	-0.0279785	2.11241
MA0622.2	CACGTG	Mlxip	bHLH-ZIP	Basic helix-loop-helix factors (bHLH)	12446771	Q2VPU4	PBM	259	0.202632	-0.0310621	0	0.125563	0.563929	-0.0939588	-0.0217742	0.0768237	0	0	0	-0.0176501	0.165024	0.0256251	0.0391035	0.00840922	0.0313074	0	0.0175139	0.0137462	0.044207	0.038466	0	0	-0.00682365	0.0400331	-0.0176451	0.0387152	0	-0.0593623	-0.0285741	0.0104351	0.0263779	0.839445	-0.0832546	0.0151843	0.0119418	-0.0289881	0.0223299	-0.127836	0.0250019
MA0623.2	GACATATGTC	NEUROG1	Tal-related	Basic helix-loop-helix factors (bHLH)	23332764	Q92886	HT-SELEX	374	-0.0511038	-0.0349539	3.70573	0	-0.0444954	0.0455057	-0.000332735	-0.0606686	-0.595677	0.00255951	0.0269652	-0.0260981	0.138029	-0.0157866	0.080961	-0.0108244	0.00449386	0.00405672	0	-0.0450825	-0.0187066	0.0276495	0.0347267	1.12655	0.116006	0.837096	-0.0299727	0.131863	0.0171137	0.0110486	0.0215273	-0.00351724	0.00133597	-0.00219095	-0.0153778	0.000736661	-0.00537233	0.0694301	0.0485429	0.336882	0.00364075
MA0624.3	TGGAAA	Nfatc1	NFAT-related factors	Rel homology region (RHR) factors	23332764	O88942		1080	-0.00371911	-0.128188	-0.217609	-0.00483108	-0.00523999	-0.0350602	0.0400297	0.0328678	-0.114609	-0.0417025	-0.00807743	-0.0980171	0.0281894	-0.0670896	0.0156012	0.0923179	-0.00907984	-0.0386801	3.32467	-0.0509401	-0.0145052	0.0862524	0.0146502	-0.00471773	0.00528763	-0.070037	-0.090041	0.0491829	0.0721746	-0.0251462	0.023302	-0.0355819	0.0530107	0.0685402	0.164805	0.0942499	0.0514278	0	0.499921	0.121407	0.134835
MA0625.3	TGGAAA	NFATC3	NFAT-related factors	Rel homology region (RHR) factors	9143705	Q12968	NCAP-SELEX	3295	0.162944	-0.10977	-0.0191239	0.0789894	0.288552	-0.0287936	-0.0112719	0.025778	-0.0612495	-0.0253877	0.0830191	0.0391192	-0.0124297	-0.0110616	0.067501	0.12113	0.0476828	-0.0496367	0.872752	-0.129431	0.00315367	0.181738	0.0679596	0.0516106	0.0609228	0.0209087	1.43058	0.138445	0.0570209	0.00697765	0.0119211	-0.0371342	0.0260908	0.0399168	-0.0902769	-0.097506	-0.308795	0.0521904	0.454263	0.0565095	0.0144397
MA0626.2	GCACGTGT	Npas2	PAS domain factors	Basic helix-loop-helix factors (bHLH)	23332764	P97460	PBM	992	0.0450275	0.00958816	-0.00117749	2.21182	0.0850454	-0.0455605	0.700728	0.539417	-0.0397193	-0.0402301	0.00178794	0.104028	0.0187456	0.0176931	-0.0130965	0.00647678	0.0482027	0.00161908	0.0960583	0.0277852	0.162274	-0.0183618	0.12216	0.193085	0.46716	-0.00312065	0.0480382	0.194144	-0.0211072	-0.0205767	-0.0782379	0.00113914	1.77599	0.0541765	-0.0432061	0.0212063	0.0193234	-0.00387807	-0.00915602	0.0525686	0.102234
MA0627.3	TATGCAAAT	POU2F3	POU domain factors	Homeo domain factors	28473536	Q9UKI9	ChIP-seq	2054	-0.0124243	0.849877	0.141074	0.01301	0.129184	0.147053	0.0224597	0.0801117	-0.00330053	0.0305016	0.0896219	0.0650037	0.0313173	0.0172376	-0.00672924	0.306747	0.227692	0.0201151	0.447955	-0.000602845	-0.0359224	0.0143561	0.246775	0.0150696	0.12347	0.0824232	-0.0162831	0.03022	0.0804681	0.0043569	0.00323958	0.0431382	0.0342978	0.0157453	0.606202	0.0550073	0.0193183	0.0552989	0.0403288	0.0468691	1.39414
MA0628.2	TAATTA	POU6F1	POU domain factors	Homeo domain factors	9852081	Q14863	PBM	2182	0.105127	0.152506	0.0238592	0.00333781	0.0470033	0.0612355	0.48715	0.0256723	0.0115913	0.802373	0.0156191	1.35073	0.0293531	0.00880646	1.22675	-0.00140029	0.0239823	0.370411	0.186449	1.15371	0.00645732	0.0635984	0.0974597	-0.0157998	0.0609093	0.00259486	0.0201278	0.210423	-0.0313426	0.0563332	0.282527	-0.0249139	0.0651359	0.00321116	0.0184211	0.52621	0.0437931	-1.36758e-06	0.0506569	0.377837	0.13776
MA0629.2	CGCTGTAAA	Rhox11	Paired-related HD factors	Homeo domain factors	18585359	Q810N8	PBM	2250	0.070743	0.0083336	0.131895	0.0422203	0.318814	0.0804577	0.102963	0.0524643	-0.00730942	0.0398445	0.0434464	-0.0793824	0.184669	0.00735971	0.0035674	-0.00792725	0.530545	0.0246827	0.697709	0.0380663	0.34993	0.0144554	0.00993963	0.203671	0.0672996	-0.0234667	0.0347176	0.125836	0.0889218	0.0821672	0.0670056	0.0476803	0.0251516	0.684584	0.0467031	0.0725246	-0.0167159	0.213989	-0.011744	-0.0235934	0.218905
MA0630.2	TAATTG	SHOX	Paired-related HD factors	Homeo domain factors	23332764	O15266	PBM	2425	0.0828399	0.147232	0.0472777	0.454206	1.07269	0.0971085	0.227964	0.177331	0.0622128	0.745942	0.0562303	1.67318	0.0703959	0.243912	2.04701	0.0490813	0.00892353	1.65727	0.174626	0.233445	1.51776	0.0978642	0.118265	0.00807878	0.0202638	2.53003	0.0953138	0.0403385	-0.00714222	0.0220573	0.0208406	0.152837	0.0796464	0.0107618	-0.00418079	0.328375	-0.0224222	0.169348	-0.0299491	0.0737594	-0.013238
MA0631.2	ATAGGGTATCA	Six3	HD-SINE	Homeo domain factors	18585360	Q62233	PBM	609	0.103116	0.091709	0	0.382313	0.00481096	1.83078	-0.084213	0.0171317	-0.00414399	-0.000520069	0.431946	-0.0146478	0.0611803	0.0692474	0.102478	0.0702262	0.318167	0.0511098	-0.00626605	0.00641013	0.004182	0.0748681	0.0354681	-0.0109536	0.0457556	0.020903	-0.0681885	0	0.0430495	0.0278071	0.040975	0.0150763	0.0611875	0.110599	-0.00465335	-0.0220831	0.0574075	-3.83732e-05	0.169859	-0.038044	0.0923179
MA0632.3	TCACGCGC	TCFL5	PAS domain factors	Basic helix-loop-helix factors (bHLH)	15585666	Q9UL49	HT-SELEX	443	-0.0541824	0.0997217	0.0364086	0.224236	-0.140458	0.0344402	0.0019964	0	-0.0854431	0.0510362	0.124949	0.238025	0.0331824	0.0240752	-0.00218793	0	0	0.0714762	0.0182469	0.771966	-0.252888	-0.0276732	0.0363904	0.047381	-0.00272743	-0.0860572	0.565329	-0.0130753	-0.213559	-0.016219	-0.00929099	0.0201236	0.0458037	-0.0356441	0.0349587	0.0115117	0.286434	-0.195907	0.114378	0	0.0965371
MA0633.3	CAGCTG	Twist2	Tal-related	Basic helix-loop-helix factors (bHLH)	10594029	Q9D030		1020	0.30685	-0.0953282	0.224234	0.00910159	0.155886	0.0513891	-0.0184588	-0.138625	-0.10951	0.0436415	0.00042882	-0.145416	-0.134212	0.0481554	0.0133582	-0.0671254	-0.0971599	0.0612263	0.0661374	0.0930462	0.0654567	-0.0837218	-0.0101526	-0.305759	0.102595	-0.0853195	0.0274675	-0.0265117	-0.00492626	0.0566045	-0.00883153	0.0294168	0.0472591	0.036456	1.28196	0.0205115	0.271809	0.0548985	0.0156512	-0.074225	0.407306
MA0634.2	TAATTA	ALX3	Paired-related HD factors	Homeo domain factors	18585359	O95076	HT-SELEX	3592	0.0730793	0.03291	0.470466	0.178248	1.33595	0.102793	0.170605	0.279336	0.019119	0.452773	-0.00155263	1.38073	0.263528	1.00904	1.21515	0.00657392	0.332674	1.98899	0.17532	0.188978	0.933387	0.0719611	0.112743	0.0721647	0.0546882	1.19447	0.0297097	0.0450243	0.0394382	0.585651	0.0810112	0.080989	0.693975	0.0733631	0.0546356	0.490506	-0.00457656	0.128154	0.0103176	0.0692149	0.00503049
MA0635.2	TAAACG	BARHL2	NK	Homeo domain factors	18585359	Q9NY43	HT-SELEX	4047	0.730978	0.700483	1.25527	0.368861	0.696642	0.0824955	0.795233	0.265916	0.50945	1.16932	0.0696335	0.223068	0.213332	0.820934	0.91493	0.513296	1.45284	0.60384	0.570449	0.135988	0.590049	0.120144	0.263856	0.0960486	0.222249	0.0559888	0.180323	0.0462426	0.0578946	0.266435	0.0103255	0.0928084	0.110914	0.197672	0.0910113	0.0691045	0.343658	1.0176	0.0953599	0.992423	1.04298
MA0636.1	GTCACGTGAC	BHLHE41	Hairy-related factors	Basic helix-loop-helix factors (bHLH)	18345027	Q9C0J9	HT-SELEX	135	0	0	0.534625	0	-0.0246159	0.538803	0	0	0	-0.0144596	0.0593051	0.0756728	0	-0.409785	0	0	0	0	0	0.0225253	0	0.0457415	0.00459427	0.00937096	0	0	0	0	0	0	0	0	0	0	0.0197432	0	0.0499044	0	-0.00261656	0.242479	0
MA0638.2	TGCCACGTCATC	CREB3	CREB-related factors	Basic leucine zipper factors (bZIP)	15845366	O43889	HT-SELEX	320	0.00373743	-0.00735051	0	0.0428626	0.0183675	0	0.0769039	-0.00640878	0.0295381	-0.181904	0.00339408	0.00356928	0.174344	0.0659203	-0.168286	-0.0829922	0	-0.0649297	0.198226	0.00163575	0	0.00606483	0.0534203	-0.0190263	0	0.245094	0.121995	0	0.00688588	-0.024913	0.249533	-0.0334363	-0.0131223	0.0308481	0.026339	0.0951334	0.0109367	-0.460709	0	0.0508658	0.0225635
MA0639.2	ATTACGTAAC	DBP	CEBP-related	Basic leucine zipper factors (bZIP)	21458520	Q10586	HT-SELEX	561	0.259261	0.0947715	1.18737	-0.0125623	0.0739176	-0.00111844	-0.0114655	0.0257576	0.0783834	0.0876289	0	0.363195	0.0584444	0	0.21786	-0.175141	0.23844	-0.141409	0.630869	0.499975	0.265515	0.00790549	0.425023	0.0227412	-0.0147161	0.0673414	0.576654	0.0634546	0.0548163	0.0244737	-0.00578966	0	0.0507139	-0.119899	-0.0206204	-0.00809265	-0.0512492	0.0281431	0.044301	0.01875	0.0902338
MA0640.3	CACTTCCTG	ELF3	Ets-related	Tryptophan cluster factors	9234700	P78545	ChIP-seq	2063	0.120146	0.0086388	-0.0162974	0.0767717	0.0632247	-0.0122579	0.721792	0.780917	0.00824349	-0.0145235	0.0187539	0.129894	0.213884	-0.221923	0.341011	0.440233	0.521805	0.0509585	0.0891386	-0.0486662	3.67169	-0.0234664	0.100038	0.306446	0.0426938	0.199037	-0.0652181	0.0598784	0.150199	0.0407228	0.126114	0.117462	1.17171	0.235272	0.000451919	0.0316201	-0.00358915	0.0115511	-0.0336585	0.0699238	-0.0190073
MA0641.1	AACCCGGAAGTG	ELF4	Ets-related	Tryptophan cluster factors	20517297	Q99607	HT-SELEX	201	-0.0353455	11.966	0	0.022276	0.0284188	0.03264	-0.142615	-0.00365839	0	0	0	0	0.0326962	0	0	0	2.24792	0	0.14527	0.0534561	-0.000363882	0	0	-0.0162095	0.438973	0	0	0	0	0.00343848	0	0.0251672	0	-0.0195801	0.111713	0.0472117	-0.0576473	0	0.57194	-0.0758971	-0.0105387
MA0642.3	CCAATTA	EN2	NK	Homeo domain factors	18585359	P19622	NCAP-SELEX	2705	0.00176817	0.470417	0.000933901	0.008207	0.0257074	0.0666409	0.218755	0.0153249	0.70299	0.057121	0.971051	0.209117	0.0156146	1.76487	0.017944	0.812602	0.281004	0.129542	0.216087	-0.00619201	0.0462062	0.0893608	0.0308158	0.103065	0.00508882	0.0339324	0.0822141	0.0455651	0.0546027	0.0549688	-0.0400353	0.149439	-0.0164106	-0.00966979	0.429798	0.0234074	0.0394208	0.175222	0.373057	-0.00148956	1.86945
MA0643.2	TCAAGGTCA	Esrrg	Steroid hormone receptors (NR3)	Nuclear receptors with C4 zinc fingers	15475169	P62509	HT-SELEX	802	2.92019	0.145536	0.123162	-0.0670163	0.00465518	0.10802	0.0371247	-0.142416	-1.5149	-0.0352228	-0.055501	1.01542	0.262408	0.0480519	-0.0430203	-0.0702272	0	0.0117705	0.0584476	-0.025042	0.0664603	0.39894	-0.00761069	0.0950397	0.198217	0.08005	-0.00278177	0.0389072	-0.0204458	-0.0316561	0.225107	-0.0758627	-0.00807105	-0.00759664	-0.0345368	0.019302	0.0164356	0.473513	0.108423	0.0303563	0.114285
MA0644.3	CTAATTA	ESX1	Paired-related HD factors	Homeo domain factors	18585359	Q8N693	CAP-SELEX	2890	0.203709	0.594472	0.589217	1.00314	0.310671	0.0912328	0.113844	0.0396635	1.11153	0.00900909	0.0256609	0.229585	0.304537	1.38239	0.0917848	0.982653	0.0358182	0.244026	0.250966	0.00263663	0.0994102	0.0969939	0.0372596	0.0690401	-0.0197002	0.0730765	0.0760249	0.0157412	0.0364716	0.0163372	-0.0218483	0.291943	0.0389252	0.0913121	0.600533	0.0231067	0.0193702	0.0449461	0.702402	-0.0946263	2.12964
MA0645.2	GCGGAAGTG	ETV6	Ets-related	Tryptophan cluster factors	20400516	P41212	HT-SELEX	991	-0.00549945	0.00760492	-0.0726631	-0.116495	0.628387	-0.027608	-0.00907866	0.0441166	0.0757986	-0.00216632	-0.00573515	1.21667	0.121949	0.853648	0.112389	0.0338636	0.485218	0.276591	0.0559187	0.287962	0.165736	0.0934945	-0.00692591	0.0172935	0.00305845	0.0303696	-0.00893056	0.372896	0.347452	0.0697911	0.140583	0.0855386	0.0910844	0.0374469	0.0198124	0.0625531	0.00900791	0.0102658	0.0440802	0.0886527	0.000847846
MA0646.2	ATGCGGGTAC	GCM1	GCM	GCM domain factors	8962155	Q9NP62	HT-SELEX	521	-0.0783112	-0.0455434	0.183249	0.144048	0	0.635394	-0.0406361	0.0230211	0.246096	-0.0600248	0.465795	0.0241371	0.0213022	0.0203345	-0.26084	0	0.350623	0.0680631	0	0.0103752	0.011951	-0.0486426	-0.0541127	0.0321994	0.0390783	0.097668	0.124426	-0.0116581	-0.0760554	-0.0195959	0.0247874	0.813739	0.120836	0.0291314	-0.00473992	0.0672181	0.0333805	0.0225217	0	0.0190594	-0.0384578
MA0647.2	AAACCGGTTT	GRHL1	Grainyhead-related factors	Grainyhead domain factors	18288204	Q9NZI5	HT-SELEX	846	0.0169984	0.0426838	0.0583538	-0.0437671	-0.0246882	0.0209409	0.0397014	0.0129403	-0.0690136	0.484519	0.00680697	0.874183	-0.045152	0.0595295	0.0137327	0.00365533	-0.0463854	1.85841	0.164087	0.0538528	0.65065	0.130764	-0.0111537	0.0472304	-0.00606888	0.0115359	-0.0381948	-0.022918	0.150042	-0.0604026	0.0160405	0.121962	0.166878	0.627428	0.00172435	0.00551068	-0.00597648	-0.000319565	0.0407137	0.478753	0.236141
MA0648.2	TAATCC	GSC	Paired-related HD factors	Homeo domain factors	18585359	P56915	HT-SELEX	2397	0.296216	0.599812	0.0334085	0.342504	0.241942	0.118025	0.251246	0.258909	0.186859	0.801704	0.507465	0.0635233	1.37124	0.00181664	0.152627	0.0868264	0.280351	0.229216	0.0211154	0.0665785	0.0476583	0.0788694	0.00830955	0.239138	0.967178	0.0839209	0.43729	0.0226304	0.15178	0.0197144	-0.0359315	0.0623243	0.0478254	0.0708034	-0.0424527	0.0402949	0.0390773	0.183915	0.0772778	0.100173	0.113317
MA0649.2	GACACGTGC	HEY2	Hairy-related factors	Basic helix-loop-helix factors (bHLH)	22615585	Q9UBP5	HT-SELEX	533	0.0195231	-0.0033668	0.596765	0.213261	0.028416	-0.0234564	0.0583868	-0.00660773	0.0180532	0.00679954	0.175032	0.00630728	0	-0.181399	0.0211492	0	0.080508	0.0285192	0.0551971	0.821139	0.027657	0.0988027	-0.0111061	0.0541241	0.0517955	0.195562	0.180761	0.0762526	-0.0173742	-0.0380702	-0.0254967	3.25218	-0.0411266	0.00294156	0.000975848	-0.0210707	-0.0262376	0.121571	0.14177	0.219043	0.00373256
MA0650.4	CCAATAAA	Hoxa13	HOX	Homeo domain factors	17200107	Q62424		3722	0.367313	0.101347	0.0408032	0.0396621	-0.163384	0.56485	-0.00960186	-0.00922192	0.0381283	0.341597	0.179215	0.361102	-0.00456154	0.0817393	0.43167	0.68648	0.200112	0.141993	0.262537	0.0601628	0.23455	0.155915	0.199595	0.0135977	0.0848093	1.1979	0.0837386	0.0249819	0.546516	0.194973	0.273852	0.0854889	0.197311	0.355094	0.137488	0.146614	0.0156399	0.413009	0.0558079	0.0322423	0.0922892
MA0651.3	AGGTCGTAAAA	HOXC11	HOX	Homeo domain factors	18585359	O43248	CAP-SELEX	226	0	0.0639142	0	0	0	0.116796	0	0.00815683	2.76471	-0.017984	0.20438	0.0463851	0.356516	0.142231	0.0554305	0.0238357	-0.0367271	-0.0533046	0.961395	0.0425922	-0.030742	0.0493996	0	0.0347633	0	0.0146371	0	0.0454117	0.0167087	-0.044585	0	0.0304257	0	0	8.04693	0	0.0777147	0	-0.0221491	0	0.0414608
MA0652.2	CGAAACCGAAACT	IRF8	Interferon-regulatory factors	Tryptophan cluster factors	21731497	Q02556	HT-SELEX	19	0	-0.0237034	0	0	0	0	0	0	0	0	-0.21312	0	0	0	0	0	0	0	0	0	0	0	0	0	0	0.00915081	0	0	0	0	0.613454	0	0	0	0	0	0	-0.0151199	0	0	0
MA0653.1	AACGAAACCGAAACT	IRF9	Interferon-regulatory factors	Tryptophan cluster factors	21731497	Q00978	HT-SELEX	19	0	0	0	0	0	0	0	0	-0.219142	0	0	0	0	0	0	0	0	0	0	0	0	0	0	0	0	0	0	0	0	0	0	0	0	0	0	0	0	0	0	0	0
MA0654.2	TAATTA	ISX	Paired-related HD factors	Homeo domain factors	18585359	Q2M1V0	HT-SELEX	1217	0.0425169	0.0223512	1.41512	0.00364377	0.0193073	0	0.0642022	0.435318	-0.0457255	1.73493	-0.0109752	-0.0138629	0.460825	0.0403154	3.3492	-0.00180129	0.948424	0.0416498	0.274642	0.244687	0.0209477	0.0872107	0.203982	-0.0231751	0.140471	-0.0329441	0.0153713	0.0122706	-0.0022305	0.0260164	0.0236382	-0.117923	0.0180571	-0.0725735	0.00277362	0.702402	0.0202575	0.015124	0.0332063	0.139798	-0.000763249
MA0655.1	ATGACTCAT	JDP2	Fos-related	Basic leucine zipper factors (bZIP)	9154808	Q8WYK2	HT-SELEX	511	0.0181028	2.66004	0.00502283	0.05777	-0.0242342	1.51499	-0.119382	1.5905	-0.00306637	1.31122	0.112864	-0.0171246	0.0165313	0	0.0200771	1.38867	0.130179	0	0	0.497421	0.169585	0.0537972	-0.00235993	0.483502	-0.0282998	-0.0379103	0.0270777	-0.0206047	0.732645	0.318318	0.0341792	0.0157088	2.83872	0.482256	-0.0321294	0.0064007	0.0431582	0.977156	0.0690707	-0.00445158	0.0938188
MA0656.2	ATGACGTCAT	JDP2	Fos-related	Basic leucine zipper factors (bZIP)	9154808	Q8WYK2	HT-SELEX	183	0.0469587	0	0.0371618	0	0.12203	-0.0293415	0.00915836	0	0	0	0.0506374	0	0	0	0	-0.036264	-0.00502586	0.0777696	0.807404	0.420564	0	0	0.0754712	0	0	0	0.0498088	0	0.087388	0	-0.0156707	0	0	0.00408117	0	0.782981	0.327688	0.0725397	0.270154	0	0
MA0657.2	TGCCACGCCCCTTTTTG	KLF13	Three-zinc finger Kruppel-related	C2H2 zinc finger factors	16266294	Q9Y2Y9	HT-SELEX	45	0	0	0	0	0	0	0	0.131483	0.0541433	-0.388803	0	0	0	0	-0.0316636	0	0	0	0	0	0.103628	0	0	0	0	0	0	0	0	0.0272188	0	0	-0.0211211	0	0.819992	0	0	0	0	0	0.00271913
MA0658.2	CTAATTAG	LHX6	HD-LIM	Homeo domain factors	18585359	Q9UPM6	HT-SELEX	2094	0.283781	0.0269729	0.629544	0.0466887	0.832124	0.0554786	-0.0466714	0.232599	1.34349	0.0886033	0.0253821	0.0166025	0.211844	2.1642	0.0313568	1.27709	0.0387025	0.188873	1.03884	0.0270007	0.0733457	0.212338	-0.000829302	0.121526	-0.0160309	0.0790522	0.137353	0.00974191	0.0827245	5.44348e-05	-0.0201463	0.00717967	0.00525973	0.180323	0.46267	0.0198815	0.0363311	0.0404125	0.769647	-0.0208673	1.78866
MA0659.4	GCTGACTCAGCA	Mafg	Maf-related	Basic leucine zipper factors (bZIP)	8264639	O54790		669	0.0402506	0.0584497	0.292031	-0.0149004	0.0321772	-0.0330464	0.012505	0.0858424	0	0.467772	0.91871	-0.0232321	0.00712324	1.10141	0.0498181	0.169765	0.375234	0.0206924	0.0216915	-0.243428	-0.0266722	0.0691991	0.773148	-0.0110377	0.166231	0.597027	0.0347503	-0.0443426	0.164861	0.499999	0.0552488	-0.011215	1.11268	0.00169883	-0.000956352	0.0589294	-0.0355336	0.664268	0.150396	0.10497	-0.12389
MA0660.1	GCTATAAATAGC	MEF2B	Regulators of differentiation	MADS box factors	9430690	Q02080	HT-SELEX	193	0	4.66761	0.0485366	0	0	-0.0225152	0	0.00612693	0.269804	0	0	0	0.109769	1.27879	0	0	-0.0158613	0	0	0	-0.0363736	0.198396	0	-0.0147027	0.0249285	1.20629	0	0.219776	0.0342732	-0.00728474	0	0.0995647	0	0	0	0.0440982	0	-0.0284314	0.00909384	0.0220859	-0.00255016
MA0661.2	CTAATTA	MEOX1	HOX	Homeo domain factors	18585359	P50221	HT-SELEX	2366	0.0747131	-0.00475223	0.0292062	0.0368441	0.0458593	0.504495	0.138894	0.033292	2.08579	0.0717901	1.4364	0.149118	0.0361866	1.33731	0.373403	0.0579426	0.362185	0.217654	0.780492	0.0157574	0.0492468	0.125041	0.0643771	0.064915	-0.0204146	0.00753326	0.105125	-0.0118245	0.0626928	0.242711	-0.0407551	0.0658135	0.000671175	-0.00979125	0.471711	0.0272844	0.0107682	0.224263	0.0780874	-0.00627227	1.64123
MA0662.2	TAATTA	MIXL1	Paired-related HD factors	Homeo domain factors	19711456	Q9H2W2	HT-SELEX	3611	0.0447599	0.0692831	0.468442	0.0876661	0.821053	1.41325	0.0592784	0.120984	0.0220538	0.773134	0.00911826	-0.00413518	0.254101	1.5082	1.41023	0.0288959	0.433245	0.0294914	0.196119	0.211941	-0.00565077	0.0792876	0.122551	0.144385	0.0790106	-0.00112212	0.0633634	0.0417718	0.0335853	0.514742	0.0618091	-0.0522734	0.694441	0.18633	0.127895	0.38301	0.0199724	0.0244971	0.0115539	0.413495	0.00170976
MA0663.1	ATCACGTGAT	MLX	bHLH-ZIP	Basic helix-loop-helix factors (bHLH)	14742444	Q9UH92	HT-SELEX	363	0	-0.000591324	0.034272	0.0323645	-0.000906912	0.293693	-0.00290407	0.0334285	0	-0.0285792	0.102419	0.00639235	0.0134375	0.0162181	0	0.0276394	0	0.0177725	0.0189164	0.0189079	0.314715	0.00479434	-0.000728591	0.00328306	-0.0427096	0	0	0.0569618	0	0.552122	0	-0.00598761	0	0.120044	0.0235953	-0.315411	0.0132605	-0.0480197	0.0196053	0	0.141191
MA0664.2	ATCACGTG	MLXIPL	bHLH-ZIP	Basic helix-loop-helix factors (bHLH)	14742444	Q9NP71	HT-SELEX	861	0.453196	0.00524156	3.3898	0.0753145	1.89568	0.0637838	-0.0200044	0.213408	0.0808578	-0.0144335	0.0782298	0.0833246	0.668397	0.00518151	0.0157483	0.125429	0.0177887	0.326437	-0.0319022	-0.0147992	0.0807916	0.58208	-0.0226365	0.849704	-0.0134199	1.99267	0.368075	-0.00469886	0.0047401	0.135815	0.0612916	0.64666	-0.0405131	0.0932275	0.164957	0.177546	0.0493012	-0.043574	0.0208496	0.148495	1.64361
MA0665.1	AACAGCTGTT	MSC	Tal-related	Basic helix-loop-helix factors (bHLH)	24175993	O60682	HT-SELEX	1357	0.0155215	0.0031735	0.108188	-0.0011427	-0.0115854	-0.0194281	0.0292056	-0.0137259	0.0405475	-0.114689	-0.020928	0.0396845	0.0370046	-0.321836	-0.0249571	0.00354862	0.00242302	0.0380673	0.418506	-0.0138983	0.108728	0.213609	-0.0230792	0.0325391	0.0344703	0.0197337	-0.000503062	0.00490295	-0.0369195	0.0826232	0.0630119	0.0340917	0.0543627	0.0540717	0.252869	0.0918445	-0.0231824	0.00214809	-0.00567577	0.0321902	-0.122081
MA0666.3	CAATTA	MSX1	NK	Homeo domain factors	18585359	P28360	CAP-SELEX	1920	0.0350926	-0.0426229	0.855476	0.245476	-0.0381655	-0.586549	0.0339231	0.32108	-0.0457255	0.977844	0.0111699	-0.0138629	0.38022	-0.0714109	1.71283	0.330651	0.704446	-0.0716974	0.296478	0.168605	0.32914	-0.0176858	0.22361	0.00837323	0.105455	-0.10017	0.00841336	-0.0128441	-0.00206901	-0.0473032	0.00379909	-0.0546681	0.0168429	-0.0933446	-0.00319342	0.702402	0.0154643	-0.0260207	0.105833	0.0915629	-0.0897831
MA0667.1	AACAGCTGTT	MYF6	MyoD/ASC-related factors	Basic helix-loop-helix factors (bHLH)	19443739	P23409	HT-SELEX	882	0.0326705	-0.0822448	-0.0183586	0.053414	-0.0461508	-0.0328467	-0.0821264	0	0.0202084	-0.134942	0.0810038	0.0371479	-0.00523955	0.0647466	-0.0748179	-0.00492516	0.0600582	0.00587868	0.561937	0.0474926	0.0032039	0.0543492	0.162877	0.0542435	0.0186238	0.010765	0.0280458	-0.172879	0.195863	0.0200479	-0.0497472	-0.106332	0.0107623	0.0380066	0.28846	0.150488	-0.0637797	-0.00316582	0.0953268	0.0289976	-0.170719
MA0668.3	ACAGATGG	Neurod2	Tal-related	Basic helix-loop-helix factors (bHLH)	22445365	Q62414		1775	0.145949	-0.670178	-0.094013	0.0498266	-0.638368	-0.0078791	-0.0606303	-0.0524333	0.35893	0.211639	0.0234309	0.372695	0.0149166	0.151164	-0.0648816	0.036806	-0.0326105	0.0209852	0.0701212	-0.158072	0.237762	0.298969	-0.0740722	-0.00312921	-0.175278	-0.00221682	1.33826	0.0299296	1.87736	0.00924402	0.0610153	0.0803394	0.116664	0.576745	0.00437899	0.00916167	0.594397	0.0305756	0.0297838	0.271127	0.00787152
MA0669.1	AACATATGTC	NEUROG2	Tal-related	Basic helix-loop-helix factors (bHLH)	19389376	Q9H2A3	HT-SELEX	440	0.0297847	-0.000168558	0.276389	0	0.28627	0	-0.000332735	0.0789521	-0.296053	-0.0744489	0.00881674	-0.0205052	0.0143734	-0.0157866	-0.00662701	0.045072	0.144962	0.100502	0	0.529452	-0.025652	0.0187564	-0.0190081	0.0486194	0	0.286656	-0.0500945	-0.0064821	0.042999	0.0589273	0.0269912	0.00477816	0.412195	0.0340684	-0.00235052	0.0241945	0.0364054	0.0365201	-0.0408337	-0.000827902	0.0807234
MA0670.2	TGCCAA	NFIA	Nuclear factor 1	SMAD/NF-1 DNA-binding domain factors	10085123	Q12857	HT-SELEX	474	0.0540684	-0.0151246	-0.0507797	-0.0122473	0.00154125	0.0118681	-0.0111185	0.0634738	0.0530809	0	-0.00577937	-0.0734415	-0.0339077	-0.114646	-0.561564	0.174357	0	0.0034424	0	0.19899	-0.00830309	0.020549	0	-0.263923	-0.0383889	0	0.0249379	0.0174444	0	0.12858	-0.00717864	0.0625853	-0.0102656	0.0301416	-0.0550977	-0.0135204	-0.0308994	0.0487661	-0.0956608	-0.0323659	0.0110909
MA0671.2	TGCCAA	NFIX	Nuclear factor 1	SMAD/NF-1 DNA-binding domain factors	20178747	Q14938	HT-SELEX	2406	-0.0584334	0.154321	0.0809342	-0.107764	-0.0434344	-0.0804082	0.032745	-0.118746	-0.10683	-0.699617	-0.0185774	0.0811525	0.0196649	-0.0102233	-0.206591	0.0399708	0.0159241	0.189155	0.00554621	0.0971111	0.119335	-0.0214411	-0.0649528	-0.0917989	0.0405354	-0.0558442	0.0488648	0.104675	0.0290715	-0.00889716	0.0430914	0.158024	-0.0682845	0.058296	0.0532924	-0.00307316	0.206361	0.029359	0.0569991	0.0340173	0.0214636
MA0672.2	CCACTTGA	NKX2-3	NK	Homeo domain factors	11042197	Q8TAU0	HT-SELEX	1677	0.39632	0.0538375	0.101634	0.123133	0.36527	-0.00818562	0.268388	5.64234e-05	0.0177929	0.462438	0.491062	0.0386535	0.024814	0.0969308	1.53214	0.683808	0.0689924	-0.0128585	1.12585	-0.0507917	-0.0421553	-0.200269	0.0845878	-0.0122507	0.132857	0.110444	0.0606427	0.0644764	-0.0112832	0.353804	-0.0109107	0.277866	0.173453	1.03932	0.0968212	0.0615442	-0.0479005	-0.053177	0.102264	-0.0932806	0.0813747
MA0673.2	CCACTTGA	NKX2-8	NK	Homeo domain factors	11042197	O15522	HT-SELEX	2613	0.113281	0.0771641	0.0711062	0.0766057	0.172154	0.00458995	0.0909047	-0.00751224	-0.0691127	0.392398	0.373616	0.0122956	0.0178605	0.0894442	1.05547	0.267669	0.127785	-0.00560827	0.632552	0.00817582	0.297268	-0.0673683	0.103434	0.0526086	0.192398	0.0345447	0.0429523	0.0271409	-0.0468186	0.0103485	-0.0146545	0.183155	0.112731	0.786771	0.063821	0.0291696	0.777353	-0.0598313	0.0877555	0.449364	0.0224212
MA0674.2	TAATTAA	NKX6-1	NK	Homeo domain factors	18585359	P78426	HT-SELEX	3319	0.0109133	0.424063	0.642893	0.398261	0.00461149	0.0440426	0.0448103	0.17645	0.142925	0.387877	0.0104324	0.735774	0.728427	-0.0097335	1.10924	0.0149011	0.747452	0.192271	0.139911	0.186819	-0.00684426	0.041382	0.0846182	0.33394	0.143426	0.0432209	0.0442119	0.134527	0.0293525	0.0714117	0.000146728	0.663881	0.059345	-0.00829405	0.0284771	0.330539	0.0375883	0.887536	0.0576182	0.45106	-0.00697884
MA0675.2	TAATTA	NKX6-2	NK	Homeo domain factors	18585359	Q9C056	HT-SELEX	3581	-0.00574698	0.0475429	0.525791	-0.000253984	-0.00142605	0.210867	0.0292902	0.199225	0.127719	0.515353	-0.00476218	0.852428	0.261808	0.00010188	1.03762	-0.00996821	0.407244	0.401603	0.136288	0.181853	-0.0126335	0.0216067	0.0905048	0.0384821	0.107551	0.0417317	0.0898105	0.140083	0.0169075	0.0427195	0.00691115	0.739131	0.0764548	-0.0209365	0.0212424	0.262827	0.031362	0.887448	0.0489629	0.217253	-0.0107719
MA0676.1	AAAAGTCAA	Nr2e1	RXR-related receptors (NR2)	Nuclear receptors with C4 zinc fingers	10706625	Q9Y466	HT-SELEX	2226	0.159425	-0.011961	0.0339674	0.0130234	0.03901	0.687948	-0.106768	0.738812	0.363213	0.320353	1.23219	-0.014625	0.526405	0.0294384	0.0263954	0.0424832	0.595204	0.0167712	0.0804395	0.235013	0.00101095	0.615864	0.0190234	0.0174801	0.0688315	0.11323	0.138028	0.0147464	-0.0012774	0.0753738	0.0935035	0.0603962	0.169714	0.0337034	0.000669828	0.0123953	0.0222274	0.0020063	0.178062	-0.0778181	0.04967
MA0677.2	AGGTCAAAGGTCA	Nr2f6	RXR-related receptors (NR2)	Nuclear receptors with C4 zinc fingers	12690040	P43136	HT-SELEX	308	0	0.0636875	0.0245136	-0.0145589	0.108102	5.12699	0.865655	0.131981	0.116231	0	0.0113401	-0.112745	0.053133	0.0588119	0.0504273	0.0270603	0.0214637	0.0205996	0.119054	0	-0.00259606	0.136129	0	0.0438077	-0.0234635	0.138514	0.138041	0.441868	0.014975	0.0753885	-0.017405	-0.0359095	0.059747	0.0104603	0	0.129464	0.0429825	0.0797846	-0.00380331	0.0134767	4.90781
MA0678.1	ACCATATGGT	OLIG2	Tal-related	Basic helix-loop-helix factors (bHLH)	20959288	Q13516	HT-SELEX	827	0.0148442	0.00372088	0.209748	0.0589819	0.257714	0.00156798	-0.00886697	0.119311	-0.0659082	-0.00433476	0.123148	-0.0419952	0.0905912	-0.0218718	-0.124331	-0.0194459	-0.00162448	0.0609188	0.15183	-0.0449149	0.0265158	0.000153886	0.0906223	0.0271071	0.281393	0.227324	-0.00985088	0.0209093	-0.00922498	0.0412734	0.0215334	0.0125935	0.0727368	0.00161057	-0.0116028	0.0223649	-0.00996299	0.084282	0.0299982	0.427487	-0.0101401
MA0679.3	AAATCAATA	ONECUT1	HD-CUT	Homeo domain factors	8887657	Q9UBC0	ChIP-seq	1679	1.04673	0.146371	-0.0820791	0.0276483	0.157539	-0.106105	1.40932	-0.0177572	0.324038	-0.132155	-0.0526004	0.428433	-0.000102404	0.0196989	-0.00150915	0.311887	0.0349984	0.0172533	0.0892686	0.2891	0.0356344	0.325661	0.0789907	0.836473	0.0398642	-0.0325313	-0.064164	0.0319902	0.11768	0.0351329	0.0586491	-0.0214143	-0.0209306	-0.000463339	0.111381	0.0628237	-0.00460392	-0.0516693	0.0362434	0.000273017	0.0420646
MA0680.3	TAATCAATTA	Pax7	Paired plus homeo domain	Paired box factors	22609161; 10567552	P47239		2387	0.632089	1.48927	-0.0109842	0.227223	0.0518332	-0.160247	-0.0191182	-0.0262908	1.26105	0.0027019	-0.00498504	0.345426	0.0132172	-0.0541176	0.0400724	0.0634906	0.905759	-0.0352419	0.0775876	0.971809	0.0139492	0.0313361	0.631024	-4.87421e-05	0.0290817	-0.00290267	0.0460653	0.0116401	0.00879779	-0.0129731	-0.0136666	0.0336033	0.16142	0.0224495	0.196672	0.0600221	0.0144656	-0.0437628	0.0519341	0.237946	0.00766406
MA0681.3	TAATCAAATTAT	PHOX2B	Paired-related HD factors	Homeo domain factors	22323723	Q99453	ChIP-seq	3166	0.0594426	0.626188	0.013114	0.404934	0.0557277	0.0353466	0.0579494	0.00716039	0.0644084	0.412886	0.00998323	0.677219	0.037858	0.192905	0.0796348	-0.0304976	0.0507897	0.253129	0.0270097	0.197084	0.0403986	0.0062577	0.209106	0.000496808	-0.0429889	0.0239923	0.0551003	0.247782	0.169882	0.812806	0.143093	0.0805295	0.299306	0.0359873	0.0957076	0.0282702	0.00603104	-0.00657949	0.0501067	0.0361963	0.739629
MA0682.3	TAATCC	PITX1	Paired-related HD factors	Homeo domain factors	8675014	P78337	HT-SELEX	1046	0.279024	0.102633	0.0113509	0.440607	0.140077	0.0525592	-0.00253098	0.0329723	0.254528	0.0506312	0.671584	0.0979621	0.363115	0.0353587	0.0810695	0.0251802	0.0709558	0.402814	-0.00500647	0.0724153	0.00200237	0.0694944	-0.00880935	0.37069	0.875516	0.097352	-0.0131952	-0.00537202	0.0906564	0.0572104	0.0358479	-0.0325755	0.0718284	0.0447095	-0.114959	0.0226853	0.0139241	-0.00597819	0.144933	0.200981	0.0973349
MA0683.2	TGCATAATTAATGAG	POU4F2	POU domain factors	Homeo domain factors	18077589	Q12837	HT-SELEX	367	0.0779023	0.0289087	-0.0195572	-0.0405248	0	0.274117	-0.0189316	0.000618267	0	0.00709922	-0.0257212	0	-0.00674976	0.00784932	0.000252667	-0.0622156	0	0.000768218	0.140082	-0.0496428	0	0	-0.0103868	0.00362102	0.0294444	0.00573526	-0.0590646	0	-0.0430823	0.0193984	0.100915	0	0	4.97718	0.157644	-0.0113613	0.0286432	-1.21891	-0.0347298	-0.0177299	-0.00100785
MA0684.3	AACCTCAA	RUNX3	Runt-related factors	Runt domain factors	20378718	Q13761	ChIP-seq	1792	-0.0224405	-0.00704574	0.343673	0.00214381	0.0298591	0.980614	-0.0339728	0.458607	0.340401	-0.0407756	0.022841	-0.00296609	-0.0751187	0.402813	0.126546	0.0893614	-0.078384	-0.0546245	0.153036	0.0285963	0.0808201	0.292789	0.139645	0.342612	0.184361	0.0531009	-0.0368562	0.0108964	0.180272	0.0351515	-0.0134243	0.0128314	0.0980786	0.207786	-0.0263732	-0.00548682	-0.0189057	-0.00160229	-0.00535459	-0.0321239	0.00112912
MA0685.2	GGGGCGGGG	SP4	Three-zinc finger Kruppel-related	C2H2 zinc finger factors	23019068	Q02446	ChIP-seq	246	0.664167	0.397835	1.31163	0.797026	0.685052	0.1389	0.231544	1.3334	0.305502	0.340212	0.441919	0.25166	0.503199	1.11143	0.598969	0.537161	0	0	0	-0.148913	-0.116511	0.337619	0	-0.0196571	0.123941	-0.0435602	-0.0379399	-0.0595645	-0.0316586	-0.045964	-0.0280079	0.0992984	0.114304	0.000575192	0.00227157	0.0428929	2.81858	0.327598	0	0.473885	0.00367547
MA0686.2	ACCCGGATGT	SPDEF	Ets-related	Tryptophan cluster factors	23449978	O95238	HT-SELEX	272	0.0730886	-0.0194763	6.71746	0	0.141246	-0.0350029	0.0217978	3.8715	-0.00470373	0	0.254737	0	-0.0966047	0.0413293	0.0597054	0.204853	0	2.28658	0	0.159576	0.0717005	-0.0455206	-0.604644	-0.0605154	0.0929427	0	0.135693	0	-0.0102024	0	0.00970013	0.829528	0.00749086	-0.0164611	0.0368401	0.0298176	0.0466493	-0.075407	0	0.335461	-0.0851492
MA0687.2	AAAAGAGGAAGTA	SPIC	Ets-related	Tryptophan cluster factors	16887979	Q8N5J4	HT-SELEX	1430	-0.0567373	0.476373	0.0833225	-0.00110503	0.0504456	0.0357082	-0.0077436	0.0292075	0.07739	0.0397707	0.902386	-0.0371242	-0.0117892	-0.0548362	0.301276	0.162998	0.0167134	-0.000639009	0.459773	0.00628868	0.0111073	-0.166656	0.138821	0.313011	0.00695471	0.731014	-0.026146	0.0105057	1.06126	0.017295	0.047675	0.199767	-0.0112008	0.061846	0.0216345	0.038815	-0.102518	0.255615	0.0978642	0.0315283	0.0142861
MA0688.2	AGGTGTGAA	TBX2	TBX2-related factors	T-Box factors	16285859	Q13207	HT-SELEX	2316	0.39189	1.58025	0.103382	0.157548	-0.0211417	0.0308708	0.236104	-0.00064364	0.0149332	0.149754	0.0239919	0.0430923	0.0336337	0.0154956	1.16393	0.34908	-0.0448321	0.65729	0.0349767	-0.00320334	0.0561563	0.0170332	-0.033716	0.0428747	0.0375592	0.0293252	0.0383585	0.034288	0.0453573	0.0268658	0.145127	0.08232	0.147473	0.00762293	0.0364644	0.0384485	-0.0317926	0.823088	0.218342	0.156236	0.016157
MA0689.1	TAGGTGTGAAG	TBX20	TBX1-related factors	T-Box factors	23326246	Q9UMR3	HT-SELEX	1157	1.21393	0.0237994	-0.00947249	0.0775943	0.0423265	0.0217909	0.00845994	0.044887	0.392442	0.04076	0.0151042	-0.000713008	0.064332	0.00113761	0.00804836	-0.0321012	0.604884	0.0533838	-0.011495	0.767795	0.0217418	0.0434013	-0.0175648	2.69965	0.0299762	0.0997926	0.0287463	0.068429	0.0235511	0.107658	0.0228701	0.165019	0.0435171	0.0610372	0.0565935	-0.0289395	1.92629	0.0155131	-0.00420533	0.0579179	0.039088
MA0690.3	TTCACACCTT	TBX21	TBrain-related factors	T-Box factors	16285859	Q9UL17	CAP-SELEX	982	0.0337254	0.116707	0.0603861	0.0700691	0.205582	0.0502011	0.023264	0.0090958	0.0312483	0.0917378	1.52567	0.0388077	0.161617	0.159933	0.0171843	0.241313	0.781017	0.0887336	0.029976	1.31001	0.034802	0.818551	0.0570532	0.126667	0.00129447	0.0207722	0.071536	0.00838171	0.00602953	0.0312408	0.172083	0.0183496	0.0215839	-0.0357956	0.0041134	0.172117	0.125321	0.259926	0.0169082	0.12741	0.129297
MA0691.1	AACAGCTGAT	TFAP4	bHLH-ZIP	Basic helix-loop-helix factors (bHLH)	18818310	Q01664	HT-SELEX	1010	0.0187368	0.0530901	0.260289	0.0433192	-0.0190218	-0.0802056	-0.0947102	0.074191	-0.0111931	-0.0753128	4.40106	-0.00968719	0.020954	-0.0269025	-0.11788	0.0390016	0.112234	-0.00415539	-0.00577107	-0.010502	0.492147	0.434001	0.137237	-0.0987303	0.0923716	-0.0273854	0.039491	0.0371173	-0.0284242	-0.01293	0.0924815	0.0744798	1.21581	0.085946	0.643748	0.0862675	-0.000819128	-0.074391	0.584441	0.0602843	-0.0389899
MA0692.2	CACGTGAC	TFEB	bHLH-ZIP	Basic helix-loop-helix factors (bHLH)	1748288	P19484	HT-SELEX	1349	0.37494	0.0785237	-0.000273155	0.0499488	2.06955	0.0646997	0.0113949	0.617988	0.193026	0.19592	1.79066	0.018892	2.74325	0.22015	0.0311886	-0.203171	-0.005145	0.0678135	0.0491487	0.0413938	-0.0375263	-0.0661999	0.102497	0.483715	-0.0216062	0.0521458	-0.0375011	0.449218	0.105692	0.0836228	0.278822	0.158187	-0.0180128	0.256059	0.00733361	0.014707	0.161059	0.0390779	0.049026	-0.0128202	0.0704102
MA0693.4	GAGTTCA	Vdr	Thyroid hormone receptor-related factors (NR1)	Nuclear receptors with C4 zinc fingers	8065900	P48281		2484	0.0455526	0.190047	0.121325	0.144964	0.124582	0.0126841	0.110862	0.0586053	-0.0293253	1.09421	-0.0160905	0.718124	0.0427011	0.40801	0.0755322	0.20771	0.0794475	0.610948	-0.00638628	0.0183254	0.0118185	0.0482873	0.161546	0.0938942	0.0503541	0.0697297	0.121498	0.118162	0.322214	0.085369	0.0378237	0.0675951	0.0773529	0.0555507	0.0142618	0.186231	0.02585	0.137661	0.20264	0.0789211	0.0143044
MA0694.2	CGACCACCGA	ZBTB7B	More than 3 adjacent zinc fingers	C2H2 zinc finger factors	19443739	O15156	HT-SELEX	367	0.0617685	-0.0382009	0.242701	0.130949	0.00345247	-0.0472001	0.477273	-0.370267	-0.024634	-0.235684	-0.0730274	0.311687	-0.127935	-0.00230307	0	-0.0696398	0.00366249	-0.0168932	-0.0540267	0	-0.0179247	0.0143647	0.0688363	0.0101643	0.0191831	0.15917	0	-1.57408	0	0.0114364	0.000250868	-0.0735375	-0.00764905	0.60205	0.0977299	0.0408318	0.0756861	0.0300907	0.0183581	1.60064	0.289873
MA0695.2	CGACCACC	ZBTB7C	More than 3 adjacent zinc fingers	C2H2 zinc finger factors	19443739	A1YPR0	HT-SELEX	1216	0.0341757	-0.00914333	0.173648	0.211192	-0.0236652	-0.027758	0.533029	-0.0599674	-0.0140415	-0.0958121	-0.06841	0.503553	-0.108804	0.0022368	0	-0.0884055	0.0058246	0.430093	-0.0435039	0.0250704	0.0226034	-0.0149851	0.21703	0.000303903	0.171387	0.062066	-0.0563385	-0.160772	-0.0247306	-0.0788289	0.0533918	-0.111224	-0.0500339	0.147937	-0.0306469	0.0962388	0.0439515	0.0551152	-0.000927081	0.679286	-0.0852942
MA0696.1	GACCCCCCGCTGTG	ZIC1	More than 3 adjacent zinc fingers	C2H2 zinc finger factors	19443739	Q15915	HT-SELEX	68	0	0	-0.0136147	0	0	0	-0.124417	0	0	0	0	0	0	0	0	0	0	-0.0115232	0	0.272363	0	0	0	0	0.116284	0	-0.067353	0	0	0	0	0.00861156	0	0	0	0.19631	0	0.00234874	-0.931164	0	0
MA0697.3	CAGCAGG	Zic3	More than 3 adjacent zinc fingers	C2H2 zinc finger factors	20872845; 19443739	Q62521		3286	0.0442386	1.75725	0.0164477	0.120092	-0.0971993	0.00386611	-0.0180775	-0.0486862	0.175182	0.00100066	0.784464	0.191771	0.135654	0.198933	0.321418	-0.0356449	0.101911	0.193287	1.13794	0.091409	0.233047	0.260958	0.0693849	0.0519473	0.0618005	-0.0415276	1.34717	-0.272604	0.554835	0.0130693	0.0528038	-0.0312133	0.0237145	0.0228853	0.261767	0.223949	0.0818552	-0.0737104	0.137077	0.0948636	0.25449
MA0698.2	ATCCAGATGTT	ZBTB18	More than 3 adjacent zinc fingers	C2H2 zinc finger factors	9756912	Q99592	HT-SELEX	631	0.0786791	4.62951	0.0166904	-0.049958	0.0134791	-0.0619343	0.00304915	0.191662	-0.337195	0.0364314	0.0616857	1.04826	-0.0627974	0.0283574	0.00778868	-0.0237152	-0.0173567	0	-0.0821924	0.000979319	0.345952	0.232645	-0.0386613	0.0133705	0.0654742	0.00980991	-0.0420501	0.1715	0.143442	0.0977251	0.0252924	0.346461	0.00863273	0.0440642	0.279428	0.0232609	-0.000568289	0.0345056	0.0122891	-0.0535355	-0.0244343
MA0699.2	CAATTA	LBX2	NK	Homeo domain factors	18585360	Q6XYB7	HT-SELEX	1217	0.0425169	0.0223512	1.41512	0.00364377	0.0193073	0	0.0642022	0.435318	-0.0457255	1.73493	-0.0109752	-0.0138629	0.460825	0.0403154	3.3492	-0.00180129	0.948424	0.0416498	0.274642	0.244687	0.0209477	0.0872107	0.203982	-0.0231751	0.140471	-0.0329441	0.0153713	0.0122706	-0.0022305	0.0260164	0.0236382	-0.117923	0.0180571	-0.0725735	0.00277362	0.702402	0.0202575	0.015124	0.0332063	0.139798	-0.000763249
MA0700.3	CAATTA	LHX2	HD-LIM	Homeo domain factors	23332764	P50458	ChIP-seq	1552	0.0430682	0.164312	1.17211	0.00821008	0.0187056	0.0202874	0.0493739	0.361042	-0.0372821	1.31175	-0.0115264	0.00884356	0.448102	0.0358818	2.51523	0.0109026	0.85302	0.0416498	0.202354	0.321542	0.0109501	0.0872107	0.151551	-0.0168304	0.190108	-0.0189912	0.03193	0.0233216	-0.000699571	0.0304154	0.0236382	-0.0878156	0.181107	-0.0626184	0.0189293	0.702402	0.024699	0.015124	0.0253184	0.112497	-0.00108921
MA0701.3	CTAATTA	LHX9	HD-LIM	Homeo domain factors	18585359	Q9NQ69	HT-SELEX	1677	0.0872184	0.983704	-0.00453094	0.000664566	0.182395	0.0681556	0.301264	-0.00937428	1.30655	-0.00207579	0.0597221	0.286964	0.0300509	1.95757	-0.0131485	1.41957	0.0239763	0.208653	0.958924	0.00229357	0.0587206	0.153776	-0.03718	0.0701071	-0.0387026	0.030404	0.0918154	0.00164047	0.0457583	0.300252	-0.119341	0.139345	-0.0608658	-0.00541828	0.685325	0.0156453	0.0114732	0.0748138	0.0939496	0.00312575	3.27087
MA0702.3	TTAATTA	LMX1A	HD-LIM	Homeo domain factors	18585359	Q8TE12	HT-SELEX	1176	1.06549	0.0487667	0.864518	0.0218377	0.0344425	0.11748	0.0183212	0.0641377	2.66172	-0.0180035	-0.00655931	-0.0144469	0.0124965	3.37573	0.130807	0.0369757	0.018107	0.162736	0.322283	0.0115114	0.182895	0.134431	-0.00971477	0.0335329	-0.0336145	0.578014	-0.00417651	0.006073	0.0460712	0.0119303	-0.033708	0.014996	-0.0160597	0.0195615	0.805374	-0.0126222	0.0585059	0.0946412	0.119941	-0.0335248	4.314
MA0703.3	TTAATTAA	LMX1B	HD-LIM	Homeo domain factors	18585359	O60663	HT-SELEX	484	0.236189	0.124296	0.0297461	0.0315674	0	0.181957	0.0487373	0.039649	0.0397313	-0.0249577	0.096157	-0.0122578	0.114033	6.6687	0.0194643	0.0556746	0.0649818	0.0740495	0.323079	0.010779	0.149032	0.204008	0.0407362	0.0492749	-2.90473e-05	0.0938724	-0.0013632	-0.0218351	0.00921753	0.0169542	-0.193203	0.00586682	-0.027085	0.00908685	0.190224	-0.0142396	0.00385678	0.0282988	0.216271	0.0120396	0
MA0704.2	TAATTA	Lhx4	HD-LIM	Homeo domain factors	18585360	P53776	HT-SELEX	4894	0.0112179	0.0899309	0.339625	0.22473	0.0126739	0.796165	0.0365484	0.105604	0.139397	0.694799	0.0393845	0.646271	0.188173	0.11633	1.13036	0.0259787	0.318835	0.241016	0.133095	0.179476	-0.0100892	0.0624297	0.076509	0.029188	0.0983763	0.0351334	0.116633	0.105891	-0.00118282	0.0476706	0.0026031	0.589762	0.0650324	0.09896	0.0789084	0.156635	0.0299982	0.676109	0.0122276	0.40049	-0.0174431
MA0705.2	TAATTA	Lhx8	HD-LIM	Homeo domain factors	18585360	O35652	HT-SELEX	5561	0.162011	0.177366	0.310201	0.26145	-0.0345676	0.609252	0.171434	0.10924	0.201079	0.658786	0.0584778	0.146663	0.178767	0.139745	1.15522	0.176753	0.273094	0.00915141	0.181629	0.115232	0.131117	0.0179277	0.0942095	0.12861	0.0350018	-0.0247407	0.0593752	0.0207789	0.0222807	0.0062584	0.016356	-0.000906685	0.0528995	0.111874	0.0590383	0.150244	0.0206576	0.198112	0.0507396	0.238791	-0.0528389
MA0706.2	GTAATTA	MEOX2	HOX	Homeo domain factors	18585360	Q6FHY5	HT-SELEX	3260	0.0791539	0.00609984	0.0224142	0.00379791	0.0423603	0.397809	0.0266434	0.0843056	0.835979	0.0638367	1.07474	0.123482	0.000296331	1.10376	0.0152178	0.0537654	0.181949	0.161859	0.833871	0.0208314	0.0501535	0.0919619	0.0583501	0.0836096	-0.00586961	0.00621255	0.092654	-0.0383885	0.0522294	0.187763	-0.0205694	0.574981	0.140053	0.0103003	0.380642	0.0626155	0.00813119	0.228915	0.300837	0.0117554	0.915449
MA0707.3	TAATTA	MNX1	HOX	Homeo domain factors	18585360	P50219	CAP-SELEX	3126	0.00774827	0.100117	0.617885	0.00510253	0.0168852	0.839529	0.0283227	0.240661	0.00502707	0.564193	0.00618381	1.20055	0.310112	-0.00820768	1.5044	0.00843745	0.455877	0.282167	0.153743	0.216671	0.00924578	0.022607	0.0941763	0.155123	0.137835	0.00459336	0.0127644	0.160722	0.0125889	0.0430235	0.0358008	-0.0442387	0.0530607	0.141411	0.083411	0.242901	0.0363032	0.0291504	0.0276431	0.370935	-0.00866624
MA0708.3	CAATTA	MSX2	NK	Homeo domain factors	18585360	P35548	CAP-SELEX	1920	0.0350926	-0.0426229	0.855476	0.245476	-0.0381655	-0.586549	0.0339231	0.32108	-0.0457255	0.977844	0.0111699	-0.0138629	0.38022	-0.0714109	1.71283	0.330651	0.704446	-0.0716974	0.296478	0.168605	0.32914	-0.0176858	0.22361	0.00837323	0.105455	-0.10017	0.00841336	-0.0128441	-0.00206901	-0.0473032	0.00379909	-0.0546681	0.0168429	-0.0933446	-0.00319342	0.702402	0.0154643	-0.0260207	0.105833	0.0915629	-0.0897831
MA0709.2	CAATTA	Msx3	NK	Homeo domain factors	18585360	P70354	HT-SELEX	2379	0.0540281	0.0381293	0.610702	0.123198	1.10819	0.00966976	0.0571437	0.219174	0.013253	0.668442	-0.000889048	-0.0137315	0.374401	1.61104	1.57703	0.00928223	0.586153	0.0295532	0.229811	0.209542	-0.00630417	0.0975328	0.149625	0.0841816	0.0756597	-0.00374206	0.0180519	0.0248309	0.0496582	0.695676	0.117368	-0.073461	0.969249	0.0829972	0.085389	0.603118	0.0177129	0.00378406	0.0128619	0.0933626	0.000941468
MA0710.2	CTAATTA	NOTO	NK	Homeo domain factors	18585360	A8MTQ0	HT-SELEX	3777	0.168618	0.0449518	0.645093	0.992206	0.0424598	0.120736	0.115141	0.0324479	0.647977	0.00294888	0.126873	0.105588	0.100383	1.73795	0.248088	0.617002	1.08629	0.19675	0.157389	0.954373	0.0756076	0.0616264	0.0202237	0.0452045	1.03427	0.243356	0.057175	0.0282949	0.0156539	0.0157447	0.0100777	0.292892	0.0528721	0.0672904	0.529265	0.0298583	0.0499935	0.934493	0.296789	-0.0121594	1.12534
MA0711.2	TAATCC	OTX1	Paired-related HD factors	Homeo domain factors	18585360	P32242	HT-SELEX	1169	0.246213	0.0881641	0.0113509	0.358621	0.140077	0.0525592	0.00824816	0.0314461	0.45173	0.0506312	0.671584	0.0902932	0.363115	0.0353587	0.0784658	0.0251802	0.0877096	0.402814	0.000988119	0.0724153	0.0129127	0.0694944	-0.00880935	0.37069	0.792594	0.101188	-0.0131952	-0.00537202	0.0928689	0.0455293	0.0358479	-0.0325755	0.0718284	0.0447095	-0.114959	0.110704	0.0139241	0.000907518	0.0640811	0.200981	0.0973349
MA0712.3	GGGATTA	OTX2	Paired-related HD factors	Homeo domain factors	18585360	P32243	ChIP-seq	968	0.0546657	0.0311747	0.0472212	0.00154787	0.000368746	0.0217695	0.0447356	0.0565202	-0.00712399	0.0931821	0.0185178	0.00176649	-0.00988522	0.115659	0.116507	0.132537	0.0590996	0.0130288	-0.00576754	0.0278569	-0.35182	0.0292596	0.0298089	0.0125355	0.0687671	-0.0161068	1.19358	0.0788041	-0.00316074	0.155223	0.0871609	0.138532	-0.00866477	0.190334	-0.0299625	0.139154	0.0305857	0.325367	-0.0206231	0.0561895	-2.06122
MA0713.1	TAATTTAATTA	PHOX2A	Paired-related HD factors	Homeo domain factors	18585360	O14813	HT-SELEX	2930	0.086363	0.435443	0.0342336	0.0213672	0.076626	0.00352562	0.00883754	0.0462169	0.0258751	-0.0121689	0.0105956	0.631515	0.0457654	1.0463	0.0543429	0.0048666	0.010358	0.153717	-0.0256733	0.0786729	0.0234992	0.0253016	-0.0182914	0.0439671	0.0445167	0.107993	0.0121756	0.129082	0.154361	0.558364	0.200668	-0.102282	0.000398577	0.0634044	-0.0147388	0.014608	0.327697	0.049674	0.0851899	0.00875795	0.784524
MA0714.2	TAATCC	PITX3	Paired-related HD factors	Homeo domain factors	18585360	O75364	HT-SELEX	1587	0.20735	0.102633	0.0143763	0.245213	0.109435	0.0367731	-0.00253098	0.177756	0.207002	0.0600678	0.483813	0.0533818	0.141415	0.0353348	0.0512742	0.0571861	0.0709558	0.235972	0.0273325	0.056035	-0.00104048	0.0574295	-0.0156874	0.373843	0.586132	0.0841666	0.0193065	0.620883	0.116353	0.0393961	0.0280404	-0.0305108	0.103756	0.0386957	-0.0847289	0.0301505	0.0409791	-0.00523743	0.0852068	0.17983	0.72899
MA0715.1	TAATTTAATTA	PROP1	Paired-related HD factors	Homeo domain factors	18585360	O75360	HT-SELEX	1913	0.103987	0.646485	-0.00820083	-0.0024815	0.11555	-0.00352244	-0.0135739	0.039102	0.0827459	-0.0234104	-0.00619297	0.910845	0.0594953	0.142286	0.00972034	-0.0230125	0.0171413	0.189	0.199647	0.247099	0.081193	-0.0226122	0.0120841	-0.00601717	0.175489	0.0557156	0.00727547	0.0247325	0.0933489	0.756727	0.203559	-0.0177868	0.0337814	0.0955229	0.0133648	0.00800531	0.00669175	0.00167107	0.0597871	-0.00826278	1.02225
MA0716.2	TAATTA	PRRX1	Paired-related HD factors	Homeo domain factors	18585360	P54821	HT-SELEX	2379	0.0540281	0.0381293	0.610702	0.123198	1.10819	0.00966976	0.0571437	0.219174	0.013253	0.668442	-0.000889048	-0.0137315	0.374401	1.61104	1.57703	0.00928223	0.586153	0.0295532	0.229811	0.209542	-0.00630417	0.0975328	0.149625	0.0841816	0.0756597	-0.00374206	0.0180519	0.0248309	0.0496582	0.695676	0.117368	-0.073461	0.969249	0.0829972	0.085389	0.603118	0.0177129	0.00378406	0.0128619	0.0933626	0.000941468
MA0717.2	CAATTA	RAX2	Paired-related HD factors	Homeo domain factors	18585360	Q96IS3	HT-SELEX	2379	0.0540281	0.0381293	0.610702	0.123198	1.10819	0.00966976	0.0571437	0.219174	0.013253	0.668442	-0.000889048	-0.0137315	0.374401	1.61104	1.57703	0.00928223	0.586153	0.0295532	0.229811	0.209542	-0.00630417	0.0975328	0.149625	0.0841816	0.0756597	-0.00374206	0.0180519	0.0248309	0.0496582	0.695676	0.117368	-0.073461	0.969249	0.0829972	0.085389	0.603118	0.0177129	0.00378406	0.0128619	0.0933626	0.000941468
MA0718.2	CAATTA	RAX	Paired-related HD factors	Homeo domain factors	18585360	Q9Y2V3	HT-SELEX	2379	0.0540281	0.0381293	0.610702	0.123198	1.10819	0.00966976	0.0571437	0.219174	0.013253	0.668442	-0.000889048	-0.0137315	0.374401	1.61104	1.57703	0.00928223	0.586153	0.0295532	0.229811	0.209542	-0.00630417	0.0975328	0.149625	0.0841816	0.0756597	-0.00374206	0.0180519	0.0248309	0.0496582	0.695676	0.117368	-0.073461	0.969249	0.0829972	0.085389	0.603118	0.0177129	0.00378406	0.0128619	0.0933626	0.000941468
MA0719.2	TAATCC	RHOXF1	Paired-related HD factors	Homeo domain factors	18585360	Q8NHV9	HT-SELEX	3717	0.107806	0.21913	0.00346754	0.124708	0.113623	0.0222927	-0.0105582	0.116111	0.10182	0.00988468	0.256596	0.0294633	0.0600963	0.0228307	0.274613	0.104335	0.908022	0.709673	0.0126832	0.0420593	0.513269	0.0763271	-0.01634	0.192227	0.353424	0.0182917	0.0248638	0.558526	0.117575	0.00803547	0.0318719	0.030476	0.0868064	0.0295718	-0.0459835	0.0903635	0.46655	0.0671213	0.101429	0.188413	0.264217
MA0720.2	TAATTA	Shox2	Paired-related HD factors	Homeo domain factors	18585360	P70390	HT-SELEX	2379	0.0540281	0.0381293	0.610702	0.123198	1.10819	0.00966976	0.0571437	0.219174	0.013253	0.668442	-0.000889048	-0.0137315	0.374401	1.61104	1.57703	0.00928223	0.586153	0.0295532	0.229811	0.209542	-0.00630417	0.0975328	0.149625	0.0841816	0.0756597	-0.00374206	0.0180519	0.0248309	0.0496582	0.695676	0.117368	-0.073461	0.969249	0.0829972	0.085389	0.603118	0.0177129	0.00378406	0.0128619	0.0933626	0.000941468
MA0721.2	TAATTA	UNCX	Paired-related HD factors	Homeo domain factors	18585360	A6NJT0	HT-SELEX	2379	0.0540281	0.0381293	0.610702	0.123198	1.10819	0.00966976	0.0571437	0.219174	0.013253	0.668442	-0.000889048	-0.0137315	0.374401	1.61104	1.57703	0.00928223	0.586153	0.0295532	0.229811	0.209542	-0.00630417	0.0975328	0.149625	0.0841816	0.0756597	-0.00374206	0.0180519	0.0248309	0.0496582	0.695676	0.117368	-0.073461	0.969249	0.0829972	0.085389	0.603118	0.0177129	0.00378406	0.0128619	0.0933626	0.000941468
MA0722.2	CTAATTA	VAX1	NK	Homeo domain factors	18585360	Q5SQQ9	HT-SELEX	3971	0.180495	0.0475265	0.706737	0.934707	0.0540736	0.0838081	0.0628896	0.067842	0.459426	0.0281394	0.103177	0.114218	0.131926	1.2122	0.0298002	0.464018	0.839469	0.161021	0.736391	1.02039	0.106347	0.0602592	0.0345493	0.0587694	0.854123	0.0422006	0.0976615	-0.0327163	0.13177	0.156593	0.585842	0.227786	0.0408269	0.0845161	0.488573	0.046076	0.0584898	0.025479	0.295364	0.0157056	1.12294
MA0723.3	TAATTA	VAX2	NK	Homeo domain factors	18585360	Q9UIW0	NCAP-SELEX	4918	0.0561974	0.0810216	0.360504	-0.0102968	0.0345728	0.19385	0.219124	0.180252	0.104032	0.369468	0.00104531	0.568652	0.187121	0.0180425	0.747203	-0.00732134	0.281038	0.30105	0.144268	0.719279	-0.0123476	0.037983	0.066566	0.035709	0.0777063	0.0224191	0.0710747	0.103914	0.00595382	0.10826	0.127934	0.520818	0.063006	-0.0123893	0.0173139	0.198667	0.0263545	0.545913	0.0447211	0.186034	0.0627596
MA0724.1	ACCGATTAG	VENTX	NK	Homeo domain factors	18585360	O95231	HT-SELEX	1682	0.00179704	0.0278194	0.0121204	1.35265	0.0422134	0.147014	-0.0620982	0.00623016	0.00990756	-0.00978873	0.720781	0.220277	1.01801	-0.0148517	1.44464	-0.00901555	0.121158	0.55529	0.0189197	-0.010423	0.029862	0.108055	0.261579	0.0321825	0.050198	0.085432	0.0436771	0.0263752	0.0221904	-0.0376719	0.0327129	0.00870277	0.126186	0.0145922	0.0513946	0.0287443	0.0317937	0.0616113	-0.108568	0.0369807	0.0228444
MA0725.2	CTAATTA	VSX1	Paired-related HD factors	Homeo domain factors	18585360	Q9NZR4	HT-SELEX	3875	0.206087	0.0436873	0.761085	1.11426	0.066263	0.084976	0.0714801	0.0726223	0.859899	0.0315301	0.109867	0.127841	0.141208	1.34799	0.0630442	0.516467	0.775464	0.15858	0.761598	0.893959	0.0966265	0.0608652	0.0379591	0.0696466	0.932879	0.0344523	0.127011	-0.0313983	0.0261644	0.137019	-0.000136648	0.253671	0.0469507	0.075336	0.489634	0.0368094	0.0735456	0.0419128	0.0626005	0.0311146	1.27202
MA0726.2	CTAATTA	VSX2	Paired-related HD factors	Homeo domain factors	18585360	P58304	HT-SELEX	3271	0.257467	0.0497737	0.629581	1.33753	0.0699493	0.100643	0.075579	0.0737677	1.2168	0.0082741	0.125142	0.123688	0.140626	1.50005	0.0584475	0.711622	1.01874	0.193582	0.761598	0.893959	0.0962479	0.0951863	0.0329172	0.044941	1.40141	0.0314379	0.139866	0.0186832	0.0314491	0.170944	-0.00854124	0.310274	0.057973	0.0990424	0.57589	0.00698672	0.0684979	0.0427869	0.0708032	-0.00340917	1.46829
MA0727.2	GGAACACAATGTTCC	NR3C2	Steroid hormone receptors (NR3)	Nuclear receptors with C4 zinc fingers	15563547	P08235	HT-SELEX	83	0	6.65386	0	0	0.00269026	0	0	0.0613063	0	-0.0193299	0.481485	0.0681888	0	0	0	0	0.0119313	0	0	0.0191456	0	0.0474291	0	-0.210563	-0.00588459	0.0703522	0	0.0750203	0	0	0	-0.00896712	-0.0145295	0	0	0	0	0	0	0	0
MA0728.1	GAGGTCAAAAGGTCA	Nr2F6	RXR-related receptors (NR2)	Nuclear receptors with C4 zinc fingers	12690040	P43136	HT-SELEX	25	0	0	0	0	0	0	-0.0177326	0	0	0	0	0	0	0	0	-0.041259	-0.0315433	0	0	0	0	0	0	0	0.169106	0	0.016061	-0.000208016	0	0	0	0.0513076	0	0	0	0	0	0.0480701	14.5187	0	0
MA0729.1	GAGGTCAAAAGGTCAATG	RARA	Thyroid hormone receptor-related factors (NR1)	Nuclear receptors with C4 zinc fingers	15019979	P10276	HT-SELEX	6	0	0	0	0	0	0	-0.0202103	0	0	0	0	0	0	0	0	0	0	0	0	0	0	0	0	0	0	0	0	0	0	0	0	0	0	0	0	0	0	0	0	0	0
MA0730.1	AGGTCATGCAAAGGTCA	RARA	Thyroid hormone receptor-related factors (NR1)	Nuclear receptors with C4 zinc fingers	15019979	P10276	HT-SELEX	49	0	-0.126153	0	0	0	0	0	0	0	0	0	0	0	0	0	0	0	-0.015213	0.122758	0	0	0	0	0	0	0.115489	0	0	0	0	-0.0084116	0	0	0	0	0	-0.010723	0	0	0	0.692656
MA0731.1	TGCTTTCTAGGAATTCA	BCL6B	More than 3 adjacent zinc fingers	C2H2 zinc finger factors	11374866	A8KA13	HT-SELEX	4	0	0	0	0	0	0	0	0	0.0132686	0	0	0	0	0	0	0	0	0	0	0	0	0	0	0	0	0	0	0	0	-0.0149001	0	0	-0.0178279	0	0	0	0	0	0	0	0
MA0732.2	ACGCCCACGCA	EGR3	Three-zinc finger Kruppel-related	C2H2 zinc finger factors	7891721	Q06889	HT-SELEX	93	0	0.536908	0	0.00612585	-0.0304911	0	0.00610363	0	0.342097	0	0	0	0	0	0	0	0	-0.106438	0	0	0	0	0	-0.132684	0	0.167974	0	0.000589966	0	0	0	0.0156354	0	0	0	0	0	0	0	0	0
MA0733.2	ACGCCCACGCA	EGR4	Three-zinc finger Kruppel-related	C2H2 zinc finger factors	7891721	Q05215	HT-SELEX	464	-0.0645519	0.237351	-0.0100816	0.00612585	-0.0303104	0	0.133411	0.0032341	0.146629	-0.173567	0.00815106	0.0789932	0.0420236	0	0.326419	-0.229222	-0.0319735	-0.0453623	-0.0841184	0.0277819	0.145804	0	-0.011385	-0.0405046	-0.0936464	0.0747517	0.177303	1.70284	-0.0740075	0	0	0.00243909	-0.0268887	0.104394	0	0	-0.0439814	0.0476175	-0.14672	0.0293888	0.0238772
MA0734.4	GACCACCCA	Gli2	More than 3 adjacent zinc fingers	C2H2 zinc finger factors	2105456	Q0VGT2		592	0.0118866	0.0115397	0.382436	0.108946	-0.035823	0.571715	-0.0475188	0	-0.239062	0.156229	0.811962	0.0157402	1.79974	-0.0534565	-0.0555496	0	-0.0551109	0.0934227	0.0163993	-0.0252312	0.286635	-0.0139177	-0.143114	0	-0.0754652	0.0105669	0	0.0795717	0.126973	-0.0807995	0.0599006	0.0209589	-0.0897038	-0.00899853	0.240551	-0.460637	-0.00687272	0.101319	0.0266267	-0.0286446	0.0236683
MA0736.1	GACCCCCCGCGAAG	GLIS2	More than 3 adjacent zinc fingers	C2H2 zinc finger factors	22391303	Q9BZE0	HT-SELEX	93	0	0.0309306	0	-0.0944575	0	0	0	0	-0.156534	-0.14098	-0.011043	0	0	0	-0.0139201	0.0282766	0	-0.00921571	-0.0392695	0	0	0	0	0	0.0284476	0	0	0	0	0	-0.096592	0.00861156	0	0	-0.0591593	0.19631	0.080553	0	0	0	-0.037756
MA0737.1	GACCCCCCACGAAG	GLIS3	More than 3 adjacent zinc fingers	C2H2 zinc finger factors	22391303	Q8NEA6	HT-SELEX	32	0	0	0	0	0	0	0	0	0	-0.14098	0	0	0	0	-0.0139201	0	0	0	-0.0392695	0	0	0	0	0	0.0284476	0	0	0	0	0	0	0	0	0	0	0	0	0	0	0	0
MA0738.2	ATGCCC	HIC2	Factors with multiple dispersed zinc fingers	C2H2 zinc finger factors	15231840	Q96JB3	HT-SELEX	1827	0.0978654	-0.00350464	0.0705731	-0.0159438	0.00434067	-0.0535153	-0.0129645	-0.0737814	-0.0581018	-0.0250527	-0.147664	0.408107	-0.0848469	0.0496127	0.0528072	-0.0191688	-0.0960138	0.552495	0.0225579	-0.00595743	-0.0466033	-0.0303024	0.366602	-0.0581865	0.0090763	-0.0549605	0.134935	-0.330727	0.0300061	0.117653	-0.0404411	-0.0300211	-0.0155702	0.124248	-0.0306874	-0.0425836	0.00325655	0.0801136	-0.00840262	-0.0173367	0.0873844
MA0739.2	ATGCCAAC	Hic1	Factors with multiple dispersed zinc fingers	C2H2 zinc finger factors	15231840	Q9R1Y5	HT-SELEX	1448	-0.0219733	-0.0663747	0.0544042	0.00942569	0.0349933	-0.00914968	-0.170713	0.0121561	-0.0457585	0.308091	-0.0229612	0.0508495	-0.11815	-0.0762516	-0.00844672	-0.0104504	-0.058773	-0.0155387	0.0593628	0.0299436	-0.028242	-0.0431483	0.301391	0.00716181	0	-0.114577	0.193737	-0.203402	0.0506078	-0.0294033	-0.0154315	-0.0441625	0.0326131	0.0649532	-0.0292936	-0.0577738	0.035009	-0.00452616	0.00146816	0.0205889	0.0278444
MA0740.2	GGGGCGGGG	KLF14	Three-zinc finger Kruppel-related	C2H2 zinc finger factors	16266294	Q8TD94	ChIP-seq	356	-0.0315371	0.0380718	0.015275	0	0.0367072	-0.0550716	0	0.629041	-0.0345673	-0.072988	0	-0.427441	0.232036	0.16318	0.205577	0.271511	-0.0782597	0.139208	-0.0299602	-0.0971034	-0.00901917	0.337619	0.0314211	-0.0744784	0.111767	-0.0514569	-0.0163152	-0.0288232	0.0757014	-0.045964	0.0483972	0.219376	0	-0.0382723	0	0.412525	2.81161	0.200476	0.181958	0.16858	0.209665
MA0741.1	GCCACGCCCCC	KLF16	Three-zinc finger Kruppel-related	C2H2 zinc finger factors	16266294	Q9BXK1	HT-SELEX	610	0.113778	0.0221289	0.0493297	-0.534116	-0.329023	-0.01718	0.0292622	-0.00656216	0.0713725	0.110669	0.222733	0.233187	0.0430349	0.106899	-0.464156	0.569674	0.203582	0.015883	-0.0154103	0.0981806	-0.0103784	0.325503	0.111193	-0.0262664	-0.00178256	-0.0622185	3.0516	0.0244955	-0.056538	0.488026	-0.0364532	0.555834	0.17974	-0.0790376	-0.315716	1.21811	-0.0483447	0	-0.0612217	0.00659522	0.0615339
MA0742.2	GGGGCGGGG	KLF12	Three-zinc finger Kruppel-related	C2H2 zinc finger factors	16266294	Q9Y4X4	ChIP-seq	342	0.664167	0.397835	1.31163	0.797026	0.685052	0.1389	-0.133759	0.983277	0.305502	0.340212	0.288106	0.319871	0.503199	1.11143	0.429671	0.457738	0	0.174169	0.200283	-0.122104	0.366148	0.337619	0	-0.0196571	0.0477416	-0.0115569	-0.0320641	-0.021663	0.13457	-0.045964	-0.013068	0.0550022	0.00576642	0.000575192	0.0352109	0.0509448	2.81858	0.101566	0	3.61201	0.119192
MA0743.3	TCAACAGGTG	SCRT1	More than 3 adjacent zinc fingers	C2H2 zinc finger factors	23332764	Q9BWW7	ChIP-seq	1108	0.00959084	-0.0114499	-0.000368577	-0.00829138	-0.0266604	0.0593723	0.0756306	0.0164817	0.0209311	0.181508	-0.0441132	-0.0955721	0.076981	0.0917717	-0.072396	-0.0226552	0.00948682	0.00949152	0.134631	0.134178	0.259376	-0.0326777	0.0278167	1.58053	-0.000380872	0.0141044	-0.0875214	1.22177	0.0858723	0.00732779	-0.0188309	-0.00501907	0.045273	0.718349	-0.0377015	-0.0214864	0.0542527	0.0228537	-0.0170181	-0.0244049	0.00468345
MA0744.3	GCAACAGGTG	SCRT2	More than 3 adjacent zinc fingers	C2H2 zinc finger factors	23332764	Q9NQ03	ChIP-seq	1132	0.00959084	0.0705784	-0.000368577	-0.00829138	-0.0187704	0.0126317	-0.0098334	0.0243421	0.114986	0.127295	0.00875405	-0.0470727	0.0843932	0.0917717	-0.0109573	-0.041021	0.00948682	0.00633359	-0.00516752	0.112907	0.255967	-0.0406308	0.0278167	1.38536	0.0162514	0.0323547	-0.0278994	1.62016	0.0858723	0.00812908	-0.0644011	0.0464661	0.0245762	0.718349	-0.0508887	-0.0233468	0.0347569	-0.0670512	0.00816099	-0.0474995	0.00753055
MA0745.3	GCACCTGT	SNAI2	More than 3 adjacent zinc fingers	C2H2 zinc finger factors	23332764	O43623	ChIP-seq	1001	2.18344	0.418102	1.49044	0.0924593	0.127791	-0.0014712	1.3177	0.170312	-0.0261997	2.47221	-0.240758	0.102988	-0.0156877	0.262026	-0.116219	0.106323	1.14806	0.123485	0.0436428	0.16035	0.0779638	0.499055	0.258393	-0.0170763	-1.23653	0.0286533	0.0762894	2.6576	0.0309381	0.00378329	-0.155737	0.333184	0.983577	-0.0083153	0.125729	-0.0763011	0.133877	-0.0484495	0.0975154	0.0706887	-0.00135109
MA0746.3	GCCACGCCCAC	SP3	Three-zinc finger Kruppel-related	C2H2 zinc finger factors	23019068	Q02447	HT-SELEX	324	0	0	-0.179172	0.494548	0.193912	-0.0616403	0	0	0.111506	0	-0.162223	0.922841	0.129086	0.106899	-0.0681946	-0.00158781	0.410375	0.0179099	-0.0170685	0.000211311	0	0.791289	0.148288	-0.0262664	-0.00178256	-0.0741228	0	-0.0358074	-0.056538	0.215189	-0.0497548	0	0	-0.0151471	0	1.21811	-0.0896392	0	-0.0374929	0.00986604	0.216805
MA0747.2	CCACGCCCACT	SP8	Three-zinc finger Kruppel-related	C2H2 zinc finger factors	23019068	Q8IXZ3	HT-SELEX	1285	-0.0577775	0.145953	-0.0384665	-0.127079	-0.0176679	0.0288665	-0.0736357	-0.00730287	0.00191782	0.285035	0.0789835	0.1053	0.136878	0.00408381	-0.0370947	-0.328199	0.491407	0.00141903	-0.0246491	-0.0237134	0.0682475	-0.066869	0.0768535	0.0988051	-0.00889925	-0.0275366	-0.0655795	0.378453	-0.0026535	0.045888	0.0926945	-0.0486719	-0.0423057	0.0223725	-0.107001	-0.26518	0.113706	-0.0368688	-0.0730843	-0.0577753	0.0181269
MA0748.3	ATGGCGG	YY2	More than 3 adjacent zinc fingers	C2H2 zinc finger factors	23332764	O15391	ChIP-seq	875	-0.17244	-0.0195278	-0.0545811	-0.0934249	0.56162	-0.171336	-0.00653234	-0.0177984	-0.0265946	0.852012	-0.00894018	-0.0264573	-0.0292729	0.000154705	-0.0271067	-0.0588397	0.116662	0.030936	-0.000952212	0.0998569	0.384411	0.0994614	-0.0407379	0.0653171	0.00267879	0.120595	0.00350697	0.0135459	-0.265323	0.246048	0.0548964	-0.00224167	0.164992	0.44953	0.231825	0.0347633	0.00536798	-7.7645e-05	0.0147032	0.130567	-0.0288564
MA0749.2	TATCGCGACATA	ZBED1	BED zinc finger factors	C2H2 zinc finger factors	12663651	O96006	HT-SELEX	23	0	0	0	0	0	-0.0194546	0	0	0	0	-0.349233	0	0	0	0	0	0	0	0	0	0	0	0	0	0	0	0	0	0	0	0	0	-0.061909	0.0228001	0.0546788	0	0	0	0	0	0
MA0750.3	CCGGAAGTG	ZBTB7A	More than 3 adjacent zinc fingers	C2H2 zinc finger factors	12750370	O95365	ChIP-seq	985	0.0588145	-0.0105651	-0.0656484	-0.00230058	0.628859	-0.155023	0.0856021	0.0171354	0.10441	-0.0351596	-0.0264068	0.2798	0.41538	0.853648	-0.0439663	0.0591299	0.126519	0.540625	-0.0240051	0.565818	2.641	0.0427243	0.0412128	0.00660633	0	0.0132291	0.0474967	-0.0173987	-0.0242865	0.0742742	0.102101	-0.127086	0.0942852	0.729353	0.0167426	0.0423733	0.0077618	0.00821612	0.0462523	0.00686615	0.0894349
MA0751.2	GACCCCCCGCTGTG	ZIC4	More than 3 adjacent zinc fingers	C2H2 zinc finger factors	19443739	Q8N9L1	HT-SELEX	381	-0.166116	0.0432917	0.000781847	0.0914489	0.119091	0.0161722	-0.124417	-0.0148318	4.02333	-0.14098	0.0325676	0	-0.0598	0.0420289	-0.0505591	0.0671167	0	-0.00382737	-0.019316	0.030081	0	0.00729054	-0.110453	0.0678004	0.0720012	-0.0139317	-0.0061698	-0.0726956	-0.315851	-0.0354714	1.65566	0.00167323	-0.0579645	0	-0.0591593	0.19631	0.000446327	0.00344578	-0.392994	0	0.0231921
MA0752.2	CCATCCCATAATACTC	ZNF410	More than 3 adjacent zinc fingers	C2H2 zinc finger factors	19443739	Q86VK4	HT-SELEX	21	0	0	0	0	0	0	0	0	0	0	0	0	0	0	0.422122	0	0	0	0	0	0	0	0	0	0	0	0	0	0	0	0	0	0	0	0	0	0	0	0	0	0
MA0753.3	CCCCCCCCAC	ZNF740	Other factors with up to three adjacent zinc fingers	C2H2 zinc finger factors	23354101	Q8NDX6	HT-SELEX	436	-0.324296	0.812749	0.777546	0.448048	0.513929	-0.0211175	0.815238	-0.125886	-0.0867038	0.19816	0.0661389	-0.0048725	-0.0358105	-0.0204819	0.0116817	-0.0436131	-0.0129445	0.474057	0.047402	0	0.00588508	-0.00983961	0.00123248	0.0835877	-0.00251869	0.0366547	-0.0362046	0.0457133	-0.0354689	-0.0239784	-0.0458017	0	-0.0463988	-0.00496318	-0.143843	0.0911487	0.022947	-0.0440371	0	3.34356	0.00637597
MA0754.3	TAATCGATA	CUX1	HD-CUT	Homeo domain factors	7799919	P39880	CAP-SELEX	808	0.0261529	-0.245545	0.00492616	0.0858778	0	-0.209071	0.0199597	-0.127223	0.393612	0.601337	-0.0118059	0.841429	0.0322228	-0.637451	0.0393077	0.525962	-0.00988972	-0.115671	0.256287	-0.0709233	0	-0.119545	0.180579	0.0275232	0.0729705	-0.0645093	0.0875702	-0.0200603	0.0162966	-0.0412018	0.0909212	-0.0166872	0.00110342	-0.0705058	0.230551	0.0828334	0.0568487	-0.0883362	-0.0333612	0.0598162	0.00450101
MA0755.2	TAATCGATA	CUX2	HD-CUT	Homeo domain factors	7799919	O14529	HT-SELEX	947	-0.0549197	-0.1777	-0.0405741	0.0927027	0.0778483	-0.185413	0.0936341	-0.0965977	0.330221	-0.131732	0.156083	0.804788	0.077469	-0.316383	0.115298	0.494677	-0.00988972	-0.0671468	0.231908	-0.0709233	0.155439	-0.0684252	0.159341	0.0292165	-0.00711519	-0.069796	0.0153758	0.0858227	0.0187615	1.3335	0.0841593	-0.00614339	0.0451201	-0.117821	0.269611	0.0967074	-0.00164583	-0.0915351	0.0744179	0.0919854	0.0366167
MA0756.3	GATCGATA	ONECUT2	HD-CUT	Homeo domain factors	8887657	O95948	CAP-SELEX	508	-0.0102016	-0.179271	0	0.0068329	0.155792	0	-0.0649391	0.0174804	0.00762992	1.01899	0.0814205	-0.0165201	0.0680832	-0.0389171	0	0.00588068	0.24417	-0.011329	-0.0270267	0.0559637	-0.0334199	0.112499	-0.00350679	0.0797028	0.0273792	0.101571	0.223435	-0.0265154	0.0209688	0.0265793	-0.0280137	0.147507	0.00273528	0.0352833	0.129215	0.064223	0.129798	0.110726	0.037452	-0.048181	0.0751747
MA0757.2	AAAAATCAATAA	ONECUT3	HD-CUT	Homeo domain factors	8887657	O60422	HT-SELEX	776	-0.0395252	0.018793	-0.040075	-0.060319	-0.0288923	-0.119826	-0.0199711	-0.163643	-0.0444432	0.798326	-0.00140613	0.0547236	0.0712699	0.320203	-0.0276948	-0.0975194	0.307615	-0.054804	-0.00951033	-0.038748	0.0800048	0.0370082	0.17874	-0.0958678	-0.284005	0.0100838	0.212932	0.0277292	0.343108	-0.029194	-0.177711	-0.0752261	0.194281	-0.0303447	-0.0391222	-0.0640772	0.0163125	0.0162286	-0.0171643	-0.103736	0.0193917
MA0758.1	TTTTCCCGCCAAAA	E2F7	E2F	Fork head/winged helix factors	18836037	Q96AV8	HT-SELEX	15	0	0	0	0	0	0	0	0	0	0	0	0	-0.00698606	0	0	0	0	0	0	0	0	0	-0.0390315	0	0	0	0	0	0	0	0	0	0	0	0	0	0	0	0	0	0
MA0759.3	ACCGGAAGT	ELK3	Ets-related	Tryptophan cluster factors	20517297	P41970	CAP-SELEX	157	-0.00422167	0.0257907	0	-0.00268267	0	0	0.0175404	0	0	-0.00721775	4.21672	-0.156485	0	-0.0531558	0	0.0786977	0.224687	0.036164	2.46787	0.263086	0.164835	0	0	0	0	0.0445137	0	-0.0660744	0	0	0	0.143962	0	0	0	0	0	0.0154837	0.0133499	0	0
MA0760.2	ACCGGAAGT	ERF	Ets-related	Tryptophan cluster factors	20517297	P50548	HT-SELEX	635	-0.00422167	-0.0713684	-0.0258108	5.60817	-0.0193296	0.216312	0.0358393	0.0660404	0.903522	-0.0827434	1.08784	0.12872	-0.0446675	-0.0237079	-0.146441	0.116345	0.117453	0.0370391	0.695822	0.023744	0.0648857	0.0906261	-0.0185427	0.0830336	-0.00161145	0.0409852	0.211993	-0.0272785	0.0472553	0.0793905	0.0834968	0.0627015	0.0935129	-0.0327827	-0.424	-0.0214623	0.0525245	0.0641456	0.0133499	-0.0940182	0.124927
MA0761.3	ACAGGAAGT	ETV1	Ets-related	Tryptophan cluster factors	25866208	P50549	ChIP-seq	1774	-0.0223352	-0.498069	-0.0883165	1.18138	0.0541728	-0.0272252	0.0363664	0.0558017	0.107421	0.341773	0.0992089	0.18166	1.29909	-0.011418	0.0291827	-0.0545005	0.159635	0.0937563	0.300672	-0.0076718	0.0332715	0.00851617	0.00158576	0.0846211	0.00978637	0.0542151	0.149871	0.00522131	0.0526608	0.0765494	0.160359	0.192704	0.121602	0.00514645	-0.0530325	0.0251463	0.0331392	0.0840788	-0.0148709	0.0297286	0.118165
MA0762.2	ACCGGAAAT	ETV2	Ets-related	Tryptophan cluster factors	20517297	Q3KNT2	HT-SELEX	444	-0.0643632	-0.0192402	-0.00356823	0	1.04828	2.35091	0.0012368	0.134909	1.91761	-0.060447	0.00598826	0.148495	-0.0446675	-0.0194067	-0.0228346	0.00565686	0.233041	0.0692145	0.622676	0.0703409	0.103267	0.0906261	0.0128357	0	0	0.0902191	0	-0.0326323	0.0770387	0.0315788	0.0150269	0.259578	-0.0162546	-0.0327827	0	-0.0214623	0.0448917	0.0721146	0.0133499	0.0651192	0.124927
MA0763.2	ACCGGAAGT	ETV3	Ets-related	Tryptophan cluster factors	20517297	P41162	HT-SELEX	1027	-0.00860076	0.301309	0.00750403	1.56296	-0.00147886	0.0814585	1.49866	0.00887654	0.976368	0.0201787	0.841945	0.22129	0.102885	0.273587	-0.0168783	0.0615932	-0.0328593	0.0316461	0.344454	0.0198445	0.0265593	0.0906261	-0.117823	0.338798	-0.179584	0.0995395	0.205304	-0.0771235	0.0790543	-0.00851249	0.0597217	0.0490454	0.419317	0.0982843	-0.208716	-0.0067581	0.111645	-0.0146056	0.0861192	0.081891	0.154493
MA0764.4	ACCGGAAGT	ETV4	Ets-related	Tryptophan cluster factors	25866208	P43268	CAP-SELEX	624	-0.0121378	-0.0365061	-0.012556	2.78943	-0.0193296	0.100264	0.0147069	0.191102	0.767975	-0.0827434	0.94273	0.221538	0.21042	-0.0237079	-0.146441	0.051291	0.198303	0.037584	0.931936	3.85031	0.0957828	0.0906261	-0.021309	0.502624	-0.0252134	0.0941083	0.32226	-0.0228659	0.117601	0.213656	0.207537	0.1189	0.0180646	-0.020723	-0.466566	0.00960461	0.0241405	0.0441288	-0.0863958	0.0383278	0.0845336
MA0765.4	ACCGGAAGT	ETV5	Ets-related	Tryptophan cluster factors	25866208	P41161	CAP-SELEX	190	-0.0121378	0.00511389	-0.00356823	0	0	0	-0.00931409	0.0394403	0.0347173	-0.00721775	4.21672	0.204937	0	-0.0531558	0	0.116345	0.232433	0.0344751	2.46787	-0.0694497	0.164835	0.000790349	0.025751	0	-0.0542201	0.0793083	0	-0.0660744	0	0	0	-0.0452815	0	-0.0637033	0.0247179	-0.0253028	0	0.0154837	0.0133499	0	0
MA0766.3	AGATAAGG	GATA5	C4-GATA-related	Other C4 zinc finger-type factors	14612389	Q9BWX5	HT-SELEX	937	-0.0213734	0.0457105	0.0757591	0.0634707	0.0128109	-0.0144343	-0.0405531	-0.0341251	0.0158992	0.905051	0.042863	0.000413258	-0.166699	0.602997	0.692416	0.0415491	0.250952	1.02355	0.0172481	0.0246615	0.0245252	0.256235	0.074392	-0.0061766	0.655573	-0.00973497	-0.00723379	-0.0306699	0.197832	-0.00524726	0.0210662	0.2562	0.0117785	0.0636085	0.0442414	0.0093312	0.0348534	0.029577	0.0819469	0.325697	0.337553
MA0767.2	ATGCGGGT	GCM2	GCM	GCM domain factors	8962155	O75603	HT-SELEX	816	0.0374858	0.0773351	0.0203746	-0.0361547	-0.38446	0.292911	0.022721	0.0240121	0.346774	-0.198084	0.10475	0.00511525	0.0377493	0.0180792	0.00785955	0.0264224	0.17415	2.46983	-0.685782	-0.0351164	-0.0221059	0.571261	0.0196283	0.0884475	0.924146	0.0755259	0.990283	0.38025	-0.0584559	0.000296187	-0.0524144	0.00126934	0.0401324	-0.000196611	0.00942044	0.0961528	0.181282	0.0354388	-0.00743255	0.00894719	-0.0373904
MA0768.3	CCTTTGAT	Lef1	TCF-7-related factors	High-mobility group (HMG) domain factors	19443739	P27782		2313	0.1469	-0.132464	0.166795	0.0966447	-0.00103648	0.405398	0.140354	0.0247469	1.3754	0.318091	0.110636	0.0419555	0.0416457	0.0781032	-0.00998862	0.0277256	0.098622	-0.0123668	0.213175	0.367106	0.0546987	0.033837	-0.155372	0.010252	2.50643	0.136036	0.377425	-0.15248	0.577901	0.0216226	0.0500221	-0.0572639	0.0403431	-0.0753677	0.153351	0.0201927	-0.0614289	0.101125	-0.0113448	0.0246244	0.0104157
MA0769.3	CTTTGAT	TCF7	TCF-7-related factors	High-mobility group (HMG) domain factors	28092692	P36402	ChIP-seq	2859	0.653144	0.0440284	0.673625	0.155273	0.0963622	0.723166	0.270577	0.120659	0.0378154	1.53073	0.252428	0.137632	0.229787	0.635701	0.136615	-0.0205309	0.110157	0.101599	-0.0039093	0.389131	0.486795	0.723038	0.101857	0.0265171	0.0176998	1.89648	0.114623	0.686146	-0.0306397	0.918516	0.120189	0.0619956	0.0841391	0.109682	-0.0194368	0.229901	0.0757949	0.116886	-0.0204206	-0.00304423	0.0073653
MA0770.1	TTCTAGAACGTTC	HSF2	HSF factors	Heat shock factors	12027891	Q03933	HT-SELEX	326	0.166567	-0.000208744	-0.0134043	-0.198651	-0.0269644	-0.0104225	-0.551978	0	0.0304875	0.0778645	0.375657	-0.0247558	-0.0489288	0.0269403	-0.0402191	0.280615	0.0204477	0.108106	-0.0375631	-0.0179099	0	0.00108446	-0.0147771	0	0.0184861	-0.00777672	0.00293486	0.131725	0.0203742	0	-0.0151831	-0.0178009	-0.00755782	-0.08317	0.0554653	-0.0485375	0	0.238753	0.0103959	-0.0217679	-0.0203978
MA0771.1	TTCTAGAACGTTC	HSF4	HSF factors	Heat shock factors	25850300	Q9ULV5	HT-SELEX	653	0.145814	-0.0210599	-0.026765	-0.113779	-0.0116474	0.0481314	-0.193532	0.590712	0.0755349	0.0884207	0.375657	-0.0171038	-0.029457	-0.141806	-0.0545889	0.280615	0.20728	0.0616054	-0.0031027	1.95336	0.0730961	0.00347937	-0.0321851	0.0971513	-0.122202	0.196792	0.00431156	0.0883219	0.000435303	0.0125791	-0.00889874	0.000524995	-0.00351685	0.017733	0.0286546	0.0205412	-0.00867787	0.119904	-0.0212657	-0.0186057	0.0344387
MA0772.2	CGAAAGCGAAAGT	IRF7	Interferon-regulatory factors	Tryptophan cluster factors	10938111	Q92985	HT-SELEX	725	0.0760376	0.145469	-0.035174	0.206002	0.0494722	-0.0255412	-0.0493814	0.0788366	0.0513409	0.0992	-0.328648	-0.0411829	0.0991192	0.0221626	0.421171	0.0206369	-0.00454721	0.00672979	0.0600848	1.8624	1.52326	-0.179458	1.0435	-0.0200388	0.0618712	0.0399555	3.07692	-0.0148716	0.0804888	0.0519176	0.206956	-8.46574e-06	0.144685	0.0552795	0.0750467	0.124345	0.0171992	-0.00437366	0.277641	0.0831482	0.0328495
MA0773.1	ACTATAAATAGA	MEF2D	Regulators of differentiation	MADS box factors	25217591	Q05BX2	HT-SELEX	238	-0.0254556	-0.0239834	0.0485366	-0.00871487	0.0647279	0	0	-0.0261467	0.176223	0	0	0	0.218829	-0.0181468	0	0.0182245	-0.0332096	0.280658	1.18632	0	-0.0363736	0.198396	0	-0.0147027	0.0249285	1.20629	-0.0178235	0.444928	0.0342732	0.0111724	0	0.0752594	0.0188265	-0.0244769	0	0	0.0312716	-0.0475166	0.00909384	0	-0.00255016
MA0774.1	TTGACAGC	MEIS2	TALE-type homeo domain factors	Homeo domain factors	9405651	O14770	HT-SELEX	1935	0.425837	0.00104365	0.0171041	0.312809	0.0808694	1.31994	0.00423209	0.0180199	-0.0261314	-0.00996103	0.0693394	-0.0787848	-0.00982733	0.124037	-0.00824242	0.578228	0.00134123	-0.0024957	0.0328625	-0.125823	0.0534493	-0.0979693	0.0834211	0.0706677	0.0428891	0.0317111	0.0112033	-0.0188169	0.0660988	0.0307163	2.40755	0.507309	0.019415	0.289004	0.215133	0.170149	0.0194498	0.0095063	-0.0185451	0.233552	0.0919889
MA0775.2	TTGACAG	MEIS3	TALE-type homeo domain factors	Homeo domain factors	9405651	Q99687	HT-SELEX	2317	-0.00283567	-0.0212041	0.0163713	0.181513	0.0361193	0.0958806	0.171741	0.0162773	0.0565901	-0.00455739	0.112794	-0.00524673	-0.0337754	0.103825	0.55186	0.480984	0.7736	-0.00486947	0.167257	0.0139977	0.0948546	-0.0935153	0.0285456	0.138025	0.0410281	0.0043314	0.016705	-0.0159877	0.0963781	0.0175859	1.07034	0.384056	0.0170013	0.188645	0.277852	0.1036	-0.0428996	-0.000983996	0.016533	0.0149161	-0.00170818
MA0776.1	ACCGTTAACGGT	MYBL1	Myb/SANT domain factors	Tryptophan cluster factors	21998171	P10243	HT-SELEX	201	0.009983	0	0.0450174	0.00897637	0	-0.00160473	0	0.186346	0	0	0.227069	0.0675924	0.175803	0.127561	0.791964	-0.0101118	0.0263315	0	0	0	0.000570571	-0.0313237	0	0.0101148	0	0	-0.0145354	0.0111198	0.0430691	-0.000744132	0	0.122494	1.85384	0.462852	0.198425	0	-0.0210222	0.0110942	0	0.146336	0.000544211
MA0777.1	AACCGTTAAACGGTC	MYBL2	Myb/SANT domain factors	Tryptophan cluster factors	21998171	P10244	HT-SELEX	219	0	0.505017	0.493752	0.0510865	0.0527593	0.117923	0.152395	-0.0221286	0	0.5164	0	0.166146	0.0153792	0	2.58036	-0.0603764	0.0300757	0.184115	0.161032	0.0535058	0.133784	-0.00550434	0.0474602	0.537468	0.00512577	0	0.627299	0.955381	0.054849	0	0.16238	0.0287222	0	-0.0159422	-0.10717	0.00195793	0	0.113233	0.719428	0.17184	0
MA0778.2	GGGGATTCCCC	NFKB2	NF-kappaB-related factors	Rel homology region (RHR) factors	20066093	Q00653	HT-SELEX	67	0	0	0	0	-0.0773465	0	0	0	0.853801	0	0	-0.103113	0.00828019	0	0	-0.0211295	0.00541783	0.0450577	0	0.00176923	0	0	0	-0.0379989	0.213516	0	-0.191592	0	0	0	0	0	0	0	0.211639	0	0	0	0	0	0.0142372
MA0779.2	CGTCACGCATGACTGC	PAX1	Paired domain only	Paired box factors	19132093	P15863	HT-SELEX	51	0	0	0	0	-0.0151696	0	0.12711	0.000979492	0	0	0	0	0	0	0	0.0491898	0	0	-0.00375933	0	0	0.105564	0	0	0	0	0.0131652	0	0	0	0	0	-0.0418515	0	0	0	0	0	0.0213093	0	0
MA0780.1	TAATCGATTA	PAX3	Paired plus homeo domain	Paired box factors	19458195	P23760	HT-SELEX	673	0.0262712	2.41946	-0.0178243	0.555913	0.0492175	-0.135468	-0.0645428	-0.0904606	0.423027	0.157921	-0.0370354	0.879361	-0.00395781	-0.016518	0.0161448	0.0832263	3.40275	0.0154178	0.191493	-0.0564704	0.0211461	0.130168	0.102391	0.00285841	-0.0105781	0.0932845	-0.00247641	0.0157727	-0.066659	0.143721	0.00551308	0.0141385	0.00226281	0.0755263	0.292891	0.0248689	-0.0181166	-0.0287508	0.0165413	0.0382159	0.0125549
MA0781.2	CGTCACGCATGACTGC	PAX9	Paired domain only	Paired box factors	19132093	P55771	HT-SELEX	18	0	0	0	0	0	0	0	0	0	0	0	0	0	0	0	0	0	0	-0.00221149	0	0	0	0	0	0	0	0	0	0	0	0	0	0	0	0	0	0	0	0.0213093	0	0
MA0782.3	TGAGTGACAG	PKNOX1	TALE-type homeo domain factors	Homeo domain factors	23602564	P55347	ChIP-seq	1982	-0.0237328	-0.129523	-0.408402	0.157761	0.139968	-0.272414	-0.244213	0.0551844	-0.0655789	-0.133495	-0.259418	0.00668884	0.521213	-0.17187	-0.321218	0.621843	0.00641825	0.0854056	-0.456657	0.0377363	0.00878035	0.0585896	-0.226889	0.0362779	0.0565801	0.0489599	-0.365145	2.72475	0.0315577	-0.00779702	-0.395058	0.203621	-0.0741457	-0.0309151	-0.213266	-0.0280166	0.0947014	-0.0187703	0.0802523	0.0657776	0.147014
MA0783.1	TGACAGGTGTCA	PKNOX2	TALE-type homeo domain factors	Homeo domain factors	25233378	Q96KN3	HT-SELEX	85	0	0	0	0	0	0.216231	0	0	0	0	0	0	0	0.373971	0	-0.0526727	0	0.107829	0	-0.139048	0	0	0	0	0	0	0.0100336	0.0715645	0	0	0	0	0.402648	-0.0500444	0	0.0169455	0.082442	0	0	0	0
MA0784.3	CTAATTTGCATAAT	POU1F1	POU domain factors	Homeo domain factors	2350782	P28069	CAP-SELEX	277	0.0374131	0	-0.0227432	0.0833159	0.00152044	0.225442	-0.275307	0.11812	0	0	-0.00646641	-0.00568698	0.237592	0.485439	0.0327822	0	-0.013132	1.00226	0.588933	0.00733869	0	-0.0735828	0.00381805	0.0190588	-0.135154	0.0276427	0.0119445	0	2.23989	0.0207322	0.216233	0.989364	0.00706536	0	0.0347843	0.190508	-0.00329681	0.0386976	0.0424306	0.0702576	0
MA0785.2	TATGCAAAT	POU2F1	POU domain factors	Homeo domain factors	1361172	P14859	HT-SELEX	2774	0.00903417	0.691602	0.462717	0.178031	0.116585	0.0327482	0.309568	0.15585	0.0303469	0.0262507	0.0725689	0.0152555	0.038009	0.00263768	0.0369873	0.0194478	0.26318	0.275994	0.791791	0.874723	-0.0023037	0.126416	0.0324456	0.0111341	0.125541	0.0762423	-0.00196767	0.028378	0.0389565	0.00865663	0.0322991	0.043441	0.0288865	-0.0155624	1.14954	0.0327362	0.0206891	0.0117547	0.0939777	0.0558252	0.722125
MA0786.2	TTATGCAAAT	POU3F1	POU domain factors	Homeo domain factors	1361172	Q03052	HT-SELEX	3525	0.198529	0.6064	0.140435	0.117024	0.13682	0.198994	0.133444	0.30362	0.0377697	0.343639	0.1328	0.0205071	0.000165465	0.0733775	0.11743	0.0883009	0.215044	0.85149	0.554673	0.0374326	0.542685	0.401863	0.0055256	0.0892555	0.048108	-0.0326496	0.0655992	0.0391235	0.0129189	0.00137799	0.105706	0.0358984	0.0642446	0.870673	0.410538	0.0188038	0.0309583	0.0608942	0.0326489	0.577742	0.0279367
MA0787.1	TTATGCAAATTA	POU3F2	POU domain factors	Homeo domain factors	9852081	P20265	HT-SELEX	2164	0.227139	0.0248578	0.249171	0.0119329	0.0292509	0.392821	0.0809124	-0.000711261	0.0478904	0.0343053	0.250748	0.00316569	-0.00616955	0.0883845	0.265707	0.132742	0.0343252	0.551558	0.93685	0.0883799	0.134793	0.779688	-0.00350406	0.0159882	0.153019	-0.081301	0.114746	0.0508197	0.00987475	0.030456	0.161135	0.0539233	0.00823543	1.7965	0.373071	0.0275875	0.0125363	0.0550051	0.0554667	1.084	0.0480306
MA0788.1	ATTATGCTAATTT	POU3F3	POU domain factors	Homeo domain factors	9852081	P20264	HT-SELEX	3139	0.379867	0.148113	0.0323661	0.0266938	0.0487384	0.0413196	0.263026	0.0338281	0.0176056	0.0689471	-0.00140971	-0.0301924	0.0491972	0.116712	0.105305	0.0187725	0.345086	0.663554	0.0587154	-0.00435481	0.742898	-0.00100146	0.0518072	0.078776	-0.00784683	0.102205	0.0400226	0.0132618	0.0194409	0.114354	0.0665511	0.0512161	0.765234	0.200257	0.0208628	0.0222473	0.0402659	0.0120591	0.871886	0.14835	0.0679715
MA0789.1	TATGCAAAT	POU3F4	POU domain factors	Homeo domain factors	8876240; 2350782	P49335	HT-SELEX	1559	0.0082438	0.736965	0.0379189	0.15013	0.211243	0.170017	0.064361	0.0538289	-0.0572872	0.0633885	0.143925	0.044936	0.00507461	-0.034418	0.0240019	0.310616	0.307058	0.00780594	1.08823	1.65237	-0.0196947	0.00912917	0.733805	-0.0239278	0.151359	0.0966621	-0.0713306	0.0327457	0.053032	0.00753647	0.0473877	0.0515788	0.018496	0.113473	2.83299	0.023746	0.0222933	0.0192005	0.135114	0.0995446	1.11102
MA0790.2	TGAATAATTAAT	POU4F1	POU domain factors	Homeo domain factors	18077589	Q01851	HT-SELEX	3803	0.819378	1.1621	0.284707	0.141266	0.0649061	0.879411	0.0337577	0.0460291	0.388998	0.049475	0.00420861	0.105898	0.0283483	0.0212689	0.12437	0.0684865	0.111917	0.131939	0.361386	0.251451	0.0591759	0.000921244	0.384803	0.0335512	0.0323405	0.0321782	0.12315	0.0410025	0.0579668	0.0345824	-0.0128042	0.0157623	0.00836209	0.259457	0.120067	0.0263866	0.000253034	0.1865	0.0567315	0.214115	0.0817002
MA0791.2	TGCATAATTAAT	POU4F3	POU domain factors	Homeo domain factors	18077589	Q15319	HT-SELEX	3500	0.911496	0.833817	0.25905	0.0417238	0.0218558	0.95983	0.0336097	0.0153636	0.425999	0.0443294	0.064403	0.0970543	0.0304225	0.0221148	0.0998772	0.138539	0.184729	0.15411	0.358986	0.252533	0.0785096	0.0043618	-0.00227986	0.0345166	0.0262854	0.0328317	0.1264	0.0460832	0.0728088	0.0406928	0.0164938	0.0180681	0.0133421	0.210149	0.138894	0.058355	0.0126495	0.187888	0.0555973	0.224348	0.105995
MA0792.1	TATGCAAAT	POU5F1B	POU domain factors	Homeo domain factors	2350782	Q06416	HT-SELEX	3722	0.0101455	0.642126	0.580396	0.163511	0.1059	0.0459128	0.240435	0.118348	0.254072	0.0372959	0.0663132	0.0284305	0.0291617	-0.0060023	0.0332838	0.0383926	0.178006	0.263469	0.669762	0.509951	0.0282761	0.0887038	0.408082	0.0162377	0.568976	0.0863606	0.00748016	0.0527598	0.0294898	0.00673881	0.0518484	0.0309552	0.0299358	0.0463536	1.3267	0.418534	0.0182595	0.0174045	0.0599628	-0.0232351	0.454702
MA0793.2	AGCTCATTA	POU6F2	POU domain factors	Homeo domain factors	9852081	P78424	HT-SELEX	1672	-0.0100773	-0.00606882	0.0808459	-0.0105125	-0.0109787	-0.0233464	0.83815	-0.00175507	0.781325	-0.0178699	-0.0587486	1.33194	-0.0141702	0.111022	-0.0419198	0.112728	0.113429	-0.0421659	0.0730636	0.104076	-0.0137641	0.0940054	-0.0431927	0.0259725	-0.0314607	-0.061691	0.00377291	-0.0231787	-0.0455651	0.0937724	0.00386913	0.00280776	0.00588571	0.0152232	0.00012649	0.0434761	0.506022	-0.0106742	2.23175	0.0344228	-0.0609122
MA0794.1	CAAGACGCCTTA	PROX1	HD-PROS factors	Homeo domain factors	21040746	Q92786	HT-SELEX	169	0.0439068	0	0.106032	0.015081	2.11704	0	0	0	0	0.143868	-0.00849906	0.213496	0.101584	0	0.129653	0.756062	0.0389607	0	1.15223	0.0684495	-0.0121978	0.0719942	0.0985588	0.0304678	0	0	0.59744	0	0.0445629	0.0421373	0.00310644	0	0	0	0.072095	0	0	0.265234	0.00990389	0	-0.0354802
MA0795.1	CGTCTAGACA	SMAD3	SMAD factors	SMAD/NF-1 DNA-binding domain factors	12582250	P84022	HT-SELEX	206	0	0	0.0699044	0.0925573	17.8777	0.00885152	-0.102479	0	0	0.424806	0	0	0	-0.0358902	0.0615051	0	-0.0159661	0	0.30879	0.204763	0	0.402565	0	-0.0500848	-0.0515025	0	0	0	-0.0294817	0.0420228	-0.00879675	0	0.0231867	0.056446	0	0	0	0.0840573	0	0.0521081	0
MA0796.1	TGACAGCTGTCA	TGIF1	TALE-type homeo domain factors	Homeo domain factors	8537382	Q15583	HT-SELEX	34	0	0	0	0	0	0.216231	0	0	0	0	0	0	0	0	0	0	0	0.107829	0	-0.139048	0	0	0	0	0	0	0.00238394	0.0715645	0	0	0	0	0	0	0	0.0169455	0	0	0	0	0
MA0797.1	TGACAGCTGTCA	TGIF2	TALE-type homeo domain factors	Homeo domain factors	8537382	Q9GZN2	HT-SELEX	294	0.0214876	-0.0674557	0	0	0	0.216231	0.0198724	0.0263131	0	0.346827	0	0.0196172	0	0.126006	1.3231	0.0310238	0.019539	0.107829	0.0429097	-0.022981	0.00977432	0	0	-0.141028	-0.0900752	-0.0253002	0.0237946	0.0715645	-0.0245391	0.0903097	0	-0.038015	0.402648	0.010555	-0.0448711	0.0200869	0.0259874	0	0.0333396	-0.0635201	0.0863674
MA0798.3	CGTTGCCATGGCAACG	RFX3	RFX-related factors	Fork head/winged helix factors	20378718	P48380	NCAP-SELEX	43	0	0	0	0	0.0117362	0	0	0	0	0	0	0	0.297813	0	0	-0.014714	0	0	0.00174596	0	0	0.00894296	0	0.0106223	0	0	0.10047	0	0	0	0	0	0	0	0	0	0	0	0	0	0
MA0799.3	GTTGCTTAGCAAC	RFX4	RFX-related factors	Fork head/winged helix factors	8754849	Q33E94	CAP-SELEX	57	0	0	0	0	0	-0.043067	0	0	0	-0.0738947	0	0.100411	0.0128682	-0.0168949	0	0	-1.50952e-05	-0.18611	0	0	0	0	0	0	0	0	0	0	0	0	-0.0453616	0.0215019	-0.242772	0.00114176	0	0.0459221	0	0	0	0	0
MA0800.2	AGGTGTGAA	EOMES	TBrain-related factors	T-Box factors	12093383	O95936	HT-SELEX	1480	0.501303	0.0435276	0.0707878	0.0182953	-0.0301566	0.0303071	0.140447	-0.00596275	0.0249623	-0.00553036	0.0394453	0.038083	-0.000593616	0.0666092	0.0297731	0.176838	-0.0504026	1.49656	0.0305421	-0.00845328	0.111507	0.123296	0.0420149	0.124847	0.0623907	0.066733	0.0651341	0.0585986	0.0790227	0.0235462	0.151082	0.0693571	0.187791	0.0203651	0.0514979	0.0644083	-0.0235965	1.01265	0.243315	0.21714	0.0589932
MA0801.1	AGGTGTGA	MGA	TBX6-related factors	T-Box factors	12093383	Q8IWI9	HT-SELEX	1969	0.564454	2.19756	0.0702381	0.199267	-0.032421	0.0148461	0.112165	-0.00852951	0.0730246	0.168936	0.0249306	0.452803	0.0217078	-0.0106567	1.38894	0.22247	-0.059486	0.731799	0.0164582	2.86337e-05	0.0453649	-0.0110813	1.32831	0.0614727	0.0345943	0.0581971	0.0305522	-6.59505e-05	0.04621	0.0334367	0.110558	0.0245005	0.200204	0.00797545	0.086118	0.594018	-0.000115521	0.909791	0.151472	0.218045	0.0089772
MA0802.2	AGGTGTGAA	TBR1	TBrain-related factors	T-Box factors	12093383	Q16650	HT-SELEX	1297	0.438076	0.0503138	0.0855576	-0.00445064	0.0444006	0.00967977	0.340623	0.0107505	0.0212523	0.0249888	0.0729073	0.0261194	-0.00719938	0.139395	0.0377	-0.0199775	-0.042079	1.49618	0.0815239	-0.0152695	0.111507	0.135854	0.0200517	0.124847	0.102202	0.105496	-0.00254065	0.0565829	0.0716879	0.0183875	0.171433	0.168585	0.192545	0.0227839	0.0514979	0.0530291	-0.0235965	0.990792	0.286646	0.0190582	0.0332729
MA0803.1	AGGTGTGA	TBX15	TBX1-related factors	T-Box factors	12093383	Q96SF7	HT-SELEX	745	0.0155656	0.0381914	0.0867242	0.405341	0.0840985	0.024051	0.00695736	-0.0153349	0.0302084	0	0.0408792	0.0627276	0.0093039	-0.090489	0.0338676	0.428858	-0.0117251	1.114	0.0806856	-0.0199653	-0.00581434	0.076166	0.0543627	0	0.0858537	0.0941757	-0.0628478	0.141595	0.091788	0.0270411	0.217568	-0.0469167	0.385303	0.0115326	0.10849	0.0696802	0.00537082	1.27388	0.0689259	0.0109633	0.0226324
MA0804.2	TCACACCTAGGTGTGAA	TBX19	Brachyury-related factors	T-Box factors	12093383	O60806	HT-SELEX	344	0.157759	-0.037954	0.109937	0.0617619	0.0248401	-0.172226	0	-0.0160862	-0.0195486	0.00310425	0.43816	0.0513509	0.0772232	0.0129337	0.0132336	0.069539	-0.00408178	0	0	0.0962268	0.0878684	0.0719487	-0.259696	-0.114472	0.048629	-0.0520394	-0.0724995	0.0222661	0.0198249	-0.0273112	0.416558	-0.0723391	0.1593	-0.00678256	0.00407709	-0.0109206	0.0674109	-0.0294861	0.00189055	0.278342	0.716339
MA0805.1	AGGTGTGA	TBX1	TBX1-related factors	T-Box factors	12093383	O43435	HT-SELEX	1434	0.477527	2.85302	0.0732004	-0.0293672	-0.0400494	0.0226549	0.135721	-0.00962878	-0.00138683	0.275234	0.0371936	-0.0233773	-0.00258425	-0.0647648	1.66738	0.103139	-0.059486	0.823164	0.0336384	-0.0123587	-0.0176142	0.0112491	-0.0280847	-0.0341504	-0.00783813	0.0484107	0.034077	0.0392604	0.0725274	0.0469609	0.163753	-0.016825	0.145984	0.00819653	0.0987591	0.0522401	-0.0485259	1.07472	0.124787	0.246239	0.00496067
MA0806.1	AGGTGTGA	TBX4	TBX2-related factors	T-Box factors	12093383	P57082	HT-SELEX	1919	0.186383	0.0419384	0.0406285	0.181439	0.00818467	0.0110601	0.222014	-0.00625491	0.19182	-0.172695	0.0353205	0.0543553	0.0274044	-0.015864	-0.0349967	0.367983	-0.00583398	0.897015	0.0282173	-0.0542864	0.0568852	0.00806112	0.00867784	0.0591004	0.0677927	0.0128277	-0.0028021	0.0411705	0.0475203	0.0189114	0.0904217	0.0586382	0.114125	0.0602093	0.132046	0.649412	0.377532	1.11756	0.20432	0.0275981	0.0473915
MA0807.1	AGGTGTGA	TBX5	TBX2-related factors	T-Box factors	12093383	Q99593	HT-SELEX	2824	1.34486	1.49931	0.0222198	0.134797	0.0109686	0.0240229	0.155311	0.67854	0.0553152	0.0369732	0.0214501	0.232006	0.0154205	-0.0171363	1.05272	0.283814	-0.0236212	0.574626	0.0262839	-0.00466193	0.032025	0.019668	0.430932	0.000722135	0.0293324	0.0792344	0.0399368	0.0226434	1.12441	0.0441108	0.109135	0.633516	0.138758	0.0218814	0.0713618	0.477053	0.256015	0.681358	1.00476	0.159113	0.0631328
MA0808.1	ACATTCCA	TEAD3	TEF-1-related factors	TEA domain factors	9571041	Q99594	HT-SELEX	995	1.63779	0.0985985	0.0151649	-0.0116059	-0.142186	0.0387538	-0.00174038	0.649153	0.0668569	0.0976674	1.52471	0.0376698	0.266222	0.128399	0.354246	-0.00466123	0.130181	0.180288	0.011128	0.173642	1.52994	0.0103767	0.0259742	0.01711	0.765669	0.0395029	0.127354	-0.0156632	0.34591	2.52784	0.0944737	0.185562	0.122921	-0.00868447	0.119045	0.0205205	0.0191288	0.141233	0.0474402	-0.012068	0.010584
MA0809.3	ACATTCCA	TEAD4	TEF-1-related factors	TEA domain factors	23332764	Q15561	ChIP-seq	1574	1.49662	0.0579629	0.0502473	1.44365	-0.033703	0.0399804	0.101174	0.129944	-0.149055	0.163874	1.711	0.300908	0.153483	0.0855331	0.113218	0.08133	0.0930277	-0.000345804	0.101991	-0.0223691	1.15852	0.0647586	0.169951	0.0407974	0.512338	-0.00961222	-0.00712991	-0.00235012	0.0435831	0.128446	0.0468719	0.0880123	0.00317542	0.050375	0.102816	1.40502	0.0322875	0.0981082	2.00889	0.101286	0.0639345
MA0810.2	TGCCCCCGGGC	TFAP2A	AP-2	Basic helix-span-helix factors (bHSH)	23332764	P05549	ChIP-seq	629	1.05513	0.594242	0.0036971	-0.0526973	0.120189	0.00301789	-0.00509156	0.088762	0.0566707	0.0726722	-0.0104735	-0.0422996	0.0515374	0.012013	0.0270322	0	-0.0105746	-0.408196	0.537774	-0.0434812	2.81607	-0.0180935	-0.148303	0.156705	0.000901963	-0.0140199	-0.011803	0.0506903	0.122897	-0.00176405	-0.250055	-0.573302	0.105234	-0.0323235	0.0547236	0.138634	0.141201	0.0384201	0.240355	-0.155227	-0.00735165
MA0811.2	GCCCCAGGGCA	TFAP2B	AP-2	Basic helix-span-helix factors (bHSH)	16420676	Q92481	HT-SELEX	604	0.0514351	1.01154	0.39004	-0.0130087	-0.0279318	0.0701951	-0.0202456	0.222866	0.0684842	-0.00781562	0.115894	-0.00648324	0	0.0995901	-0.0140051	0.0164853	0	-0.0133397	-0.165527	0.916332	-0.0383732	3.46235	0.0219159	0	0.169957	0.176756	0.597804	0.0478238	0.0472364	0.0403435	0.0190798	-0.092138	0.0214954	0.0427667	-0.0752259	0.0366679	0.153527	0.050649	0.0318996	0.271517	-0.163728
MA0812.2	GCCTCAGGC	TFAP2B	AP-2	Basic helix-span-helix factors (bHSH)	16420676	Q92481	HT-SELEX	455	-0.108447	0	0.853669	-0.0595613	-0.0190881	0.962138	-0.053879	-0.0164678	0.269715	0.164262	-0.138747	-0.035269	-0.0637926	0.00323572	0.022856	0.0843623	-0.00339987	0	0.00155371	0.655305	0	-0.00919269	0.00897264	0.0131834	0	0.183389	0.741398	-0.0257938	-0.0955496	0.843412	0	-0.00876968	0.285164	0	0.0351237	0.0111832	0.0931633	0.126449	0.0881542	0.130375	-0.00593009
MA0813.1	TGCCCTGAGGGCA	TFAP2B	AP-2	Basic helix-span-helix factors (bHSH)	16420676	Q92481	HT-SELEX	149	0	0	0	0.0996427	0	0	0	-0.0436649	0.0553883	0	0	0.00112182	0	0	0	0.146844	0.00249196	0	1.65963	16.6348	0.126115	0	0.682017	-0.00626955	-0.0531878	0	-0.0287863	0	0	0	0.125636	0	0	-0.146031	0	0.249606	-0.0654344	0.0751436	0.0358248	-0.0126802	-0.0213418
MA0814.3	GCCTGAGGC	TFAP2C	AP-2	Basic helix-span-helix factors (bHSH)	16420676	Q92754	HT-SELEX	783	-0.0754972	0.0588422	0.024848	0.0129121	0.32124	0.00349536	-0.0327389	-0.0425582	0.131253	0.11098	-0.108764	0.211755	-0.0897554	0.294172	0.0269215	-0.0523228	0.0941678	0.0176751	-0.0220892	0.466783	0.151717	-0.0574198	-0.836968	0.0634442	0	0.212829	0.00874101	-0.0411135	0.0245234	0.605105	0	0.0379537	-0.114366	0	1.50028	0.0335703	0.131647	0.212529	0.0456073	-0.00994379	-0.000978742
MA0815.1	TGCCCTGAGGGCA	TFAP2C	AP-2	Basic helix-span-helix factors (bHSH)	16420676	Q92754	HT-SELEX	137	0	0	0	0.0996427	0	0	0	-0.0436649	0.0553883	0	0	0	0	0	0	0.146844	0.00249196	0	1.65963	16.6348	0.126115	0	0.682017	-0.00626955	-0.0531878	-0.0114469	-0.111164	0	0	0	0.125636	0	0	-0.146031	0	0.249606	-0.0654344	0.0751436	0.0358248	-0.0126802	-0.0213418
MA0816.1	AGCAGCTGCT	Ascl2	MyoD/ASC-related factors	Basic helix-loop-helix factors (bHLH)	19443739	O35885	HT-SELEX	1875	0.117941	-0.0281566	0.119705	-0.000112596	-0.0219751	-0.0902003	0.212557	0.104078	-0.00194416	-0.0940955	-0.0361386	0.0315691	-0.0579172	-0.0317392	0.0115656	0.183842	0.00980448	0.0557082	0.254381	0.0420314	0.0650178	-0.109104	-0.056389	-0.032702	-0.00537583	0.00691729	0.008982	-0.0520075	0.057936	0.0383284	0.334558	0.0319141	0.558944	0.044804	0.175963	0.114801	0.0231641	-0.00777411	0.238266	0.0304083	-0.112669
MA0817.2	AACATATGTT	BHLHE23	Tal-related	Basic helix-loop-helix factors (bHLH)	9144210	Q8NDY6	HT-SELEX	300	0.0146704	-0.0273936	0.374564	0	0.315625	0.0455057	-0.000332735	0	-0.595677	-0.395453	-0.033553	-0.0608707	0.138029	-0.0157866	0.0445323	0.0171238	-0.00260098	0.100502	0	-0.0266204	-0.00286051	0.00605061	0.149911	0.109819	0.637089	0.378841	-0.00985088	0.0293868	0.00313039	0.0233773	-0.000829901	-0.00125614	0.00133597	0.00329494	-0.0153778	0.0105079	0	0.084282	0.0964399	0.336399	0.0624678
MA0818.2	ACCATATGGT	BHLHE22	Tal-related	Basic helix-loop-helix factors (bHLH)	22284184	Q8NFJ8	CAP-SELEX	467	0.0146704	-0.0220298	0.374564	0.00365485	0.257714	0.0215021	0.0372144	0.0585898	-0.173026	-0.0868064	0.033666	-0.0260981	0.0831977	-0.0157866	-0.164869	0.0171238	0.185215	0.00405672	0	-0.0166404	-0.00902159	0.00605061	0.149911	0.042569	0.103545	0.803986	-0.0299727	-0.0643678	0.00379163	0.0127893	0.0215273	0.143948	-0.00400999	0.0159387	0.0221738	0.0163645	0	0.0694301	0.0595536	0.57522	0.00364075
MA0819.3	ACACGTG	CLOCK	PAS domain factors	Basic helix-loop-helix factors (bHLH)	24591654	O15516	CAP-SELEX	1551	0.0727906	-0.0173525	-0.00318589	3.21156	0.0162512	0.804075	0.671326	0.0453325	0.00348937	-0.0176961	-0.00932104	0.128955	0.100838	-0.0227756	0.0118889	0.0252477	0.119376	0.0387984	0.0327738	0.105825	0.217764	-0.0416633	0.118888	-0.0124467	0.372874	-0.0254395	0.393977	0.00571446	0.039472	-0.00872247	-0.0123202	0.00702781	0.985627	0.077173	-0.000932186	0.115319	-0.0138751	0.00188434	0.102921	0.194846	0.0691325
MA0820.2	CACCTG	FIGLA	Tal-related	Basic helix-loop-helix factors (bHLH)	18499083	Q6QHK4	HT-SELEX	1965	0.180493	1.7544	0.161214	1.2144	0.181813	0.0114587	-0.0192345	-0.0427904	0.0233036	0.0156693	0.208042	-0.122714	2.10312	0.0144102	0.0911145	-0.0923609	-0.00703115	0.0121338	0.0581493	0.0714605	0.144188	-0.0321677	-0.0101526	0.159914	0.0411099	-0.0136895	0.0718558	0.0151396	1.67919	-0.00228553	0.0749732	-0.0867575	0.150846	0.298209	0.841527	0.025271	0.0780315	0.0868356	0.0122573	-0.0774061	0.164458
MA0821.2	GGCACGTGCC	HES5	Hairy-related factors	Basic helix-loop-helix factors (bHLH)	15186484	Q5TA89	CAP-SELEX	692	0.0130565	0.0244723	0.0484613	0.168477	-0.0196685	1.10123	0.0519416	-0.0151086	-0.022683	0.29263	0.128084	0.280761	0	-0.0370094	0.13812	-0.00100378	0.0703651	0.0628814	0.601418	0.309503	-0.0403735	-0.247679	0.0181579	0.0898447	-0.0335356	0.204885	0.0756954	0.0598019	0.0367282	0.011476	-0.00283143	1.36028	0.000302069	-0.0432607	0.0100292	-0.0412658	-0.00233888	0.103046	0.0815501	0.0849188	-0.00700906
MA0822.1	TGGCACGTGCCA	HES7	Hairy-related factors	Basic helix-loop-helix factors (bHLH)	16342160	Q9BYE0	HT-SELEX	32	0	0	0	0	0	0	0	0	0	0.200579	0	0	0	0	0	0	0	0	0	0	0	0	0	0	1.02159	0	0	0	0	0	0	0	0	0	0	0	0	0	0	0	0
MA0823.1	GACACGTGCC	HEY1	Hairy-related factors	Basic helix-loop-helix factors (bHLH)	22615585	Q9Y5J3	HT-SELEX	337	0	0.0960264	0.534625	-0.103196	0.0238787	0.188944	-0.00938022	0	0.0136877	0.0278487	0.123643	0.0164356	0	-0.0486742	0.0223308	0	0.10348	0.0121581	0.0131344	0.0465298	0	0	0.00158908	0.0549543	-0.0439219	-0.00200607	0	-0.0603759	-0.0144643	0.011476	0.00847607	1.36028	-0.0325418	0.0201245	-0.0923186	-0.0250211	0.0194682	0.116023	0.00641315	0.242479	-0.00700906
MA0825.2	CACGTG	MNT	bHLH-ZIP	Basic helix-loop-helix factors (bHLH)	12695332	Q99583	HT-SELEX	732	0.121537	0.0479995	-0.0721047	0.0639585	0.182912	-0.0939588	-0.0479418	0.0567421	0.0394444	0.040376	-0.0146645	-0.0721138	0.265367	0.469115	0.0646104	0.0470686	0.0104858	0.0249129	0.368902	0.306718	0.267316	0.038466	0.022152	0.0272956	0.100853	0.0188959	0.00253901	0.0396998	0.0346411	0.037528	0.0171918	0.00938031	-0.0144749	0.305201	-0.0445599	0.0151843	0.159795	0.0880367	4.04553	0.0460363	0.185694
MA0826.1	AACATATGTT	OLIG1	Tal-related	Basic helix-loop-helix factors (bHLH)	20959288	Q8TAK6	HT-SELEX	429	0.00981114	-0.0273936	0.253394	0.0589819	0.315625	0.0455057	-0.000332735	0.180589	0	-0.0744489	0.00881674	-0.0343128	0.138029	-0.0157866	0.0671839	-0.0131205	0.120245	0.100502	0.586387	-0.00262574	0.0801907	0.00461513	0.111531	0.0486194	0.637089	0.241873	-0.00985088	0.0145738	0.00313039	0.0179545	0.0269912	-0.0174764	0.00133597	0.0135528	0.0142797	0.0105079	0	0.055192	0.050682	0.526341	0.0624678
MA0827.1	ACCATATGTT	OLIG3	Tal-related	Basic helix-loop-helix factors (bHLH)	20959288	Q7RTU3	HT-SELEX	1530	-0.0674085	1.12973	0.171939	0.0534085	0.0836399	-0.0282371	-0.020771	0.116744	-0.0435271	0.00779223	0.133628	-0.0122999	-0.0128139	0.0292093	-0.0504154	0.0156652	0.140277	0.0430109	-0.0477921	0.136242	0.021632	0.0643789	-0.00534801	0.0282294	0.212106	0.216679	-0.0210425	-0.0319885	0.00488861	0.0543812	0.0399326	0.0562761	0.246278	0.0272835	0.0071031	-0.00580873	0.0403511	0.0723902	0.0369976	0.305111	1.18709
MA0828.3	ATCACGTGAT	SREBF2	bHLH-ZIP	Basic helix-loop-helix factors (bHLH)	8156598	Q12772	ChIP-seq	142	0	0.0342549	0	0	-0.0246159	0	-0.0148499	0	0	0	17.8379	0	-0.00338528	0.0162181	0	0.0226764	0.614628	0	0.0246985	0.0440871	0	-0.0230289	0.00459427	-0.0209895	-0.0133895	0	0	0.0569618	0	0	0	0.00145185	-0.0331695	0.114649	0	0	0.010125	0	0	0	-0.0287469
MA0829.3	ATCACCTGAT	SREBF1	bHLH-ZIP	Basic helix-loop-helix factors (bHLH)	8156598	P36956	ChIP-seq	1021	0.00781637	0.0410416	0.269843	0.0803379	0.0715416	0.105052	0.657766	0.0128515	2.06845	-0.0271175	2.50288	0.0397341	0.0348607	0.0160341	0.00533214	0.021759	0.136881	-0.00423105	-0.018738	-0.0210177	0.298933	0.409821	-0.0179562	0.00628932	0.0611535	0.0268802	6.77824	0.0134648	0.000426531	0.127127	-0.0543636	0.93322	0.026997	0.172492	0.322982	0.0932642	0.0133294	-0.0781107	0.235947	0.0749853	-0.00703812
MA0830.3	GCACCTGC	TCF4	E2A	Basic helix-loop-helix factors (bHLH)	31081034	P15884	ChIP-seq	1576	1.86484	0.29176	1.67351	0.0186154	0.175354	-0.057873	0.27706	0.0819257	0.0678889	0.203543	-0.361357	2.34408	-0.0061759	0.152996	-0.0721087	0.0822215	-0.0348112	0.0100697	-0.0240798	0.297029	-0.0611099	0.0399731	0.244698	-0.0338231	-0.020963	0.00212001	0.0714632	3.39082	-0.00697255	0.117411	-0.138883	0.331861	1.14623	0.0353918	0.0581465	-0.0491707	0.125046	-0.00606087	-0.0620758	0.0329791	-0.0095125
MA0831.3	GTCACGTGAC	TFE3	bHLH-ZIP	Basic helix-loop-helix factors (bHLH)	23933270	P19532	CAP-SELEX	341	0.0135379	0	0.034272	0.155311	0.209625	0.267201	0.0493545	0.0396512	5.36843	-0.0134614	0.294856	0.0756728	-0.0418309	-0.000291253	-0.00659919	0.0765668	-0.0364605	0.0753098	0.0162866	0.0757096	0.593053	0.138285	-0.02657	0.0603941	-0.0362568	0.208441	0.0134433	0.299155	-4.99447e-06	0.552122	0.0183461	-0.00362309	0.0541286	0.11526	0.00593002	0.227157	0.0529339	-0.0828695	0.0160822	0.301092	0.120668
MA0832.2	AACAGCTGTT	Tcf21	Tal-related	Basic helix-loop-helix factors (bHLH)	26020271	O35437	HT-SELEX	458	0	-0.113501	0	0.161147	-0.0461508	-0.136021	-0.10606	0.0802642	0.018158	-0.0442976	0	0.00925941	0.0157948	0.00480408	-0.0567896	-0.00344867	-0.0085757	0.0937286	-0.0639158	0.0093918	0.00573266	-0.0867879	0	0.0460353	0.155478	-0.032325	-0.0182661	0	-0.0393346	-0.0565583	0.281937	0.158432	0	-0.00388532	0.469733	0.042618	-0.0377196	-0.00231802	-0.00887953	0.0196741	0.0618438
MA0833.3	ATGATGCAAT	ATF4	ATF-4-related factors	Basic leucine zipper factors (bZIP)	22819556	P18848	ChIP-seq	844	0.0101859	0.0362752	0.0495265	0.0402112	0.173254	0.0477379	0.111924	-0.0083521	0.127292	0.0413036	0.0608746	0.116422	-0.0565839	0.0265805	0.268038	-0.0232008	0.0332882	-0.048377	0.00312191	0.183248	-0.096745	0.0334445	0.715822	-0.0380333	0.0471005	0.284014	0.0360384	0.0197741	0.0705322	-0.00229758	0.0233681	0	0.530639	-0.138264	0.158723	-0.000425777	0.0441088	0.0382769	0.26603	0.17501	-0.0249189
MA0834.2	ATGACGTCAT	ATF7	Jun-related	Basic leucine zipper factors (bZIP)	2516827	P17544	HT-SELEX	186	0.0254725	0	0.0371618	0	0.0861704	0	0.00915836	0	0	-0.220398	0	0	0.112949	0	0	-0.0747626	-0.00502586	0.0777696	-0.0259245	0.420564	0	0	0.0754712	0	0.0373612	0	0.0498088	0.467136	0.0228511	0	-0.0156707	0	0	0.00105964	0.0516184	-0.0458198	-0.04307	0.082237	0.270154	0	0.243065
MA0835.3	TGACTCA	BATF3	B-ATF-related factors	Basic leucine zipper factors (bZIP)	29588546	Q9NR55	ChIP-seq	1613	0.537657	0.0567554	0.00285597	1.66576	0.276054	0.0345021	0.363471	0.00333356	1.5833	0.0567783	0.0230877	0.0336706	-0.0635673	0.044997	0.166179	0.144595	0.213764	0.0909277	-0.0459346	-0.0144042	0.0288641	0.00657987	0.155148	0.220215	0.388963	0.13295	0.175354	0.0967986	0.143856	0.276776	0.203412	0.918792	0.0191821	0.00788165	0.28271	0.0293482	0.0256249	0.169471	0.00962019	0.0294851	0.0587764
MA0836.3	TTGCACAA	CEBPD	CEBP-related	Basic leucine zipper factors (bZIP)	8632009	P49716	ChIP-seq	1868	0.0985556	-0.00238325	-0.00541918	-0.00828085	-0.0539843	-0.00833003	0.0744885	-0.00643217	0.0703405	0.0300706	-0.1253	0.000484256	0.119465	-0.00461929	0.0225203	0.0954253	0.0880493	0.0101833	-0.0202065	0.0343654	0.100687	0.0313641	-0.128169	0.000637023	0.0978397	0.0912907	0.00157799	0.217364	0.0130689	0.0319565	0.0333893	0.00537583	0.0613379	0.00574618	0.0207498	0.0714534	-0.314464	-0.0347093	0.759148	-0.0556435	0.567012
MA0837.3	ATTGCGCAAT	CEBPE	CEBP-related	Basic leucine zipper factors (bZIP)	8632009	Q15744	CAP-SELEX	237	1.35363	0.210314	1.37269	0.0137896	0	-0.0192947	-0.0629785	0.0129866	0.0903784	0	0.0112778	0.552288	0.0664882	0.306621	-0.019235	0	0.495318	-0.0514396	0.00179138	0.221353	0.309703	-0.00197306	0.0215207	0.0705133	0.0662322	0.390343	2.22968	0.00737141	0.155967	-0.000119683	0	0	-0.0949436	-0.166815	-0.0230173	-0.0146263	0.0156322	0.0240409	-0.00871543	0.00479816	0.0086414
MA0838.1	ATTGCGCAAT	CEBPG	CEBP-related	Basic leucine zipper factors (bZIP)	8632009	P53567	HT-SELEX	347	1.35363	0.169016	-0.177982	0.0411171	0.0580726	-0.0192947	0.00789548	0.0286573	0.0507953	0	0.0112778	0.552288	-0.0220577	0.00833847	-0.247875	-0.0154486	0.00863007	-0.0142255	0.0135302	0.221353	0.470419	0.0313971	0.0215207	0.0494337	0.0342764	0.390343	1.08196	0.00808127	0.0172793	0.0204394	-0.00192084	0	0.0355133	-0.194735	-0.0206204	-0.0213642	0.0174721	-0.018548	0.0191788	0.00416278	-0.0147188
MA0839.2	TGCCACGTCATCA	CREB3L1	CREB-related factors	Basic leucine zipper factors (bZIP)	21041443	Q96BA8	HT-SELEX	160	0	-0.00277799	0	0.0302568	0	0	-0.00485022	0	0	-0.224023	-0.0148176	-0.130146	0.00373358	0.129082	0	0	0	0	-0.121869	0.0723429	0	0.0065602	0.0858651	0.0212482	0	-0.0116767	0.0359048	0	-0.00210468	0	0.0279542	-0.0361247	-0.0504616	0.0417771	0	0.0890551	0.0177708	0	0	0.841625	-0.0114596
MA0840.2	ATGACGTCAC	Creb5	CREB-related factors	Basic leucine zipper factors (bZIP)	11134034	Q8K1L0	HT-SELEX	268	0.0345273	0	0.0371618	0	0.12203	-0.0293415	0.00915836	0	0	0	0.0506374	0	0.112949	0	-0.019235	-0.036264	-0.00502586	0.0777696	0.581092	0.420564	0	0	0.0754712	0	0.0373612	-0.0274464	0.422916	0	0.137453	-0.0189549	-0.0156707	0	0	-0.157307	0.0223857	0.581894	0.327688	0.0369078	0.270154	-0.000733938	0.243065
MA0841.2	ATGACTCATC	NFE2	Jun-related	Basic leucine zipper factors (bZIP)	10498903	Q16621	HT-SELEX	92	0	0	-0.00103437	0.0194145	0	2.27672	0	0.0362177	0	0	0	-0.0318653	0	0	-0.134728	0.194083	0	0	0	1.25804	0	0	0	1.43177	0	0	0	0	0	0.743691	0	0	0	-0.0239156	0	0	-0.0282857	0.00797134	0.0572755	-0.0178263	0.218039
MA0842.3	AAAGTGCTGACG	NRL	Maf-related	Basic leucine zipper factors (bZIP)	8552602	P54845	HT-SELEX	600	-0.0422077	1.16859	-0.0518779	0.0194091	0.0322755	-0.0835769	-0.00802491	0.0495512	-0.0141117	0.00853089	-0.0522466	-0.00846119	-0.0299172	0.00966208	0.0153074	0.215725	0.0837779	0.187916	-0.0483972	0.0529887	-0.0644566	0	-0.012114	0.0509559	0.173974	0.296767	-0.0265538	0.0174227	-0.00490686	0	0.00409299	0.0419672	-0.0153506	0.452677	-0.107687	-0.00751975	1.01203	-0.0175023	0.0802628	0.0419906	0.133844
MA0843.2	ATTACGTAAC	TEF	CEBP-related	Basic leucine zipper factors (bZIP)	25215497	Q10587	HT-SELEX	536	-0.00205415	0.0538915	1.02034	0.0674396	0.16808	-0.0160404	0.0406474	0.156482	0.0908319	0.0819142	0.0524964	0.408544	0.0404359	0	0.0242788	0	0.0574923	-0.0313695	0.512777	1.04175	0.0391759	0.0406845	0.0360003	2.2463	0	0.0971444	0.67278	0.0117719	0.039165	0.00129254	-0.00578966	0	0.588165	-0.0728186	0.0460593	-0.0152752	0.00505297	-0.00329901	0.0226527	0.00142605	0.199489
MA0844.2	GCCACGTCATC	XBP1	XBP-1-related factors	Basic leucine zipper factors (bZIP)	15598891	P17861	HT-SELEX	258	0	0	-0.0016537	0	0.082624	0.0245203	0	0.109682	-0.00896726	0.0333823	-0.000272248	0.0029056	0.0320969	0.345432	0.071869	0	-0.105486	0	-0.0680129	0.018606	0.00437501	0.0851731	0.0892212	0.0159452	0.0409243	0	0.325318	0.0727627	0	0.0160098	0.00258474	0.286555	0.127641	0.00998355	0	-0.0110524	0.035664	-0.00281544	0.0387001	0	0.0149722
MA0845.1	TATGTAAATAT	FOXB1	FOX	Fork head/winged helix factors	7739038	Q99853	HT-SELEX	4021	-0.00887547	0.36992	-0.0210349	0.00440786	-0.0251796	0.0207944	0.0125074	0.255533	0.162808	0.00353351	0.855796	0.487954	0.0397853	0.330192	0.368206	0.0474561	0.0361067	0.0496433	0.426941	0.013008	0.0589155	0.0666051	0.257336	-0.00239764	0.763325	0.189779	0.0163538	0.00942784	-0.026344	0.0702066	0.0439803	0.0860725	0.0107176	0.0868271	0.0342039	0.284814	0.00214363	0.267281	-0.00679058	0.00902173	0.360956
MA0846.2	TAAGTAAACAA	FOXC2	FOX	Fork head/winged helix factors	23354101	Q99958	HT-SELEX	4936	0.14965	0.364587	-0.0117171	-0.0151221	0.340101	0.325893	-0.00801632	0.160532	0.126327	0.0601586	0.0167456	0.350147	0.0120437	-0.0149382	0.304993	0.35669	-0.089877	0.0247581	0.32772	0.453437	0.0807997	0.0429194	0.258036	0.0180779	0.141128	0.0916911	0.0218494	0.124719	0.0269099	0.0438201	0.520012	0.0589508	0.0117863	0.0741258	0.00331203	0.245096	0.789485	0.197521	0.0241955	0.0420602	0.272446
MA0847.4	TTAAACAAACA	FOXD2	FOX	Fork head/winged helix factors	28520732	O60548	CAP-SELEX	2574	0.44323	-0.0575789	0.00955505	0.445224	0.481767	0.310967	0.495101	0.191532	0.0114328	0.476964	0.49732	-0.0223483	1.33153	0.571979	0.0178589	0.0299294	0.0250909	0.300938	0.0517139	0.0952199	0.027061	0.291319	-0.00158498	0.114312	0.0639527	0.0224788	0.00499235	0.0150382	0.0485686	-0.0264539	0.0941296	0.0210014	0.0948847	0.104438	0.0339345	0.00413682	0.544873	0.0499376	0.0901783	1.12713	-0.0309083
MA0848.1	GTAAACA	FOXO4	FOX	Fork head/winged helix factors	10880363	P98177	HT-SELEX	3680	0.00812056	0.456167	0.00420164	0.0721951	-0.0492313	0.00906834	0.00682588	0.0208452	0.67655	0.053614	0.163914	0.254172	0.0811462	0.0488955	0.579187	0.022907	0.589246	0.224348	0.305906	0.0529562	0.0859306	0.144951	0.348651	0.280261	1.11685	0.0959033	0.0338125	0.508444	0.113166	0.0423203	0.268222	0.215346	0.0476656	0.435998	0.128651	-0.0054692	0.138111	0.0374497	0.573778	0.729284	0.32836
MA0849.1	GTAAACA	FOXO6	FOX	Fork head/winged helix factors	10880363	A8MYZ6	HT-SELEX	1835	0.0327043	0.943835	0.0830996	0.128273	-0.022728	0.00410007	0.032916	0.0128842	0.931994	0.0751473	0.288897	0.329242	0.168208	-0.00267464	0.967081	-0.000332422	0.00442363	0.271219	0.133318	0.0715358	0.0118157	0.605371	0.869777	0.43218	0.145416	0.0364928	0.0317397	0.185761	0.174681	0.0164515	0.223493	0.178066	0.112627	0.0374497	0.220948	0.0279049	0.0471667	0.0776853	0.0973208	1.53933	0.736534
MA0850.1	GTAAACA	FOXP3	FOX	Fork head/winged helix factors	20554955	B7ZLG1	HT-SELEX	5626	0.0662544	0.326723	-0.0310811	0.0728415	-0.0321055	-0.0685538	0.0535115	0.270249	0.418349	0.0432619	0.21721	0.167045	0.106462	0.0483753	0.314645	0.0179504	0.451775	0.265241	0.15066	0.0682616	0.0750005	0.0419032	0.395772	0.168395	0.722975	1.27912	0.0572655	0.208301	0.304333	-0.00376121	0.193968	0.183009	0.0384588	0.283707	0.045855	0.0125344	0.0840383	0.14335	0.382771	1.04251	0.193189
MA0851.2	GTAAACAAA	Foxj3	FOX	Fork head/winged helix factors	23332764	Q8BUR3	PBM	3426	-0.0253464	0.415571	0.0529166	0.15178	0.428728	-0.00783175	-0.0289767	0.108274	0.26978	0.0446185	0.128518	0.067662	0.0519369	0.0338359	0.336548	0.0219706	0.00939203	0.340484	0.680777	0.0281692	0.0970587	0.0470559	0.859562	0.150579	0.0853915	0.564369	0.0366556	0.873012	0.107012	-0.0380006	0.0347219	0.0656092	0.0396822	0.236163	0.27957	0.0151779	0.159053	0.0156517	0.449973	0.595292	0.158399
MA0852.3	GTAAACA	FOXK1	FOX	Fork head/winged helix factors	16624804	P85037	ChIP-seq	2575	0.0180343	0.699952	0.11918	0.170504	-0.00613182	0.0019821	0.192561	0.0133377	0.481772	0.0704599	0.378409	0.31409	0.281321	0.0163659	0.562153	2.35331	0.0793273	0.173759	0.199029	0.0542776	0.0614722	0.548409	0.56228	0.259152	0.39463	0.0210109	0.028871	0.179765	0.160385	-0.0137982	0.233356	0.194972	0.104063	0.102836	0.143255	0.257414	0.125287	0.100419	0.0818988	1.19894	0.365583
MA0853.2	CGCATTAATTAA	Alx4	Paired-related HD factors	Homeo domain factors	10542273	O35137	PBM	1208	1.35308	0.0559045	0.0086243	0.0771791	0.0316687	0.00410844	0.0799626	0.0252284	0.811204	0.119217	0.0251625	1.08143	0.108578	0.422677	0.496629	0.0193867	0.0702807	0.0609345	0.022497	0.0749796	-0.00557267	0.412106	0.0228974	-0.0176607	0.0547226	-0.0105814	0.150627	0.0273628	0.0203583	0.0505364	0.0301083	0.154226	0.128887	0.0330557	0.141769	-0.056906	1.50656	0.0308016	-0.00826286	0.0239822	0.0671253
MA0854.2	TTAATTAA	Alx1	Paired-related HD factors	Homeo domain factors	23332764	Q8C8B0	PBM	2324	0.0688161	0.0508422	1.10247	0.878228	0.92282	0.0381524	0.00667102	0.0692381	1.0958	0.00575527	0.000640907	0.00842014	0.454035	2.35373	0.0374604	0.659907	1.5161	0.25136	0.284383	0.205588	0.109129	0.111281	0.0198016	0.120144	1.46755	0.0820416	0.0157292	0.0323494	0.0543689	0.0517629	0.132033	0.570213	0.0830114	0.0457188	0.272549	0.234701	0.0997311	0.00679824	0.104476	-0.0197417	1.64707
MA0855.1	GGGGTCAAAGGTCA	RXRB	RXR-related receptors (NR2)	Nuclear receptors with C4 zinc fingers	15019979	P28702	HT-SELEX	48	0	0	0	0	0	0.0249002	0	0	0	0	0	0	0	0	0.0238497	0	0.00262582	0	0	0	0	0	0	0	0	0.102314	0.0404713	-0.124378	-0.00167983	-0.0148968	0	0	0.0112273	0	0	0	0	0	0	14.4235	0
MA0856.1	GGGGTCAAAGGTCA	RXRG	RXR-related receptors (NR2)	Nuclear receptors with C4 zinc fingers	15019979	P48443	HT-SELEX	57	0	0	0	-0.014266	0	0	0	0	0	0	-0.110514	0	0	0	0.0238497	0	0.00262582	-0.0300773	0	0	0	0	0	0	0	0.0219293	0.0404713	-0.124378	-0.00167983	-0.0148968	0	0.0540903	0.0112273	0	0	0	0	0	0	7.20583	0
MA0857.1	AAAGGTCAAAAGGTCA	Rarb	Thyroid hormone receptor-related factors (NR1)	Nuclear receptors with C4 zinc fingers	15019979	P22605	HT-SELEX	16	0	0	0	0	0	-0.0186029	0	0	0	0	0	0	0	0	0	0	0	0	0	0	0	0	0	-0.066331	0	0.0172458	0	0	0	0	0.0473277	0	0	0	0	0	0	0	0	-0.0288413	0
MA0858.1	AGGTCAACTAAAGGTCA	Rarb	Thyroid hormone receptor-related factors (NR1)	Nuclear receptors with C4 zinc fingers	15019979	P22605	HT-SELEX	20	0	-0.134969	0	0	0	0	0	0	0	0	0	0	0	0	0	0	0	0	0.122758	0	0	0	0	0	0	0	0	0	0	0	0	0	0	0	0	0	-0.010723	0	0	0	0
MA0859.2	AAGGTCAAAAGGTCA	Rarg	Thyroid hormone receptor-related factors (NR1)	Nuclear receptors with C4 zinc fingers	15019979	P18911	HT-SELEX	21	0	0	-0.0197772	0	0	0	-0.0177326	0	0	0	0	-0.00759053	0	0	0	0	0	0	0	0	0	0	0	0	0	0	0.016061	0	0	0	0	0.0513076	0	0	0	0	0	0.0480701	0	0	-0.026833
MA0860.1	AAGGTCACGAAAGGTCA	Rarg	Thyroid hormone receptor-related factors (NR1)	Nuclear receptors with C4 zinc fingers	15019979	P18911	HT-SELEX	12	0	0	0	0	0	0	0	-0.0374107	0	0	0	0	0	0	0	0	0	0	0	0	0	0	0	0	0	0	0	0	0	0	0	0	0	0	0	0	0	0	0	0	-0.0116861
MA0861.2	ACATGTCTGGACATGT	TP73	p53-related factors	p53 domain factors	23243311	O15350	HT-SELEX	220	0	0.00915335	0.963407	2.65645	0.147839	0.0424361	0	0	0.0131165	0	0.0395578	0	-0.0649016	-0.032364	-0.016988	0	0.12454	-0.0159951	0.0120956	0	0	-0.0590156	0	-0.0145774	0.236628	-0.0163607	0.0131698	0	0	0.074469	0.0157843	-0.000170017	0	-0.00659637	0	0.0321472	0	0.421632	0.690985	0	-0.0093708
MA0862.1	TTACGTAA	GMEB2	GMEB	SAND domain factors	11743720	Q9UKD1	HT-SELEX	786	0.0454196	0.00265936	0.0370153	0	0.0338589	0.0884009	1.0007	0.0319044	0.11835	0.0632173	0.0495824	0.176412	0.021813	0.0605384	0.0432314	0.0386687	-0.0958469	0.271177	0.119972	0.121174	0.192986	0.0239693	0.0122809	0.000551983	0.0158015	0.051192	0.0288937	0.100388	0.304238	0.0298971	0.00232214	0.0946677	0.0363785	0.0954307	0.0341553	0.0235689	-0.0954927	0.0201381	-0.000391469	0.29862	-0.039639
MA0863.1	TTTGCACACGGCAC	MTF1	More than 3 adjacent zinc fingers	C2H2 zinc finger factors	8265351	Q14872	HT-SELEX	188	0	0.0132772	0.1952	0	0.00525917	-0.0194035	0	0	-0.0223101	0.0261891	3.52481	0.0273753	-0.0675257	0	-0.0884504	0.95007	0.00612764	1.57736	0.0587983	0.739859	0	0	0	0.307451	0.0593335	0.186082	0.0316638	0.368845	0	-0.0620627	0	0	0.0235811	0.0204322	0.0670259	0	0.182142	-0.000782653	0.0321882	0	0
MA0864.3	TTTTGGCGCCATT	E2F2	E2F	Fork head/winged helix factors	18836037	Q14209	HT-SELEX	178	0	0	0	-0.017905	-0.121251	-0.00944148	0	0	0	0	0.000102698	0	0.0619293	0.15443	-0.00752138	-0.00832629	0	0.191651	0	0	0	-0.221741	0	0	1.27619	-0.150663	0.0452697	0	0.00411081	0	0	0.00462523	0	0.00168727	0.313298	-0.0153743	0.0368499	0	0	0	0
MA0865.3	TTCCCGCCA	E2F8	E2F	Fork head/winged helix factors	18836037	A0AVK6	CAP-SELEX	450	1.35106	-0.0860474	0.363289	0.0645838	-0.0512704	-0.312971	0.060501	-0.224179	-0.0341293	0	0.0731594	0.274277	0.0569808	0.13902	0.040197	1.64392	0	-0.006433	-0.00974228	0.220261	-0.169752	0.00197253	-0.0488668	-0.00674713	-0.020115	-0.14557	-0.0023777	0.0284932	0.0999746	0.00486212	-0.00303883	0	0.116362	0.0584594	0.0175008	0	-0.0791114	0.0323606	-0.00516301	0	0.95556
MA0866.1	AACAATGGTAGTGTT	SOX21	SOX-related factors	High-mobility group (HMG) domain factors	12920151	Q9Y651	HT-SELEX	63	0	0	0	0	0	0.108434	0	-0.00417987	-0.0135581	0	0	0	0	0	0	0	-0.203033	0	0	0	0	0	0	0	0	0.00347155	0.0370518	-0.0236711	0.192921	0	0.0132564	0	0	0	0.161083	0	0.0339799	0	0	0	0.0556636
MA0867.3	AACAAAGG	SOX4	SOX-related factors	High-mobility group (HMG) domain factors	17599239	Q06945	HT-SELEX	2791	-0.0437433	0.194211	0.00769093	-0.0731488	-0.0064953	0.125222	0.579539	0.479858	0.720048	-0.0012168	0.395572	0.274052	-0.00889303	0.0783198	0.00625689	-0.0491692	0.024042	-0.0421312	0.000599336	0.0100202	0.0926069	0.764037	0.0197198	0.0415769	0.148581	0.350482	0.0492432	0.00682445	-0.0332822	0.0867039	0.0151176	0.0168667	0.0246412	-0.00844462	0.146242	0.346623	0.954851	0.081348	0.181545	0.0781122	0.0444027
MA0868.3	AACAATG	SOX8	SOX-related factors	High-mobility group (HMG) domain factors	17599239	P57073	HT-SELEX	3485	0.0691906	0.106937	-0.0376559	0.0273389	1.10416	0.893617	0.599755	0.689526	-0.026393	-0.0442384	0.255932	0.149353	0.156444	0.136524	0.0757332	0.0169624	0.175334	-0.0389974	-0.00450559	-0.021173	0.0737457	1.60447	-0.0889597	0.0432338	0.245036	0.559964	0.0882001	0.00882629	1.09232	-0.00972783	0.0600898	0.133176	0.112946	0.054746	0.0309215	0.361364	0.850364	0.057082	0.218799	0.263786	0.0541198
MA0869.3	GAACAAAG	Sox11	SOX-related factors	High-mobility group (HMG) domain factors	24681958; 12920151	Q7M6Y2		2676	-0.0135841	-0.031183	0.899323	0.582317	0.226054	0.858595	0.387759	0.559307	-0.0902446	0.344495	0.134022	0.00971386	0.0493736	-0.0162185	-0.0720415	0.0274408	0.223254	0.00508618	0.081501	0.12701	1.0987	0.0248591	0.170992	0.150675	0.0254195	0.845026	-0.027557	0.331116	0.0273699	-0.0133861	0.0408316	0.025452	4.46073e-06	0.061198	0.922885	1.56762	0.0300914	0.217421	0.171202	0.0386941	0.0886007
MA0870.1	AACAATAACATTGTT	Sox1	SOX-related factors	High-mobility group (HMG) domain factors	12920151	P53783	HT-SELEX	117	0	0.0379197	0	0	-0.00989268	0.108434	0	-0.00417987	0	0	0	0	0	0.0911897	0	0	-0.122939	0	0	0	0.0348426	-0.00594831	-0.0965695	0	0	0.0111097	-0.00540212	-0.0225103	0.110542	0.00279528	0	0.0365156	0	0	0	0	0	0	0.0342946	-0.0799072	0.00804026
MA0871.3	CACGTGAC	TFEC	bHLH-ZIP	Basic helix-loop-helix factors (bHLH)	15186484	O14948	HT-SELEX	358	0.800502	-0.0316054	0	0.0969185	6.89195	0.166254	0.00527472	0.269508	0.454984	0.0131174	5.52489	-0.0023681	0.427477	0.0394311	0.026474	-0.0116863	0	0.023696	-0.0186721	0.074618	0.00736963	0.0122433	0.205337	0.050265	-0.0153151	0.0557394	-0.0210125	0.676945	0.0157472	0.220891	0	0.561163	0	-0.00297954	0.0677131	0.38294	0.0251913	0	0.0491845	0.00615471	0.011298
MA0872.1	TGCCCTGAGGGCA	TFAP2A	AP-2	Basic helix-span-helix factors (bHSH)	23332764	P05549	ChIP-seq	192	0	0	0	0.0996427	-0.0305315	0	0	-0.0436649	0.0553883	0	-0.00315763	0.273408	0	0	0	0.146844	-0.032533	0.105254	1.65963	16.6348	0.126115	0	0.682017	0.238262	-0.0531878	-0.0114469	-0.0287863	0	0	0	0.125636	0	0	-0.146031	0	0.249606	-0.0654344	0.0751436	0.0919419	-0.0126802	-0.0213418
MA0873.2	AGTCGTAAAA	HOXD12	HOX	Homeo domain factors	18585359	P35452	HT-SELEX	545	1.09973	0.0351552	0.085892	0.0923113	-0.0159531	0.0364414	0.0480247	0.0888227	0.379386	0.818624	-0.0113817	0.114476	0.305279	0.117291	0.0805779	0.0306794	0.271207	-0.0118384	-0.048219	0.790655	0.0266722	-0.0447727	1.42463	0.00808478	0.00719615	0.0261451	-0.0320666	-0.0151569	0.0463135	0.0395816	-0.0329778	-0.0825614	0.0116813	-0.0224985	1.29922	4.18479	0.0125573	0.0742499	0.0503476	-0.0161551	0.0406701
MA0874.2	CATTAATTAA	Arx	Paired-related HD factors	Homeo domain factors	23332764	O35085	PBM	1612	0.748438	0.852575	1.10775	0.0677617	0.0329238	0.190575	0.0292092	0.0733071	0.00292739	0.0423449	0.728425	1.79591	0.00634583	0.775746	-0.00376963	0.238705	0.361196	0.0426281	0.0400115	0.11309	0.041844	0.166761	0.00169054	0.417102	0.0114523	-0.00558831	0.0688182	-0.0408393	0.146349	0.0504165	0.00523795	-0.055489	0.0504187	0.174851	0.0647225	0.0240464	0.0441675	-0.028326	-0.0753349	0.0465574	-0.0125869
MA0875.2	CAATTA	BARX1	NK	Homeo domain factors	18585359	Q9HBU1	HT-SELEX	4288	0.0291191	0.0938672	0.395887	0.062027	0.562008	0.650925	0.0287148	0.176684	0.0205707	0.376757	0.00865685	0.821104	0.283763	0.729806	1.12941	0.0124058	0.358191	0.263355	0.158903	0.192625	-0.00354056	0.0540993	0.0844915	0.167183	0.0974302	0.00789864	0.014444	0.136894	0.0335045	0.433237	0.067111	-0.0344636	0.658184	0.156293	0.110323	0.344155	0.0324968	0.0216152	0.0178617	0.275246	-0.00606281
MA0876.2	CAATTA	BSX	NK	Homeo domain factors	18585359	Q3C1V8	HT-SELEX	3126	0.00774827	0.100117	0.617885	0.00510253	0.0168852	0.839529	0.0283227	0.240661	0.00502707	0.564193	0.00618381	1.20055	0.310112	-0.00820768	1.5044	0.00843745	0.455877	0.282167	0.153743	0.216671	0.00924578	0.022607	0.0941763	0.155123	0.137835	0.00459336	0.0127644	0.160722	0.0125889	0.0430235	0.0358008	-0.0442387	0.0530607	0.141411	0.083411	0.242901	0.0363032	0.0291504	0.0276431	0.370935	-0.00866624
MA0877.4	CGTTTA	BARHL1	NK	Homeo domain factors	18585359	Q9BZE3	CAP-SELEX	2330	0.418316	0.00413821	0.0744081	0.239546	0.116088	0.40818	0.152521	0.0303942	0.0306355	0.110537	-0.0248066	0.0227307	0.301078	0.271859	0.432031	1.60534	0.0138681	-0.0314839	0.057432	0.156855	-0.0155821	0.0640451	0.787172	0.0972589	0.0749889	0.0417726	0.680621	0.199964	0.0283649	0.166863	0.124423	0.046821	0.0455612	0.516401	0.0859259	0.113492	0.176901	0.0642224	0.142786	0.018892	0.0079575
MA0878.3	GGCAATAAAA	CDX1	HOX	Homeo domain factors	18585359	P47902	CAP-SELEX	1093	0.0773919	0.0524354	-0.0772233	-0.0111766	0.202379	-0.0531085	0.0639281	0.0140347	1.07409	0.394286	-0.0416344	0.147811	0.148187	-0.0776627	0.0236387	0.00356547	0.312667	0.276856	0.00564302	0.0906579	0.0994108	0.2283	0.149998	-0.00364443	0.75681	-0.225979	0.0103921	0.0027549	-0.0108206	0.42839	0.136798	0.964857	0.285213	0.0643589	0.554574	2.39917	0.0439818	0.0557483	0.0166237	0.384792	0.0464678
MA0879.3	CAATTA	DLX1	NK	Homeo domain factors	18585359	P56177	NCAP-SELEX	3986	0.0146443	-0.00254531	0.466836	0.188786	-0.0169185	-0.0680031	0.0229509	0.20909	0.0085319	0.39319	0.0218587	0.950916	0.332308	-0.026721	0.949989	0.198574	0.428264	0.234464	0.58449	0.147408	0.166592	-0.0233514	0.107015	0.0870586	0.0616252	-0.0395186	0.0147299	0.127478	0.0174667	-0.006114	0.0258314	-0.0141498	0.0531139	-0.0380883	0.00249569	0.234882	0.034387	0.195071	0.150823	0.235919	0.0224969
MA0880.2	CAATTA	Dlx3	NK	Homeo domain factors	23332764	Q64205	PBM	2793	0.0492292	0.065943	0.575776	0.11327	0.985026	0.0428039	0.0631232	0.224326	0.0131777	0.529437	-0.00442086	-0.0118265	0.356723	1.31037	1.36521	0.00844166	0.545821	0.0108023	0.216104	0.209542	-0.00845132	0.0772385	0.127201	0.141386	0.0724256	0.00602591	0.0173313	0.034669	0.0594985	0.599336	0.0943007	-0.0635269	0.813554	0.0671019	0.0695671	0.516689	0.013948	0.0126726	0.0117883	0.0933626	-0.00857792
MA0881.2	CAATTA	Dlx4	NK	Homeo domain factors	23332764	P70436	PBM	2793	0.0492292	0.065943	0.575776	0.11327	0.985026	0.0428039	0.0631232	0.224326	0.0131777	0.529437	-0.00442086	-0.0118265	0.356723	1.31037	1.36521	0.00844166	0.545821	0.0108023	0.216104	0.209542	-0.00845132	0.0772385	0.127201	0.141386	0.0724256	0.00602591	0.0173313	0.034669	0.0594985	0.599336	0.0943007	-0.0635269	0.813554	0.0671019	0.0695671	0.516689	0.013948	0.0126726	0.0117883	0.0933626	-0.00857792
MA0882.2	CAATTA	DLX6	NK	Homeo domain factors	9889271	P56179	HT-SELEX	2793	0.0492292	0.065943	0.575776	0.11327	0.985026	0.0428039	0.0631232	0.224326	0.0131777	0.529437	-0.00442086	-0.0118265	0.356723	1.31037	1.36521	0.00844166	0.545821	0.0108023	0.216104	0.209542	-0.00845132	0.0772385	0.127201	0.141386	0.0724256	0.00602591	0.0173313	0.034669	0.0594985	0.599336	0.0943007	-0.0635269	0.813554	0.0671019	0.0695671	0.516689	0.013948	0.0126726	0.0117883	0.0933626	-0.00857792
MA0883.2	AACCGGATTA	Dmbx1	Paired-related HD factors	Homeo domain factors	23332764	Q91ZK4	PBM	840	-0.123838	0.0552691	0.0277366	0.0404375	-0.0428695	0.0886867	0.0784815	-0.00876008	0.309386	0.0272928	0.0581605	0.00865261	0.0607326	0.217538	-0.0185171	0.0310524	-0.0454461	0.00771755	0.00996171	-0.0215187	0.0231998	0.0206983	-0.0205506	-0.0271319	-0.0473217	-0.036983	0.19409	0.113767	-0.0956315	0.132472	0.122713	0.0154716	0.128173	0.0322433	0.0632305	0.0377725	0.0173453	0.0643659	0.0161203	-0.00912418	0.0356498
MA0884.2	TTGATTTAATCAA	DUXA	Paired-related HD factors	Homeo domain factors	24278031	A6NLW8	CAP-SELEX	620	0.265058	-0.00441449	0.846368	-0.00413328	0.0151173	0.00369341	-0.00437439	-0.00271447	4.84707	0.0685464	0.000165272	0.0502104	0.376156	0.004507	-0.0983531	0.0259855	-0.00610554	0.00659671	0	0.0109062	0.0323355	-0.0139914	0.0995726	0.0157295	0.303521	-0.00015699	0.166263	0.169618	1.789	0.433065	0	-0.028456	0.00453093	0.0644039	0.0116383	-0.0094158	0.0371015	-0.00437561	-0.00223955	12.4926	0.0191465
MA0885.3	GCAATTAG	Dlx2	NK	Homeo domain factors	18585359	P40764		1349	-0.00664732	1.04095	0.00661788	0.00235848	0.0481047	0.129003	0.414017	0.0761759	0.00638081	-0.00276865	3.40075	0.770111	0.0543427	0.000290477	-0.0606424	1.66589	0.00309371	0.231347	0.143167	0.215329	0.0175731	1.16425	0.184641	0.154568	0.161515	0.0917531	0.0546741	0.0047196	0.00942424	0.241956	-0.0486889	1.28131	-0.0262548	0.119681	0.0501221	0.0506935	0.00937602	0.0616637	0.0848413	-0.00314269	1.61915
MA0886.2	TAATTA	EMX2	NK	Homeo domain factors	18585359	Q04743	HT-SELEX	2682	0.0994327	0.0959615	0.530932	0.00333781	0.041816	0.0612355	0.419169	0.274342	-0.00700411	0.667256	0.0110797	1.35073	0.336899	0.00690138	1.15691	-0.00522335	0.412761	0.341629	0.186847	0.994407	0.0137749	0.0598571	0.0907217	-0.0203484	0.0981579	-0.0003462	0.0120417	0.167247	-0.013242	0.04235	0.237361	-0.0433575	0.0535374	-0.0188805	0.0106631	0.40979	0.0462994	0.00549679	0.049415	0.332842	0.121731
MA0887.2	TAATTA	EVX1	HOX	Homeo domain factors	18585359	P49640	HT-SELEX	4288	0.0291191	0.0938672	0.395887	0.062027	0.562008	0.650925	0.0287148	0.176684	0.0205707	0.376757	0.00865685	0.821104	0.283763	0.729806	1.12941	0.0124058	0.358191	0.263355	0.158903	0.192625	-0.00354056	0.0540993	0.0844915	0.167183	0.0974302	0.00789864	0.014444	0.136894	0.0335045	0.433237	0.067111	-0.0344636	0.658184	0.156293	0.110323	0.344155	0.0324968	0.0216152	0.0178617	0.275246	-0.00606281
MA0888.2	TAATTA	EVX2	HOX	Homeo domain factors	18585359	Q03828	HT-SELEX	4288	0.0291191	0.0938672	0.395887	0.062027	0.562008	0.650925	0.0287148	0.176684	0.0205707	0.376757	0.00865685	0.821104	0.283763	0.729806	1.12941	0.0124058	0.358191	0.263355	0.158903	0.192625	-0.00354056	0.0540993	0.0844915	0.167183	0.0974302	0.00789864	0.014444	0.136894	0.0335045	0.433237	0.067111	-0.0344636	0.658184	0.156293	0.110323	0.344155	0.0324968	0.0216152	0.0178617	0.275246	-0.00606281
MA0889.2	CTAATTA	GBX1	HOX	Homeo domain factors	18585359	Q14549	HT-SELEX	1208	0.0268834	1.3052	-0.00192081	0.00588946	0	0.0824702	0.252321	-0.038596	1.57058	-0.011941	-0.00655931	0.330251	0.0323341	3.32261	-0.0106663	1.5872	0.0388315	0.240644	0.287545	0.0103192	0.115933	0.152826	-0.0202028	0.0858854	-0.0387026	0.0396296	0.0221845	0.00355804	0.0378984	0.0249783	-0.119341	0.0147284	-0.0768929	-0.00128891	1.07224	0.0238191	0.0148868	0.0269139	0.123612	-0.00091582	3.27087
MA0890.2	CAATTA	GBX2	HOX	Homeo domain factors	18585359	P52951	HT-SELEX	1217	0.0425169	0.0223512	1.41512	0.00364377	0.0193073	0	0.0642022	0.435318	-0.0457255	1.73493	-0.0109752	-0.0138629	0.460825	0.0403154	3.3492	-0.00180129	0.948424	0.0416498	0.274642	0.244687	0.0209477	0.0872107	0.203982	-0.0231751	0.140471	-0.0329441	0.0153713	0.0122706	-0.0022305	0.0260164	0.0236382	-0.117923	0.0180571	-0.0725735	0.00277362	0.702402	0.0202575	0.015124	0.0332063	0.139798	-0.000763249
MA0891.2	TAATCC	GSC2	Paired-related HD factors	Homeo domain factors	9441739	O15499	HT-SELEX	3300	0.280248	0.467893	0.0223094	0.294458	0.205845	0.414291	0.212883	0.163787	0.17953	0.906642	0.430469	0.0516989	0.979313	0.19834	0.188142	0.0790229	0.224255	0.161825	0.0169045	0.0731649	0.0333118	0.0654456	0.00858076	0.217561	0.849146	0.0467045	0.375325	0.033795	0.129208	0.0259577	-0.0178387	0.0512101	0.0344416	0.0672141	-0.0335396	0.0788292	0.0204251	0.173005	0.0874958	0.297701	0.100255
MA0892.2	TAATTA	GSX1	HOX	Homeo domain factors	18585359	A4IFQ3	HT-SELEX	3581	-0.00574698	0.0475429	0.525791	-0.000253984	-0.00142605	0.210867	0.0292902	0.199225	0.127719	0.515353	-0.00476218	0.852428	0.261808	0.00010188	1.03762	-0.00996821	0.407244	0.401603	0.136288	0.181853	-0.0126335	0.0216067	0.0905048	0.0384821	0.107551	0.0417317	0.0898105	0.140083	0.0169075	0.0427195	0.00691115	0.739131	0.0764548	-0.0209365	0.0212424	0.262827	0.031362	0.887448	0.0489629	0.217253	-0.0107719
MA0893.3	GTAATTA	GSX2	HOX	Homeo domain factors	18585359	Q9BZM3	HT-SELEX	3171	0.0539474	0.355526	0.0449875	0.24649	0.0284308	0.0402228	0.19044	0.000166807	0.389696	0.0635919	0.723888	0.124092	0.0178137	1.19049	0.234748	0.0143529	0.329385	0.123434	-0.107773	-6.79838e-05	-0.0627225	0.0677652	0.0706033	0.182747	-0.017389	-0.00142451	0.0890673	-0.00448249	0.221959	0.0788482	-0.0196532	0.805684	0.062939	0.0897712	0.283152	0.0277002	0.00487	0.190093	0.0212397	-0.0193612	1.02572
MA0894.2	TAATTG	HESX1	Paired-related HD factors	Homeo domain factors	11748154	Q9UBX0	HT-SELEX	1212	0.0566059	0.271122	0.0303185	0.587716	0.0279404	0.0353531	0.115131	0.00829418	0.0913936	1.77575	0.086449	-0.0359979	-0.0149278	0.0451944	3.38565	0.086717	0.017169	0.0207293	0.28309	0.29903	0.0135215	0.144026	0.18118	-0.00744088	0.0327002	-0.0286185	0.109486	-0.00741173	-0.000525628	0.0420176	0.00393456	-0.0285444	0.0551908	-0.0229374	0.0231125	0.42448	-0.00292764	0.00312619	-0.0593749	0.121817	-0.033073
MA0895.2	TAGTTAA	HMBOX1	POU domain factors	Homeo domain factors	18585359	Q6NT76	HT-SELEX	2408	0.206925	0.0244676	0.129441	0.0119631	-0.00284704	0.149463	0.0319568	0.122451	1.72844	0.0589758	0.163318	0.0864985	0.0134253	0.00299229	0.300016	0.295591	0.0123168	0.0357917	0.0517832	0.0602075	0.125385	0.28744	0.0163044	0.857986	-0.0441393	0.0480544	0.320943	0.0646141	0.266366	0.82974	0.0554442	0.145071	0.0295528	0.0540523	0.582928	0.0913417	0.0927087	1.00433	0.0573474	0.0480925	0.12412
MA0896.2	AGCAATTAA	Hmx1	NK	Homeo domain factors	23332764	O70218	PBM	1732	0.000977356	0.032671	0.395093	-0.119101	0.0480654	0.152218	0.00872155	-0.00248811	0.0142701	-0.00873503	0.418217	-0.0484109	0.0842504	0.00613431	1.3095	-0.0671888	0.0519575	0.302392	0.176701	-0.148134	0.123034	0.016459	0.173128	-0.0890394	0.0625345	-0.0369495	0.00978061	-0.0220669	0.0896057	-0.0332222	0.621365	0.293266	0.475683	0.498947	0.172911	-0.0335493	-0.0525235	0.0268159	0.0348372	-0.125763	0.257412
MA0897.2	AAGCAATTAAAGAAT	Hmx2	NK	Homeo domain factors	23332764	P43687	PBM	1660	0.0171506	0.830902	1.57395	0.126872	0.207098	-0.0693877	-0.0260863	-0.000241477	0.354602	0.252367	-0.0122499	0.0789723	0.0262388	-0.0406231	-0.13334	-0.0173512	0.434861	0.00426337	-0.147654	0.133625	-0.0108507	0.166308	-0.071475	0.081248	0.16466	0.00853899	-0.0333853	-0.0369168	-0.013907	0.0839034	-0.0502545	0.527747	0.000563996	0.00716321	-0.051465	0.194252	0.0211129	0.296987	-0.0508468	0.238826	0.0595276
MA0898.2	AGCAATTAA	Hmx3	NK	Homeo domain factors	23332764	P42581	PBM	2001	0.000977356	0.0322307	0.979506	1.98499	0.00898568	0.204562	0.00451073	0.0100012	0.00846202	0.000574843	0.481385	-0.0295101	0.117604	0.018315	1.31323	-0.0526295	0.0519575	0.301769	0.0161075	-0.117127	0.134727	0.0131034	0.135343	-0.0700177	0.740732	-0.0573592	0.0159482	-0.0462748	0.0619594	-0.0321126	0.479662	0.359375	0.40496	0.376659	0.122867	-0.0323287	-0.0525235	0.0242883	0.027473	-0.089384	0.114101
MA0899.2	GTAATAAAA	HOXA10	HOX	Homeo domain factors	18585359	P31260	HT-SELEX	4868	0.174672	0.0866506	0.665596	-0.0231241	0.0117938	0.0951644	0.0096599	0.0354901	0.0269604	0.354854	0.0927161	0.596602	0.123246	0.139886	0.0912133	0.457288	0.166651	0.113253	0.140781	0.0588033	0.155114	0.0530786	0.347595	0.0692582	0.00896693	0.481254	0.817426	0.057729	0.37397	0.592779	0.0898633	0.123403	0.147254	0.343225	0.315873	0.176204	0.942734	0.0407023	0.150894	0.0194032	0.224465
MA0900.3	TAATTA	HOXA2	HOX	Homeo domain factors	18585359	O43364	HT-SELEX	1968	0.0107835	0.0192952	0.783099	0.00713584	0.0013497	-0.00916943	0.0334107	0.341067	-0.0046907	0.963949	0.00371828	1.90032	0.399024	-0.0254706	1.78244	-0.00981984	0.560247	0.439123	0.194387	0.216671	0.0137749	0.0346296	0.135488	-0.0396589	0.176816	-0.0130975	0.00978483	0.205039	-0.0186811	0.044961	0.0450432	-0.0592634	0.0743308	-0.0404006	0.0138524	0.466334	0.0491599	0.0070886	0.0279792	0.405619	-0.00273834
MA0901.3	CCAATAAAA	HOXB13	HOX	Homeo domain factors	23332764	Q92826	ChIP-seq	2987	0.0716779	0.119693	0.000834643	0.547436	0.00948433	0.763585	-0.0214118	0.0263672	0.244529	0.339956	0.103487	-0.0154797	0.103743	0.0633323	0.0143765	-0.00989435	0.220182	0.280755	0.112029	0.0633988	0.12558	0.0643923	0.0102986	-0.0479965	0.0591424	0.691864	0.382159	0.0273145	0.837866	0.410758	0.0519664	0.378046	0.261916	0.395411	0.0793739	0.0117338	0.000519026	-0.086827	0.052677	0.022572	0.274781
MA0902.3	TAATTA	HOXB2	HOX	Homeo domain factors	18585359	P14652	HT-SELEX	4370	0.0776032	0.0899902	0.405697	-0.00851267	0.037847	0.0486604	0.301846	0.234481	0.0882832	0.380933	0.0113731	0.731695	0.196749	0.0242461	0.921783	-0.0117425	0.303274	0.252034	0.175834	0.690985	0.00675089	0.0337704	0.0743867	0.0449148	0.279371	-0.00416802	0.0264848	0.111258	0.00518554	0.100658	0.174788	-0.0379294	0.049307	-0.0218387	0.00232996	0.170078	0.0484155	0.00327067	0.0391795	0.282997	0.0593687
MA0903.2	TAATTA	HOXB3	HOX	Homeo domain factors	18585359	P14651	HT-SELEX	4323	0.0494367	0.0773856	0.398406	0.0871042	0.596227	0.0369737	0.0349659	0.187184	0.0102991	0.377008	0.0108621	0.880367	0.273032	0.683483	0.763272	0.0232523	0.493231	0.276326	0.163068	0.174091	0.000807146	0.040617	0.0937623	0.0831371	0.0995247	0.0201388	0.0621145	0.124731	0.0425465	0.437166	0.105166	-0.0324251	0.619306	0.0575281	0.0571814	0.390753	0.0356883	0.00889558	0.791319	0.238221	-0.0273593
MA0904.3	TAATTA	HOXB5	HOX	Homeo domain factors	18585359	P09067	HT-SELEX	3828	0.0851833	0.137821	0.36425	0.354116	0.0394497	0.0385356	0.382477	0.214801	0.102458	0.491377	0.0572482	0.957998	0.250028	0.0120719	1.04214	0.0111486	0.340089	0.247045	0.185812	0.804969	0.0168973	0.0740307	0.0760529	-0.0178059	0.275587	0.000344464	0.0464865	0.120037	-0.00367016	0.0295439	0.18962	-0.0216963	0.0604079	-0.0207391	0.000964808	0.183668	0.0539063	0.00511449	0.0120721	0.274903	0.0787209
MA0905.2	GTCGTAAAA	HOXC10	HOX	Homeo domain factors	18585359	Q9NYD6	HT-SELEX	1990	0.091276	0.207462	0.0747458	0.00361426	0.0257617	0.0952119	0.0169939	0.153374	0.0341607	0.606845	0.875109	0.5427	0.079949	0.351761	0.0526914	0.050082	0.246251	0.161983	0.0158044	0.130626	0.276758	0.0367158	0.031202	0.530539	0.0637032	0.272655	-0.0689455	0.0118648	0.102577	0.343478	0.0787524	0.154233	-0.0287498	0.105484	0.18514	0.328714	1.14745	0.026806	0.039478	0.0157568	0.2625
MA0906.2	GGTCGTAAAA	HOXC12	HOX	Homeo domain factors	18585359	P31275	HT-SELEX	704	0.0106434	0.00290664	-0.111084	0.019728	0.306463	-0.102363	0.401445	0.0079664	1.03073	0.275858	0.00818884	0.111283	0.0371032	0.0874926	0.0628739	0.0337539	0.378696	-0.0140003	-0.048219	0.837938	0.0278383	-0.0267013	1.68237	-0.0180207	0.400161	0.00382855	-0.0354216	-0.00220347	0.0525752	0.0397487	0.30513	-0.00124838	0.0553239	-0.0266145	0.781516	2.79309	0.0289037	0.24176	0.013146	0.59719	-0.000995381
MA0907.2	CTCGTAAAA	HOXC13	HOX	Homeo domain factors	18585359	P31276	HT-SELEX	822	0.027436	-0.00594267	0.0942659	0.0905472	0.0356079	-0.0148196	0.0508717	0.0798555	0.0522038	0.138804	0.163166	0.09272	0.0771129	1.38921	0.0999155	0.0300813	0.0549354	0.311018	0.0260839	0.0676596	0.119087	0.0151197	-0.0305935	0.0864608	0.0042179	0.0165696	0.131189	0.309473	0.00341718	0.13133	0.0722107	-0.0268602	-0.0031832	2.06918	0.134688	0.634794	2.11822	0.0520758	0.066764	0.0380802	-0.0124824
MA0908.2	GTCGTAAAA	HOXD11	HOX	Homeo domain factors	18585359	P31277	HT-SELEX	1591	0.0307193	0.0106222	0.125624	-0.0380205	0.0194866	0.232099	-0.0183489	0.184001	0.00396841	0.705115	0.162232	0.0115378	0.0543772	0.843301	0.0769974	0.0270411	0.260948	0.142872	0.0073138	0.164726	0.311228	0.116957	0.034095	0.549206	0.0819821	0.368985	0.0787396	0.0428362	0.046906	0.373336	-0.0713213	0.2301	-0.0250582	1.16478	0.162926	0.544028	1.32024	0.042635	0.147163	0.0102308	0.266678
MA0909.4	CAATAAA	Hoxd13	HOX	Homeo domain factors	18585359	P70217		787	-0.00668786	0.00419892	-0.0180965	0.0322825	-0.0503428	-0.544497	-0.0248539	-0.0221043	0.0304193	-0.00338675	-0.0116311	0.240917	0.14378	0.0608193	0.0238825	0.0240105	-0.0612189	-0.0185126	0.939865	0.209255	0.0229019	-0.195026	0.0375315	0.0587764	-0.00748125	-0.0442874	1.3973	-0.322121	0.0215691	0.0780159	0.0954622	0.0427986	0.0817141	0.597015	1.8816	-0.0199073	0.0133915	0.00181491	0.0464966	0.0357162	0.227052
MA0910.3	GCAATTA	HOXD8	HOX	Homeo domain factors	18585359	P13378	HT-SELEX	2986	0.0470382	0.492358	0.00270455	-0.0100666	0.02449	0.358683	0.188995	0.05689	0.499241	-0.00669517	1.0622	0.234502	0.00462911	1.2973	-0.0333883	0.726084	0.261223	0.185178	0.20098	0.00523474	0.0275023	0.0496841	0.033302	0.0910195	-0.00638636	0.0277464	0.023762	0.021027	0.153674	0.0593056	-0.0383805	0.0524778	-0.0271791	-0.0050081	0.417307	0.0440869	0.006568	0.0121551	0.322956	0.000696913	0.893583
MA0911.2	GTCGTAAAA	Hoxa11	HOX	Homeo domain factors	18585359	P31270	HT-SELEX	1639	0.0297454	0.015684	0.103774	0.00649194	0.10057	0.249026	-0.0152874	0.27361	0.0507548	0.602331	0.115202	0.464371	0.0600586	0.915522	0.0638363	0.0654451	0.370809	0.183407	0.006822	0.157018	0.303885	0.0134428	0.0808884	0.662693	0.0868558	0.31623	0.0790675	0.15575	0.0693631	0.0526758	-0.0644664	0.126519	-0.0356389	1.12673	0.154094	0.439492	1.22917	0.0224168	0.0561561	0.0103606	0.296618
MA0912.2	CTAATTAC	HOXD3	HOX	Homeo domain factors	18585359	P31249	HT-SELEX	1398	0.435438	0.0188507	0.0239296	0.0823038	0.109878	0.15584	0.045835	0.0227708	1.69134	-0.0106361	0.104465	0.0200212	0.0817765	2.21165	0.448752	0.0208817	0.00829108	0.143092	1.30654	-0.00323666	0.136583	0.0949486	-0.0382551	0.0176316	-0.0181644	0.0460941	0.0701021	-0.0033437	0.0303679	0.476969	-0.118669	0.0493956	0.0213614	0.0146785	0.78562	0.020039	0.0168857	0.0952371	0.119091	-0.0292945	3.2168
MA0913.3	GCAATAAAA	HOXD9	HOX	Homeo domain factors	10523646	P28356	HT-SELEX	2116	0.157774	0.127633	-0.00966756	-0.00604823	-0.0191289	0.0877622	-0.0150694	0.106265	0.0178606	0.662473	0.148235	0.450715	0.0758191	0.157937	-0.0152253	0.0363866	0.185214	0.158829	0.428431	0.079886	0.0757716	0.106688	0.677819	0.111128	-0.037891	0.59752	0.235681	0.00528221	0.0583587	0.244299	0.175979	0.121122	0.372928	0.151871	0.0815985	0.0405594	1.14787	0.0358411	0.0634566	0.018922	0.253523
MA0914.2	CACTTA	ISL2	HD-LIM	Homeo domain factors	7999775	Q96A47	HT-SELEX	3837	0.019649	0.0884164	0.5859	0.397296	-0.0432559	-0.0435129	0.010827	0.406706	-0.00822519	0.00407818	0.259984	0.0999026	0.33701	0.0225127	0.0708285	0.591656	0.762152	1.13656	0.682761	0.205544	0.152101	0.04532	0.0719716	0.0756643	0.0293295	0.0194461	0.0217172	0.0374718	0.109616	0.00807574	0.760944	0.245633	0.166469	1.37916	0.575253	0.0502881	1.22767	0.230707	0.104076	0.00163674	0.35893
MA1099.3	GGCACGTG	HES1	Hairy-related factors	Basic helix-loop-helix factors (bHLH)	15870295	Q14469	HT-SELEX	620	-0.00707328	0.10498	0.226951	-0.168446	0.222339	0.0644544	0	-0.0182158	-0.0183258	0.013747	1.08894	0.0436309	0.0365744	0.00336081	0.00170086	0	0.379333	0.00917592	0.733211	0.0104766	-0.13535	0.156031	0.000656345	0.0339963	-0.0284259	-0.00265275	0.0368883	-0.216069	1.54782e-05	0.110237	0.0224303	1.95125	0.0174042	0.0181747	0.0382323	-0.0218451	0.055126	0.0253289	0.00999689	2.88062	0.0229746
MA1100.3	GCAGCTGC	ASCL1	MyoD/ASC-related factors	Basic helix-loop-helix factors (bHLH)	20382226	P50553	HT-SELEX	3454	1.12568	0.116743	0.719349	0.0708902	0.11185	-0.0734528	0.477543	0.14591	0.0338237	0.137417	-0.0384497	0.00896013	0.0633299	0.237111	-0.0830911	0.0155862	0.122796	0.0226838	0.0822613	-0.0290442	0.142276	-0.0355642	0.133521	0.0499291	-0.0148247	-0.0115856	0.549698	0.0145702	1.11629	-0.0128927	-0.0368816	0.161937	0.736011	0.527101	0.0577146	0.0961093	0.0866041	0.0256656	-0.0114044	0.0188947	0.0257318
MA1101.3	CATGACTCATC	BACH2	Jun-related	Basic leucine zipper factors (bZIP)	TF has several motif variants.	Q9BYV9	HT-SELEX	114	0	-0.00142221	0.183741	0	4.06043	0	0	0	0	0	-0.0293903	0.00738813	0	0.147933	0.177518	0	0	0	-0.00360939	0	0	-0.0017007	0.879765	0.0271828	0	0	0	0.0525873	0.113173	0	0	0.0922834	-0.0276831	0	-0.0161126	-0.0273534	0.00547726	0.0720514	0.00479844	0.0234086	-0.00886452
MA1102.3	CAGGGGGC	CTCFL	More than 3 adjacent zinc fingers	C2H2 zinc finger factors	26268681	Q8NI51	ChIP-seq	540	-0.107693	-0.0388028	-0.0516779	-0.113692	0.507154	0	-0.0419237	0.126629	-0.145885	-0.0207555	0.103572	1.05386	-0.0497139	0.166271	-0.258848	0.589853	-0.000786417	1.44903	-0.0836294	-0.0531199	0.214155	0.180312	-0.125779	0.133488	0.0691418	-0.0631744	0.00645291	0.0361987	-0.0287961	0.069581	0.0515128	-0.027878	-0.774469	0.00817469	-0.0302963	-0.103311	0.000907713	2.22214	-0.0148259	-0.0942848	0.510867
MA1103.3	GTAAACA	FOXK2	FOX	Fork head/winged helix factors	26578569	Q01167	ChIP-seq	4475	0.0505607	0.367372	0.0618	0.133433	-0.0206849	0.00105749	0.124633	0.0080845	0.348827	0.0348323	0.283503	0.186135	0.216311	0.0262144	0.279412	1.17993	0.640774	0.298448	0.136382	0.0826638	0.058989	0.285723	0.346958	0.266353	0.197599	0.00281063	0.0466079	0.331924	0.218088	-0.00191709	0.163747	0.132371	0.0717086	0.064537	0.0763979	0.171413	0.121579	0.0584639	0.425395	0.63618	0.215528
MA1104.3	TCTTATCT	GATA6	C4-GATA-related	Other C4 zinc finger-type factors	9915795	Q92908	ChIP-seq	2023	0.0203967	0.582422	0.0689583	1.81374	1.10681	0.0631647	0.110722	0.118158	0.0674314	0.0360226	0.0634983	1.22652	0.296579	0.226422	0.058194	0.0588491	0.0103207	0.123003	-0.0194183	-0.0499627	0.724628	-0.0216543	0.1327	0.112746	2.1617	0.0632212	1.13529	1.69988	1.06603	0.0357596	-0.0329596	0.280493	0.149965	0.142461	0.0899302	0.0871024	0.039971	0.371618	0.0360954	0.0561709	0.288148
MA1105.3	AACAGGTT	GRHL2	Grainyhead-related factors	Grainyhead domain factors	20978075	Q6ISB3	ChIP-seq	1615	0.0207001	0.654752	0.0928815	-0.0526699	-0.00548823	-0.0010253	0.00506297	-0.026181	0.148507	-0.0378106	-0.0166832	0.0433846	-0.0815071	0.157706	0.0567053	0.299786	-0.00632525	-0.0543316	1.55974	1.34007	0.022314	0.268621	0.0147568	0.00554803	-0.00700929	1.0161	0.0388821	-0.00309157	-0.0217038	1.62643	0.0207353	0.0188729	-0.0472398	-0.0155896	0.0501539	0.138715	0.0116122	0.0594089	0.112648	-0.0107015	0.438665
MA1106.2	ACGTGC	HIF1A	PAS domain factors	Basic helix-loop-helix factors (bHLH)	20061373	Q16665	ChIP-seq	736	0.34504	1.35529	0.0975603	0.0742062	0.0206089	0.735034	0.0354547	-0.0186344	1.67675	0.166956	-0.00132649	0.0191765	-0.0266023	0.139721	0.0672785	0.0142862	0.0215441	0.0021268	0.0164751	0.369016	0.137231	0.465161	0.125445	0.0496275	0.0103989	-0.0170205	0.00846895	0.028988	0.0123772	0.0566008	0.00414879	-0.00470601	0	0.0343637	0.0584437	-0.000695899	0.00381258	-0.0280461	-0.558522	0.0616947	0.0700497
MA1107.3	GCCACACCCAC	KLF9	Three-zinc finger Kruppel-related	C2H2 zinc finger factors	12620113	Q13886	ChIP-seq	5434	-0.163375	-0.0590805	-0.182405	-0.023964	-0.152295	-0.0749406	0.0703844	-0.0521109	0.0909133	-0.0611118	-0.178643	0.0245937	-0.109492	-0.0698297	-0.101667	-0.0981552	-0.0739117	-0.0796843	-0.0512154	-0.0660998	-0.0730168	0.00800977	-0.0568683	-0.0456012	-0.0743437	-0.0585676	-0.0421311	-0.0585505	-0.0470606	-0.050596	-0.0822013	-0.0746984	-0.0675282	-0.0604024	-0.103233	-0.00168988	-0.07819	-0.0797784	-0.0712085	-0.0929275	0.0243138
MA1108.3	CACATG	MXI1	bHLH-ZIP	Basic helix-loop-helix factors (bHLH)	8425219	P50539	ChIP-seq	946	0.0406511	0.0327199	-0.0184567	-0.000932586	4.54158	0.0381653	-0.0660127	0.665434	0.0188425	-0.0244886	-0.0209882	-0.0274511	0.130752	0.0184715	0.0873987	0.00878101	0.00733802	0.0665174	-0.0117997	0.0462455	-0.0410945	0.262669	0.0584403	0.133551	-0.00575904	0.125042	-0.0338079	0.0309616	0.132128	0.00299932	0.317592	0.0307636	-0.0059808	0.135473	-0.0501304	0.00592362	0.174768	0.0230288	-0.00967431	-0.0655078	0.0156959
MA1109.2	ACAGATGG	NEUROD1	Tal-related	Basic helix-loop-helix factors (bHLH)	9858593	Q13562	ChIP-seq	1691	0.145949	-0.559896	-0.0896854	0.0146774	-0.638368	-0.0112174	-0.0606303	-0.0524333	0.238181	0.254301	0.0234309	0.372695	0.0181179	0.163812	-0.0648816	0.0243292	-0.0326105	0.0151146	0.0675681	-0.158072	0.291198	0.376686	-0.0634595	0.0594838	-0.204292	0.00523115	1.33826	0.0455186	1.87736	0.00984569	0.0610153	0.0927827	0.138336	0.576745	-0.0146906	0.00775351	0.719375	0.0570539	0.0222157	0.297133	0.00910858
MA1110.3	AGGTCA	Nr1H4	Thyroid hormone receptor-related factors (NR1)	Nuclear receptors with C4 zinc fingers	24498423	Q60641		1347	0.0177214	0.0194671	0.347229	2.76899	0.843622	3.27954	0.0384036	-0.0177826	0.0734334	0.0449524	0.0755336	-0.00217465	-0.0383326	-0.0200427	3.79601	-0.184843	0.026383	0.107994	0.159847	0.0266688	0.0479869	0.054144	4.74626	0.0197334	0.172405	0.0293965	0.0516804	0.176578	0.10092	-0.013971	0.0527391	-0.154929	0.0570615	0.0481402	0.0318391	0.022231	0.00672612	0.026292	0.0471354	0.027886	0.304674
MA1111.2	AAGGTCA	NR2F2	RXR-related receptors (NR2)	Nuclear receptors with C4 zinc fingers	1324415	P24468	ChIP-seq	2231	-0.0116198	0.196942	1.93419	0.0225426	0.0576862	0.0363893	0.07565	0.0108298	0.507205	0.136003	-0.595648	0.00931437	0.0851678	0.72075	0.00362439	0.0302028	0.0428893	0.107805	0.177943	0.0887271	0.0114375	0.0533866	-0.0123806	0.179294	0.0748042	0.0746543	0.212752	0.0444775	0.217337	0.0199548	-0.118812	0.0822103	0.152525	0.0226026	0.0402838	0.105934	0.031528	0.0142338	-0.0107414	0.207441	0.0343674
MA1112.3	AAAGGTCA	NR4A1	NGFI-B-related receptors (NR4)	Nuclear receptors with C4 zinc fingers	12082103	P22736	ChIP-seq	1898	0.182677	-0.0273184	0.0381177	0.0277638	0.0465687	0.0077758	0.394903	-0.0181038	0.00110478	0.0237471	0.112662	0.190555	0.677327	-0.0554745	0.0274226	0.881749	0.0534687	0.179209	0.400025	0.742818	0.0676814	0.0216119	-0.00432531	0.0278365	0.064976	0.0429913	0.0529136	0.915567	2.42985e-05	0.0223877	0.0696077	0.0558598	0.0232018	0.0456969	0.810324	0.0222123	0.0177673	0.00258641	0.232285	0.0203983	0.0768732
MA1113.3	CATAAATCA	PBX2	TALE-type homeo domain factors	Homeo domain factors	12054735	P40425	ChIP-seq	3021	0.0846414	0.775451	0.355839	0.494404	0.434598	0.184907	0.154862	1.09	0.215106	0.0317628	0.441628	0.454181	0.413424	0.223879	-0.0171138	0.89206	0.248423	0.0396775	0.199319	0.145033	0.422535	0.124798	-0.00703854	0.105361	0.13213	0.0249326	0.660306	0.0530941	0.0520898	-0.0309822	-0.000265961	0.413871	0.0562037	0.0107884	0.0208566	0.0872844	0.0595579	0.191564	-0.0414178	0.189124	0.044455
MA1114.2	TGAGTGACAGG	PBX3	TALE-type homeo domain factors	Homeo domain factors	10082572	P40426	ChIP-seq	1857	0.295074	0.162522	-0.0835817	-0.0209423	0.320732	0.0338348	-0.0622242	1.1146	-0.0417783	0.288677	0.016753	0.714558	0.455197	1.11871	0.0796857	0.116719	-0.0088709	0.192744	0.00926875	0.24641	0.01396	0.0137006	-0.0359963	-0.0331543	0.00133862	0.046654	0.0953487	2.22918	-0.100136	-0.0443475	0.0672166	0.285394	-0.0554074	0.142361	-0.00995719	0.0547153	0.0105156	0.0124474	0.00229011	0.0154339	0.129126
MA1115.2	ATGCAAA	POU5F1	POU domain factors	Homeo domain factors	23747866	Q01860	ChIP-seq	3585	0.0453052	0.0354233	0.123529	0.127281	-0.000554708	0.0887603	0.119188	-0.00328586	0.117313	0.496898	0.0277937	0.0539012	0.115885	0.0307389	0.197589	-0.0135977	0.00730197	0.163014	0.00155385	0.479787	-0.0119813	0.00183888	-0.00672057	0.633893	0.0500628	0.842943	0.139833	0.0108177	0.14109	0.0676193	0.0127704	0.0440324	0.16043	0.0273217	-0.0167943	0.388498	0.0322237	0.162854	0.0463961	0.0167611	0.0418031
MA1116.2	TGGGAA	RBPJ	CSL-related factors	Rel homology region (RHR) factors	23651858	Q06330	ChIP-seq	902	-0.0570944	-0.0641523	0.179035	-0.00366227	0.0256196	-0.0169205	0	-0.186361	0.0222029	-0.0477334	0.456168	0.00877372	0.0333589	-0.0443872	-0.0489688	0.967834	0.00521565	-0.00153561	-0.0104209	0.0128053	-0.0570428	0.0568119	0.278438	-0.00485762	0.228139	-0.0106502	0.280077	-0.0808545	0.152211	-0.0154805	0.0476032	0.00651212	-0.003155	-0.0115438	-0.0620868	-0.647862	-0.00263208	0.0172732	0.122497	-0.0381635	0.00874651
MA1117.2	ATTCCCC	RELB	NF-kappaB-related factors	Rel homology region (RHR) factors	17996728	Q01201	ChIP-seq	1487	0.419663	0.0149805	-0.0392552	0.00949261	-0.0226455	0.028626	0.0705608	0.0275519	-0.00895791	0.049701	0.518773	0.119508	0.217613	0.000765748	0.06263	0.054056	-0.140446	1.72838	0.317156	0.164044	0.123339	0.0999857	1.00194	0.0440102	-0.320813	0.411935	0.0595954	0.0599981	2.72365	-0.0385616	0.0678224	-0.0631994	0.100958	0.0241267	0.0307436	-0.00678483	0.0310445	0.210406	-0.182325	0.0620114	-0.0429411
MA1118.2	GTAACCTGA	SIX1	HD-SINE	Homeo domain factors	9826681	Q15475	ChIP-seq	1603	0.0285938	0.0314634	0.122864	3.88522	-0.00688312	-0.0169485	0.0539844	0.0152804	0.141785	0.0535384	0.286183	0.132796	0.0467011	0.0213011	2.82089	0.0522245	0.0439537	0.0537625	0.0302777	0.168194	0.112264	0.0491173	0.130429	0.113141	0.195053	-0.438267	0.0939626	1.7679	0.0028449	0.0913293	1.04701	0.0792527	0.0386692	-2.46705e-05	0.0914697	-0.0162855	0.165155	0.014204	0.131455	1.12364	-0.0778293
MA1119.2	TGAAACCTGAT	SIX2	HD-SINE	Homeo domain factors	15327782	Q9NPC8	ChIP-seq	1608	0.0219851	0.177239	4.02933	0.0177452	-0.0445482	0.0153665	0.0634201	1.11912	0.0148909	0.282074	0.424497	0.358706	0.467244	-0.00866658	0.301589	0.0114418	-0.0194197	0.0188238	0.281254	0.110171	0.00693126	0.0329696	0.0544674	0.321361	0.0147364	0.087794	2.01576	0.033568	0.0344724	1.0409	-0.0116573	0.0373496	0.00425062	0.0888708	0.0750279	0.131257	0.0927063	0.0418233	0.693274	0.000930713	0.12127
MA1120.2	ACAATGG	SOX13	SOX-related factors	High-mobility group (HMG) domain factors	27521520	Q9UN79	ChIP-seq	1801	0.0373534	-0.125059	0.0232528	0.00638877	0.20218	-0.0222039	1.43433	0.0115556	-0.00387048	0.0224801	-0.0102449	0.21608	-0.00168747	0.114792	0.0188422	0.15506	0.0263983	0.0128023	-0.020943	1.66442	-0.058803	0.0783078	0.124133	-0.120783	-0.0143763	0.418771	0.945846	-0.00293733	-0.0090837	-0.0531602	0.00511261	0.0392462	0.028848	0.0684707	-0.0272426	-0.00269679	-0.00128415	0.0393626	0.0713767	-0.0405931	0.11117
MA1121.2	ACATTCC	TEAD2	TEF-1-related factors	TEA domain factors	9571041	Q15562	ChIP-seq	2383	0.916701	0.0475128	0.0138065	-0.0128731	1.16512	0.00386796	0.00561708	0.123233	0.0359175	0.0816672	1.15328	0.446461	0.0989144	0.073873	0.137375	0.0452019	0.132341	0.215444	0.0595233	0.0583441	0.707717	0.0512865	0.040373	0.0274661	0.0884172	0.0177838	-0.00628999	0.0407537	0.0561971	1.36477	0.0466929	0.169287	-0.0183465	0.131063	0.0831723	0.556658	0.014834	0.115166	1.60021	0.125359	0.0477806
MA1122.2	GGCGGGAA	TFDP1	E2F	Fork head/winged helix factors	9027491	Q14186	ChIP-seq	535	-0.13354	3.25983	0	-0.0297707	-0.00664376	0.0537365	-0.106854	-0.0472074	-0.32212	0.557373	-0.261144	0	-0.113212	0.0076785	0	0.0269609	0.0384397	0.00431968	0.343412	-0.439794	0.0666908	-0.0539001	-0.150587	0.0151626	-0.0155113	0.254575	0.00861544	0.102135	-0.0378241	-0.0369521	-0.0666045	0.0544923	-0.0141451	-0.0430643	0.0127486	0.000271278	0.015764	-0.00323667	0	0	0.167053
MA1123.3	CCAGATGT	TWIST1	Tal-related	Basic helix-loop-helix factors (bHLH)	29453333	Q15672	ChIP-seq	1962	0.0250698	0.16242	0.00267366	1.59992	0.109135	0.0789825	0.541295	-0.000490182	0.224832	0.257349	-0.163019	0.0949552	0.0496143	0.265462	-0.0813152	0.102507	0.0160477	0.0363816	0.0517625	-0.0753607	0.348952	0.291704	0.112838	0.0793387	0.514189	-0.0018685	0.185399	0.0335763	0.0536763	-0.162327	-0.0703879	0.0524858	0.0231933	0.344995	0.034831	0.0859813	0.540828	0.0385828	-0.0329547	-0.00434572	0.0649262
MA1124.1	CATTCATTCATTC	ZNF24	More than 3 adjacent zinc fingers	C2H2 zinc finger factors	11532988	P17028	ChIP-seq	1117	0.478424	-0.151753	0.0236685	0.0707815	-0.0931197	0.232675	0.0454774	0.0161157	-0.0292256	-0.0933877	-0.0160993	-0.0406615	1.61257	-0.164881	0.03256	-0.0694788	0.00574124	-0.131233	0.0364861	-0.0346901	-0.00414744	-0.072011	-0.00783137	2.3478	0.0763943	-0.0880956	0.0352306	0.120985	0.000297127	-0.102891	-0.0164359	-0.0465868	0.0185735	-0.036059	-0.0234832	-0.000883786	0.01898	-0.133897	0.0293891	-0.00921388	0.0095331
MA1125.2	AAAAAAAA	ZNF384	More than 3 adjacent zinc fingers	C2H2 zinc finger factors	11149472	Q8TF68	ChIP-seq	6784	0.0566205	0.0278592	0.0537488	0.213259	0.0816442	0.36514	0.227241	0.198154	0.0666091	0.509537	0.439718	-0.0396204	0.24834	0.204221	0.507829	0.447875	0.470439	0.141213	0.103388	0.132936	-0.0188881	-0.0154288	0.157111	0.0345527	0.0680728	0.00338759	0.463467	0.750917	0.478266	0.494417	0.452345	-0.0172993	-0.0520607	0.0946182	0.1212	0.0386503	0.37976	0.299802	0.0331943	0.054486	0.0623581
MA1126.2	ATGACGTCAT	FOS::JUN	Fos-related; Jun-related	Basic leucine zipper factors (bZIP); Basic leucine zipper factors (bZIP)	11988758	P01100; P05412	SMiLE-seq	1908	0.151427	-0.0230377	0.00035605	-0.0451447	-0.0114889	0.977719	0.325807	-0.151079	0.098361	-0.0178645	0.73748	0.541325	0.0929328	-0.00297675	0.017434	-0.0032469	0.0613473	0.0275052	0.206806	0.110318	0.170488	0.00213837	0.264817	-0.0208087	0.204425	-0.00925533	0.0865212	0.403723	0.0651572	-0.00338575	0.077995	0.0229989	0.231652	-0.0336166	0.116407	-0.0673007	0.0460279	0.0710242	0.0782036	0.0403978	0.0455327
MA1127.1	GATGACGTCAT	FOSB::JUN	Fos-related; Jun-related	Basic leucine zipper factors (bZIP); Basic leucine zipper factors (bZIP)	11988758	P05412; P53539	SMiLE-seq	1056	0.0856675	-0.051479	0.0814126	0.0507429	0.155699	0.0320503	0.0250555	0.13042	0.0117946	0.0458845	-0.171454	0.163877	0.0176643	-0.0516206	0.0292705	0.015591	0.0240711	0.247819	0.0852027	0.428807	-0.0159116	0.420157	0	0.0139504	0.0304719	0.0779658	0.199277	0.104094	0.0195772	-0.0216719	0.066528	0.471489	-0.0695693	0.0708482	0.503182	0.0623438	0.0551054	0.097376	0.0636846	0.0347095	-0.000339608
MA1128.2	ATGACTCAT	FOSL1::JUN	Fos-related; Jun-related	Basic leucine zipper factors (bZIP); Basic leucine zipper factors (bZIP)	11988758	P05412; P15407	SMiLE-seq	1337	0.0724428	0.912845	1.82499	2.25896	0.00943963	0.913673	0.0821452	1.33206	0.0972351	0.000246065	0.0843627	-0.0297358	0.0393343	0.037196	0.0304176	0.318423	0.0982125	0.0949653	0.121234	0.335449	0.0317784	0.213109	-0.015161	0.520801	-0.0184187	0.129154	0.089346	0.0377648	0.375679	0.153301	0.0107904	0.00804504	0.0626966	0.234725	0.0405634	0.04121	0.0511429	0.341885	0.109187	-0.00215545	0.0694227
MA1129.1	ATGACGTCAT	FOSL1::JUN	Fos-related; Jun-related	Basic leucine zipper factors (bZIP); Basic leucine zipper factors (bZIP)	11988758	P05412; P15407	SMiLE-seq	1606	0.116105	0.0577592	0.0116288	-0.0791526	-0.0837509	0.0263179	0.0711808	0.155501	0.0391763	0.0143545	0.113787	0.126848	0.15323	0.0190078	0.0309615	-0.0273515	0.0962956	0.0272768	0.193119	0.120468	0.168003	0.0152695	0.255679	0.107387	0.100904	0.0863171	0.221258	0.254591	-0.0343656	0.0503265	-0.0273641	0.0019105	0.656136	-0.0678457	0.129693	0.0317383	0.0839863	0.0236468	0.0940342	0.114121	0.0654994
MA1130.2	ATGAGTCAT	FOSL2::JUN	Fos-related; Jun-related	Basic leucine zipper factors (bZIP); Basic leucine zipper factors (bZIP)	11988758	P05412; P15408	SMiLE-seq	1371	0.038944	1.90943	4.26599	1.88188	0.0566674	0.758848	0.0146473	1.16791	0.0492505	0.748409	0.0574006	0.550455	0.0279795	0.0578046	0.174823	0.577361	0.0375868	0.0446601	-0.0174801	0.209662	-0.0499874	0.00871385	-0.0142248	0.588584	0.0381596	0.0123399	3.21122	-0.0721074	0.366102	0.17709	1.03956	0.00615575	0.0153577	0.169139	-0.0156129	0.156861	0.165729	1.25366	0.175489	0.0121367	0.041734
MA1131.2	ATGACGTCAT	FOSL2::JUN	Fos-related; Jun-related	Basic leucine zipper factors (bZIP); Basic leucine zipper factors (bZIP)	11988758	P05412; P15408	SMiLE-seq	1024	0.158021	0.0621049	0.0116288	-0.00436258	0.0929279	0.0713795	0.0218625	0.112993	-0.0249955	0.29335	0.0953178	0.0197372	0.150503	0.0207779	-0.0186547	0.00505612	0.170666	0.0282395	0.237473	0.10735	0.194149	-0.0076898	0.351277	-0.0439708	0.0296796	0.0588417	0.279484	0.514978	0.0987043	0.0119605	0.0568206	0.0127108	0.714635	-0.0457034	0.107125	0.463038	0.101796	0.0388624	0.0804817	0.0348127	0.058604
MA1132.2	ATGACTCA	JUN::JUNB	Jun-related; Jun-related	Basic leucine zipper factors (bZIP); Basic leucine zipper factors (bZIP)	15240010	P05412; P17275	SMiLE-seq	1865	0.035282	0.93167	1.20696	0.267365	0.0409994	0.375795	0.0259944	0.957369	0.0415276	0.278882	0.1543	-0.0306742	0.00683613	0.027711	0.0717214	0.232233	0.0659359	-0.00119202	0.375789	0.318959	0.0624299	0.371321	0.0876672	0.410769	0.0082195	0.0839735	0.100583	0.0274045	0.301056	0.0822399	0.454185	0.013082	0.123191	0.0763979	0.0654557	0.0598015	0.0345447	0.10065	0.0487497	-0.0062413	0.569997
MA1133.2	TGTGACGTCAT	JUN::JUNB	Jun-related; Jun-related	Basic leucine zipper factors (bZIP); Basic leucine zipper factors (bZIP)	15240010	P05412; P17275	SMiLE-seq	1452	0.0324201	0.0210509	0.0301886	-0.127921	0.633541	0.0450386	-0.369608	-0.00306516	-0.0325527	0.025913	0.025032	0.131916	0.0224218	0.0513851	-0.0275003	0.0621042	-0.0509093	0.285683	0.0959977	0.239609	0.0312891	0.40511	0.032327	0.265413	0.0341996	0.576981	0.905836	0.000246873	0.0014355	0.040024	-0.000665581	0.430756	-0.0206375	0.0756934	0.0163642	0.0927791	0.0671035	0.0497692	0.0347876	0.0456406	0.324105
MA1134.2	ATGAGTCAT	FOS::JUNB	Fos-related; Jun-related	Basic leucine zipper factors (bZIP); Basic leucine zipper factors (bZIP)	11988758	P01100; P17275	SMiLE-seq	820	0.13985	2.22623	2.54091	3.20424	0.0566674	1.00612	0.0143741	1.76572	0.165713	0.113724	0.0622461	0.00536067	0.0204179	0.0252311	0.205703	0.802431	0.0716945	0.0768585	0	0.364691	-0.104352	0.0497354	-0.0144595	0.815505	-0.0147619	0.0200373	-0.0243154	-0.0796245	0.506602	0.185269	0.00841597	0.0174451	0.0424956	0.233394	-0.0372399	0.0354494	0.0450299	0.00723774	0.0610477	-0.0107244	0.0913445
MA1135.2	ATGACTCAT	FOSB::JUNB	Fos-related; Jun-related	Basic leucine zipper factors (bZIP); Basic leucine zipper factors (bZIP)	11988758	P17275; P53539	SMiLE-seq	960	0.103599	1.69581	3.21117	0.425066	0.00475035	1.05687	0.137209	2.52398	0.133302	-0.0335848	0.0506362	-0.0191985	0.0134675	0.0198969	0.162675	0.42917	0.148153	0.0523685	0	0.331596	-0.0694398	0.389953	-0.015161	0.686639	-0.0435329	0.0753854	0.10945	0.0314622	0.38116	0.183793	0.00841597	-0.00788708	0.0251929	0.299111	0.0320028	0.049665	0.0355375	0.0146405	0.146526	-0.0142013	0.0752358
MA1136.1	ATGACGTCAT	FOSB::JUNB	Fos-related; Jun-related	Basic leucine zipper factors (bZIP); Basic leucine zipper factors (bZIP)	11988758	P17275; P53539	SMiLE-seq	1390	0.150991	0.0496931	0.00741853	0.00974126	-0.144878	0.0513673	0.0732209	0.0410374	0.00801068	0.00428758	0.0758382	0.117354	0.202281	0.0271981	0.0374309	0.00775437	0.0388923	0.623656	0.21961	0.092397	0.129591	0.0152228	0.351736	0.0894731	0.120209	-0.0428833	0.129924	0.340466	0.0857007	0.0318946	0.147381	0.00264987	0.284905	-0.103792	0.135476	0.347929	0.0988483	0.0273113	0.0793531	0.0447424	0.059943
MA1137.2	ATGACTCAT	FOSL1::JUNB	Fos-related; Jun-related	Basic leucine zipper factors (bZIP); Basic leucine zipper factors (bZIP)	11988758	P15407; P17275	SMiLE-seq	2350	0.0396809	0.840917	1.00606	1.89239	0.0712389	0.533636	0.268787	0.915369	0.0737286	0.353834	0.086236	-0.00787025	0.0320764	0.056495	0.432667	0.456089	0.0683597	0.0283732	0.0918023	0.354741	0.0404963	0.783008	0.113476	0.333642	-0.0226658	0.123059	0.0760322	0.0891566	0.163527	0.12903	0.0251756	0.107934	0.126165	0.137691	1.40029	0.0515587	0.0354145	0.202821	0.099614	0.0791433	0.0624251
MA1138.2	ATGACTCAT	FOSL2::JUNB	Fos-related; Jun-related	Basic leucine zipper factors (bZIP); Basic leucine zipper factors (bZIP)	11988758	P15408; P17275	SMiLE-seq	927	0.103599	1.69581	4.21707	0.425066	0.00475035	1.05687	0.137209	2.52398	0.133302	-0.0335848	0.0506362	-0.0191985	0.0134675	0.0198969	0.162675	0.348008	0.148153	0.0523685	0	0.331596	-0.0694398	0.4257	-0.015161	0.686639	-0.0435329	0.0753854	0.203755	0.00196271	0.490041	0.183793	0.00841597	0.0112761	0.0251929	0.25113	-0.0319885	0.049665	0.0355375	0.0146405	0.0490816	-0.0173336	0.0752358
MA1139.2	ATGACGTCAT	FOSL2::JUNB	Fos-related; Jun-related	Basic leucine zipper factors (bZIP); Basic leucine zipper factors (bZIP)	11988758	P15408; P17275	SMiLE-seq	921	0.158021	0.00558083	0.0402564	0.0144107	0.0423092	0.0719006	0.0140828	0.0782121	0.0152685	0.297641	0.0758382	-0.0970234	0.208443	0.0162181	0.0364313	-0.0245695	-0.00502586	0.0356946	0.311139	0.0873489	0.418118	-0.0608375	0.386995	0	0.0373612	0.0115026	0.0674566	0.224467	0.0857007	0.0368052	-0.0156707	0.0116791	0.39604	-0.076759	-0.0186009	0.469795	0.129996	0.0298213	0.151486	0.0483561	0.0530428
MA1140.3	ATGACGTCATC	JUNB	Jun-related	Basic leucine zipper factors (bZIP)	21526160	P17275	ChIP-seq	188	0.0106648	0	0	0	0.140767	0	0.0119136	0	0	-0.230049	0	0	0.973506	0	0.127381	-0.0732458	-0.0094134	0.0707154	-0.0184133	0.33291	1.0687	0	0	0	0.0409243	0	-0.591067	0.48408	0.0851068	-0.00209846	-0.0193276	0	0	-0.00185897	0.0663089	0.158054	0.0301734	0.0710149	0.289314	0	0
MA1141.2	ATGAGTCAT	FOS::JUND	Fos-related; Jun-related	Basic leucine zipper factors (bZIP); Basic leucine zipper factors (bZIP)	11988758	P01100; P17535	SMiLE-seq	926	0.0608149	3.33372	0.0261553	2.50547	0.0566674	0.86775	0.00681524	1.47575	0.0993342	-0.0020454	-0.0643359	-0.0418091	0.0158201	0.165056	0.0169188	0.554282	0.0290983	0.145722	-0.0174801	0.238966	-0.104352	0.0135714	-0.0107763	0.588584	0.00518541	0.00766986	-0.0080442	-0.0628394	0.506602	0.201158	0	0.0206562	0.0239929	0.302992	-0.0273151	0.0285222	0.00514868	1.75036	0.10032	-0.0181039	0.0714649
MA1142.2	ATGACTCA	FOSL1::JUND	Fos-related; Jun-related	Basic leucine zipper factors (bZIP); Basic leucine zipper factors (bZIP)	11988758	P15407; P17535	SMiLE-seq	3172	0.0212454	0.555006	0.952427	1.75834	0.017791	0.510706	0.0877312	0.66783	0.0510147	0.390828	0.109036	0.116952	0.0189269	0.104044	0.102111	0.146161	0.050635	0.0332142	0.0557439	0.192673	0.13262	0.11789	-0.0224543	0.269228	-0.00699811	0.101037	0.0993309	0.0634387	0.878561	0.0703399	0.310381	0.0121208	0.113249	0.0856256	0.0332535	0.144957	0.0620469	0.0305022	0.0750298	0.0249761	0.0435885
MA1143.2	ATGACGTAA	FOSL1::JUND	Fos-related; Jun-related	Basic leucine zipper factors (bZIP); Basic leucine zipper factors (bZIP)	11988758	P15407; P17535	SMiLE-seq	2095	0.091446	0.0679711	0.0232245	0.340158	0.0199492	0.54329	0.0965491	0.0383172	0.202564	-8.95551e-05	0.245781	0.00689697	0.103424	0.0435273	0.0962507	0.0460468	0.151496	-0.0103732	0.185867	0.124667	0.163862	0.245031	0.315593	0.603517	0.125579	0.064259	0.105295	0.262989	0.065978	0.010957	1.38239	0.313014	0.233259	0.021357	0.112613	0.0755605	0.0532693	0.0312913	0.317617	0.0358546	0.0174058
MA1144.2	ATGACTCAT	FOSL2::JUND	Fos-related; Jun-related	Basic leucine zipper factors (bZIP); Basic leucine zipper factors (bZIP)	11988758	P15408; P17535	SMiLE-seq	944	0.096587	1.69581	0.0521356	0.340946	-0.00534852	1.05687	0.137209	2.52398	0.0957504	-0.0391931	0.116857	-0.0191985	0.0134675	0.0476566	0.162675	0.344812	0.148153	0.124046	0	0.331596	-0.0673594	0.338087	-0.015161	0.567191	-0.0399369	0.0481184	0.103008	0.0297003	0.490041	0.147384	0	0.0216209	-0.00397425	0.378276	0.0320028	0.049665	0.0355375	0.0189448	0.127362	0.00527179	0.0752358
MA1145.2	ATGACGTCAT	FOSL2::JUND	Fos-related; Jun-related	Basic leucine zipper factors (bZIP); Basic leucine zipper factors (bZIP)	11988758	P15408; P17535	SMiLE-seq	1096	0.135619	-0.0281499	0.0392978	0.154156	0.0471855	0.0719006	0.0967488	0.165227	-0.0454412	0.0063968	0.0567708	0.0384661	0.117992	0.0271981	0.0463783	-0.0459347	0.017378	0.0356946	0.260489	0.0727388	0.352346	-0.0396953	0.310645	0.0449854	-0.00619762	-0.00513585	0.0417714	0.203145	0.0857007	-0.00822381	-0.0100703	0.0376649	0.180213	-0.0377511	0.0672307	0.399611	0.121096	0.0273627	0.11391	0.0643328	0.0169414
MA1146.2	AGGTCATTGACCT	NR1H4::RXRA	Thyroid hormone receptor-related factors (NR1); RXR-related receptors (NR2)	Nuclear receptors with C4 zinc fingers; Nuclear receptors with C4 zinc fingers	10744760	P19793; Q96RI1	SMiLE-seq	823	0.0377912	0.134439	0.337269	0.131179	0.0737221	0.212085	-0.0608473	0.0827192	0.0615254	0.0799229	-0.0287278	0.0438018	-0.0936815	-0.0817924	0.113124	0.42853	0.231991	0.0411453	0.0224769	-0.141019	-0.0687044	0.0398534	0.0583712	0.108055	-0.0129169	0.00965107	0.50176	0.383228	0.325873	0.274422	0	0.0515868	0.0609745	0.103214	-0.00128201	0.0941879	0.0241528	0.0341335	0.0339007	0.593743	-0.0054292
MA1147.2	AGGTCATTGACCC	NR4A2::RXRA	NGFI-B-related receptors (NR4); RXR-related receptors (NR2)	Nuclear receptors with C4 zinc fingers; Nuclear receptors with C4 zinc fingers	7705655	P19793; P43354	SMiLE-seq	491	-0.0018265	0.16557	1.39859	0.172611	0.126058	0.0435714	-0.00866706	0.00213237	-0.518227	0.0918322	0.113879	0	-0.463412	-0.0847626	0.471127	0.465166	0.263296	0.0145168	0.406938	-0.00993506	-0.0474076	0.129511	0.136785	-0.00977887	-0.174454	0.0224047	1.15112	0.314321	0.0299174	0.185259	0	0.333014	0.0725066	0.0578663	0	0.14856	0.0966299	0.0238829	0.0260185	-0.0121162	0.00886293
MA1148.2	ATGTAGGTCAAAGGTCA	PPARA::RXRA	Thyroid hormone receptor-related factors (NR1); RXR-related receptors (NR2)	Nuclear receptors with C4 zinc fingers; Nuclear receptors with C4 zinc fingers	8386511	P19793; Q07869	SMiLE-seq	1241	0.0380029	1.29425	0.39432	1.17733	-0.0881768	0.00222024	0.105391	0.602889	-0.0459024	0.477413	0.0538755	0.0959366	0.183019	-0.00330243	0.03887	1.49289	0.121659	0.0959896	1.99807	0.410782	0.0157527	0.116849	0.0481146	0.841224	0.120268	0.00548122	0.151628	0.0358749	0.0517875	0.103568	0.07453	0.0185417	-0.00923802	0.0596642	0.111224	0.0358095	2.34689	0.00213474	0.101128	0.0662498	0.0316798
MA1149.2	AGGTCATGTAGAGGTCA	RARA::RXRG	Thyroid hormone receptor-related factors (NR1); RXR-related receptors (NR2)	Nuclear receptors with C4 zinc fingers; Nuclear receptors with C4 zinc fingers	10698945	P10276; P48443	SMiLE-seq	631	0.113712	-0.0700364	0.838356	0.0352329	0.221732	-0.0018721	-0.00188075	0.0530475	-0.044957	1.10256	0.0478898	0.0479194	1.75486	0.109549	0.108042	0.082365	0.263426	0.0153373	0.905197	0.0364416	0.0688962	0.0963645	5.95744	0.213297	0.454572	0.0245621	0.020192	-1.19517	0.151918	-0.0165245	-0.00490126	0.230302	-0.0217317	-0.00109653	0.013319	-0.00416536	-0.0166606	0.0439919	0.00298281	-0.0243565	0.214067
MA1150.2	AATTAGGTCA	RORB	Thyroid hormone receptor-related factors (NR1)	Nuclear receptors with C4 zinc fingers	25500868	Q92753	SMiLE-seq	1958	-0.0044939	0.0830388	0.190824	0.880595	0.250156	0.022636	0.170603	0.317355	0.0527074	0.252412	0.00966901	0.0575682	0.160265	0.158378	0.403667	1.03449	-0.0261413	0.0898964	0.870469	0.0762479	0.0188531	0.0393322	0.26982	-0.0013469	0.524718	0.119813	0.252429	-0.0473868	-0.00785988	0.229019	0.00843579	0.190063	0.100418	-0.00999512	0.881077	-0.0480474	0.198271	0.0164362	0.00260613	0.0743517	-0.0047296
MA1151.2	AAGTAGGTCA	RORC	Thyroid hormone receptor-related factors (NR1)	Nuclear receptors with C4 zinc fingers	25500868	P51449	SMiLE-seq	1611	-0.00884221	0.775725	0.1504	0.112911	-0.0347857	0.0400526	0.231534	-0.29888	0.0100392	0.475708	-0.00122892	0.0614671	0.00894815	0.151458	0.465158	0.734783	-0.0276769	0.0183759	0.803774	0.888002	0.0266521	0.039834	0.221769	-0.11422	0.789432	0.108404	0.150235	-0.0775204	0.0163893	0.328247	0.105666	0.0648746	0.219953	-0.0120634	1.14654	0.015224	0.412372	0.0548155	0.0866219	0.0694617	-0.00451047
MA1152.2	CTATTGT	SOX15	SOX-related factors	High-mobility group (HMG) domain factors	15863505	O60248	SMiLE-seq	4395	0.220839	0.155131	0.263866	0.0429106	0.275589	0.161921	0.222102	0.309663	0.474094	0.627516	0.190346	0.978134	0.0185064	0.0531152	0.836384	0.151799	1.20469	0.070968	0.249507	0.166192	0.161214	0.0792189	0.019014	0.163897	0.0241734	0.665831	0.0298643	0.484328	0.0356936	0.134534	0.0205129	-0.0309895	0.0588854	0.0570305	0.3348	0.12875	0.0424817	-0.0297876	0.0323192	0.322119	0.311704
MA1153.2	TGTCTAG	Smad4	SMAD factors	SMAD/NF-1 DNA-binding domain factors	15329343	P97471	SMiLE-seq	619	0.0732014	0.0622647	0.0394635	-0.0256194	0.353605	-0.048337	0	-0.0614669	-0.0417993	-0.11153	-0.118882	0.35991	-0.0736053	-0.0695885	-0.112917	-0.0111879	0	0.0109618	0.0161294	-0.0284665	0.983691	0.478206	0.00874535	1.51338	0.394022	0.18827	0.0177286	0.632676	0.0909406	0.24633	0.00406428	-0.00640618	-0.0131396	-0.00810194	0.0923936	-0.0214634	0.0221808	0.117378	-0.00218943	0.240078	0.018242
MA1154.2	CTTTCCCACAACACG	ZNF282	More than 3 adjacent zinc fingers	C2H2 zinc finger factors	28092692	Q9UDV7	HT-SELEX	116	0	0	0	0.0128949	0.000128333	0	0.205425	-0.0162432	0	1.49185	0	1.06305	0	0.0501858	0	0	0.010432	0	0	0	0	-0.0223499	0.0281814	-0.0335407	0.0267781	0	0	0	0.0987954	0	0	0	-0.0575262	0.065829	0	0	0	0	-0.0940152	0	0
MA1155.1	TGCACACACTGAAAA	ZSCAN4	More than 3 adjacent zinc fingers	C2H2 zinc finger factors	28092692	Q8NAM6	HT-SELEX	356	-0.128044	0.0137799	-0.0611635	0	-0.0775457	0	0	-0.0651821	-0.150392	-0.0707214	-0.0773188	0	0	-0.0123916	-0.0667394	-0.0419528	-0.0220795	-0.105056	0.0110691	0.013215	0	-0.322577	0.689612	-0.0197001	0.0334117	0.193896	-0.0490077	0.0057391	-0.142797	0	0	0.0296642	-0.103625	-0.0920176	0	0	-0.132801	-0.120669	0.0211991	-0.142083	-0.0622902
MA1418.2	GAAACGGAAACCGAAAC	IRF3	Interferon-regulatory factors	Tryptophan cluster factors	10938111	Q14653	HT-SELEX	151	0	0	0	0	0	-0.127177	0	-1.02029	0	-0.0281346	0	-0.542298	-0.00926324	0.102689	0.0058237	0.0361119	0	0	-0.0594181	0.197901	0.0411844	0	-0.00320352	0	0	-0.0575054	-0.0166096	0	0.0564435	0.188401	0	-0.0392407	0.394863	0	-0.00761259	0.0804017	0	0.0128237	0	0.303697	-0.0671069
MA1419.2	CGAAACCGAAACTA	IRF4	Interferon-regulatory factors	Tryptophan cluster factors	25896227	Q15306	HT-SELEX	22	0	-0.025621	0	0	0	0	0	0	0	0	-0.204344	0	0	0	0	0	0	0	0	0	0	0	0	0	0	0	0	0	0	0	0	0	0	0	0	0	0	0	0	0	0
MA1420.1	CCGAAACCGAAACT	IRF5	Interferon-regulatory factors	Tryptophan cluster factors	25896227	Q13568	HT-SELEX	598	-0.0386311	0.360145	0.0200055	-0.0655802	0.230378	-0.108628	0.147189	-0.0617944	0.331953	0.184539	-0.002615	0.128622	0.022587	0.0239195	0.293289	0.0123297	0.0354014	0.0243738	-0.291738	0.0189672	0.0170645	0.360466	-0.00338671	0.0470477	0.0175045	0.368382	0.0973745	0.118655	-0.0483933	0.158512	1.35163	0.214667	0.0983315	-0.0260215	-0.0156494	-0.0149203	0.00033892	-0.0454971	0.555763	0.05483	0
MA1421.1	AAAGATCAAAGG	TCF7L1	TCF-7-related factors	High-mobility group (HMG) domain factors	27447672	Q9HCS4	HT-SELEX	812	0.420099	0.0343242	-0.0247257	-0.00885536	0.0657522	0.105193	0.119528	0.00118417	-0.0228042	0.0259499	0.0166462	0	-0.00654979	0.0897435	0.540099	0.0475097	0.118366	2.71312	0.130566	0.0730135	0.0183268	0.0212897	0.105972	0.168441	0.0295758	0.0138999	0.0484042	0.0805959	0.0279408	0.0340152	0.029517	-0.0212797	0.129653	-0.0388944	0.00590208	-0.0136711	0.00803367	0.268852	0.225348	0.0197577	0.0120709
MA1463.2	CTAATTAA	ARGFX	Paired-related HD factors	Homeo domain factors	18585359	A6NJG6	HT-SELEX	1850	0.0220144	0.0486778	0.82242	0.443171	0.027282	0.0653946	0.0799048	0.0856329	1.03409	-0.0113943	0.00997528	0.392697	0.259737	3.33238	-0.00267648	0.825378	1.74965	0.190755	0.28028	0.03608	0.147271	0.135876	0.00827119	0.0222749	2.88202	0.366284	0.0189357	-0.000464806	0.0449893	0.000556317	0.0813676	0.604137	-0.0050515	-0.0104989	0.748962	-0.00730579	0.0811281	0.027572	0.109019	-0.0252671	1.47837
MA1464.2	GTCACGTG	ARNT2	PAS domain factors	Basic helix-loop-helix factors (bHLH)	25215497	Q9HBZ2	HT-SELEX	371	0	0.10498	0.550675	-0.187486	0.0066968	0.0833481	0.0301912	0.806493	0.153071	0.00888981	0.0956573	0.0199887	0.0365744	0.001111	0.027865	0	0.0134474	0.0178302	0.0267212	0.0299782	0	0	0.00219227	0.0394683	-0.0284259	0.0387152	0.0476987	0.0283923	-0.016219	0.017357	0.0140125	3.88004	-0.09953	0.0181747	0.0125808	0.0885408	0.0217933	-0.119305	0.0327922	0.241533	-0.00692659
MA1466.2	TGATGACGTGGCA	ATF6	Jun-related	Basic leucine zipper factors (bZIP)	10856300	P18850	HT-SELEX	55	-0.0711154	0	0.160678	0	0	0	0	0	0	0.00817909	0	0.0650323	0	0	0	0	0	0	0	0	0	0.0711198	0	0	0	0	0	0	0.199672	0	0	0	0	0	0	0	0	0	0	0	0.209048
MA1467.3	CAGATGG	Atoh1	Tal-related	Basic helix-loop-helix factors (bHLH)	21300888	P48985	HT-SELEX	1683	0.129841	-0.0460686	0.0109658	-0.117973	0.0985572	0.108119	0.0169043	0.043484	0.0205703	0.080887	0.0888428	-0.0378124	0.086764	-0.0103277	0.196828	-0.0117315	0.0410579	0.0408194	0.0553511	-0.0277165	0.136095	1.00598	0.121505	-0.0377418	-0.0393297	0.0606211	-0.0297123	0.286359	0.0488364	0.129975	0.0745507	-0.0246863	0.0383295	0.0378467	0.289224	0.0238187	0.0318198	0.734762	0.0236386	0.0143058	0.263399
MA1468.1	AACATATGTC	ATOH7	Tal-related	Basic helix-loop-helix factors (bHLH)	23293286	Q8N100	HT-SELEX	1549	-0.193905	-0.0405858	0.398266	-0.00515621	1.01113	0.546197	0.392866	0.288416	0.0692139	-0.0450544	-0.00775316	0.457326	-0.0112332	0.205849	-0.080055	-0.00184017	0.0379399	-0.00768501	-0.0971193	0.170217	0.184881	0.0632696	-0.00407712	0.0567444	0.048062	0.283937	0.000295516	-0.013572	0.0059592	0.0768215	0.0128904	-0.000927356	0.05733	3.6946e-05	0.053631	0.111531	0.0209774	0.0148009	0.135211	0.128077	-0.111712
MA1470.2	AAAGCATGACGTCATGATT	BACH2	Jun-related	Basic leucine zipper factors (bZIP)	TF has several motif variants.	Q9BYV9	HT-SELEX	62	0	0	0	0	0	0.160182	-0.00370343	0	0	0.0476744	-0.135368	0	0	-0.0300851	0	0	0	0	0	0.0298147	0	0	0.0154742	0	0	0	0	0	0	0.0515514	0	0	0	0.222237	0	0	0	0.228664	0.0778253	0	0
MA1471.2	AAACCATTA	BARX2	NK	Homeo domain factors	10051657	Q9UMQ3	HT-SELEX	4599	0.0535978	0.447956	0.259524	0.0261557	0.136604	0.0147559	0.0614126	-0.000948649	0.580441	-0.0134463	0.00359863	0.00468254	0.0467925	0.151998	0.07795	-0.00325938	0.344067	0.00785272	0.405278	0.0557274	0.425077	0.0318414	0.492142	0.0825748	0.0092816	0.0322163	0.164452	0.0460889	-0.00145032	0.00429923	0.056613	0.266995	0.226512	0.0218628	0.0125843	0.201812	0.0240583	0.0539902	0.087389	0.0138052	0.132649
MA1472.3	ACAGCTGT	Bhlha15	Tal-related	Basic helix-loop-helix factors (bHLH)	28174210	Q9QYC3		2112	0.122998	0.0435338	-0.0110201	0.152135	0.0865098	-0.00107872	-0.0373001	0.0581669	0.11332	0.0674673	-0.0626985	-0.053958	0.00306025	-0.0095927	-0.018059	-0.00109215	0.0246813	0.0235474	0.0563003	-0.0773144	0.104939	0.0124895	0.246128	0.0977363	-0.0240403	0.042389	-0.00498605	-0.011119	0.0129683	-0.0110279	-0.0319779	0.0871406	0.0570654	0.741996	0.0795158	0.139531	0.154947	0.0135774	-0.0239175	-0.000122986	0.0386478
MA1473.2	GCAATAAAA	CDX4	HOX	Homeo domain factors	18585359	O14627	HT-SELEX	832	0.158049	0.318953	0.0552646	-0.0272053	-0.0302853	0.138906	-0.0393653	0.0536503	-0.0132315	0.0359723	0.247797	-0.0402319	0.112125	0.168681	-0.0180983	0.0394526	-0.00877672	0.552963	0.490872	0.0309542	0.0281463	0.155898	-0.0668564	0.110827	-0.086509	1.42507	-0.260772	0.0174639	0.0665903	0.460962	0.484899	0.172751	0.773814	0.240922	0.375681	0.531522	2.10707	0.0562928	0.073873	0.0512976	0.512685
MA1474.2	GCCACGTCAC	CREB3L4	CREB-related factors	Basic leucine zipper factors (bZIP)	21711675	Q8TEY5	HT-SELEX	914	0.62082	0.189957	-0.00657353	0.0201829	-0.00322071	0.0941852	0.111349	0.0392237	0.194111	0.0828227	0.0501933	0.0535299	-0.00539353	0.116162	0.035612	-0.00609721	0.0114632	0.00711062	0.0189277	0.0692311	-0.018269	0.148862	0.0262226	0.0444092	0	0.0663909	0.0662292	0.0820056	0.0387812	0.0131613	-0.0372552	0.132552	-0.0354902	-0.0209301	0.377874	-0.0257152	0.032405	0.00349384	-0.209327	-0.0688503	0.128111
MA1475.2	GTGACGTCA	CREB3L4	CREB-related factors	Basic leucine zipper factors (bZIP)	21711675	Q8TEY5	HT-SELEX	1080	0.160861	-0.034023	0.0285697	0.484054	0.0457082	0.91869	0.0850485	-0.30191	0.297321	-0.0193272	0.166314	0.0504311	0.0219401	0.0600799	0.123043	-0.0311681	0.0885755	-0.08182	0.319795	0.117216	0.0879697	0.0208626	0.654881	0.093485	0.0623626	0.0181469	-0.0580049	0.278434	0.0362697	0.0153862	3.46309	0.558407	0.0277818	-0.00299492	0.123108	0.478538	0.0998484	0.0277973	0.224707	0.0486819	0.0395569
MA1476.3	GCAATTAG	Dlx5	NK	Homeo domain factors	18585359	P70396		1343	-0.00664732	1.04095	0.00661788	0.00235848	0.0481047	0.129003	0.414017	0.0761759	0.0069742	-0.00276865	3.40075	0.770111	0.0543427	0.000290477	-0.0606424	1.66589	0.00309371	0.231347	0.143167	0.215329	0.0175731	1.16425	0.184641	0.154568	0.161515	0.0917531	0.0546741	0.0047196	0.00942424	0.289571	-0.0486889	1.28131	-0.0262548	0.119681	0.0501221	0.0506935	0.00937602	0.0616637	0.0848413	-0.00314269	1.61915
MA1478.2	GTTACA	DMRTA2	DMRT factors	DM-type intertwined zinc finger factors	25215497	Q96SC8	HT-SELEX	3792	0.19234	0.245205	1.51894	0.0688791	0.232677	0.00211486	0.13861	0.0719075	0.134484	0.00540613	0.0655191	0.127353	0.124863	0.159099	0.693633	0.180386	0.705361	-0.048694	0.029055	0.27586	0.112446	0.0848623	0.146066	0.145734	0.603139	-0.00252259	0.31309	0.83548	0.0462451	0.105349	0.103627	0.978278	0.0516826	-0.00920877	0.0558287	0.0295672	0.0439025	0.0182639	0.137111	0.233414	0.0596555
MA1479.2	AATTGATACAT	DMRTC2	DMRT factors	DM-type intertwined zinc finger factors	25215497	Q8IXT2	HT-SELEX	1687	0.0117336	0.0746364	0.0779354	0.106318	0.00993914	0.0335894	0.0474481	0.110042	0.195485	-0.00224953	0.855818	0.034319	0.0213275	-0.0507706	0.00682723	0.0985431	0.105437	0.0549276	0.0231953	0.655142	0.0444077	-0.0575409	0.0679787	-0.0607557	0.127145	0.110147	-0.00326815	0.107569	0.12786	0.0494357	0.0526811	0.00360178	0.133305	0.0284894	0.0581332	0.00649726	0.0548339	1.52766	0.292251	0.420403	0.000342409
MA1480.2	AGATAATCC	DPRX	Paired-related HD factors	Homeo domain factors	18585359	A6NFQ7	HT-SELEX	1810	0.386395	0.0909382	0.116144	-0.0136167	0.151183	0.0978152	0.107303	0.0045134	0.0687718	0.365705	1.03426	0.0474707	0.0611644	0.216632	0.498118	-0.0143524	0.19867	0.0625246	0.175854	0.483878	0.200284	0.990271	-0.0415677	0.925572	0.168302	0.0436614	0.0702092	0.863972	0.0669879	0.0326371	0.134771	0.617717	0.523831	2.06048	0.00708223	0.190709	0.0497809	0.0799393	0.192867	0.146067	-0.0230565
MA1481.2	TAATTA	DRGX	Paired-related HD factors	Homeo domain factors	25131932	A6NNA5	HT-SELEX	3568	0.0450223	0.103703	0.456169	0.0678317	0.771692	1.00872	0.0263356	0.148971	0.0220538	0.49913	0.00673365	0.00764711	0.297085	1.01894	1.40854	0.0266834	0.471645	0.0173401	0.180558	0.192091	-0.000837621	-0.0174741	0.140613	0.173467	0.0972408	0.0116702	0.0177856	0.0330447	0.0340541	0.478099	0.0633537	-0.0575852	0.731494	0.174863	0.140219	0.359628	0.0180031	0.0235539	0.0192964	0.0718986	0.0177906
MA1483.3	ACCCGGAAGT	ELF2	Ets-related	Tryptophan cluster factors	20517297	Q15723	HT-SELEX	731	-0.0546765	-0.0287217	2.46357	-0.0234168	0.0121481	-0.0236885	0.0107522	0.130145	-0.292731	0.492258	0.2055	-0.04129	0.0111006	0.052703	-0.0958801	0.0812647	0.0219805	0.51861	0.138586	0.0691654	0.00196121	-0.00349925	0	0.0164785	0.00495254	0.272555	-0.0614572	0.0194048	0.119896	-0.100313	0.321865	0.0155843	0.0270977	0.0648638	-0.00292446	-0.0248562	0.00359772	-0.038483	0.00547806	0.30503	-0.0603368
MA1484.2	ACCGGAAGT	ETS2	Ets-related	Tryptophan cluster factors	20517297	P15036	HT-SELEX	477	-0.00422167	-0.0192402	-0.012556	-0.0464795	0	0	-0.0169093	0.191102	1.91761	-0.0827434	0.00598826	0.2713	-0.0446675	-0.0298466	-0.146441	0.0786977	0.233041	0.0271188	0.696375	0.375853	0.0957828	0.0906261	0.0335087	2.32009	-0.0252134	0.0694536	0.682625	-0.0370871	0.137963	0.0496669	0	0.256565	1.42915	-0.0327827	-0.313095	-0.00281457	0.030719	0.0641456	-0.0582979	0.0819794	0.0845336
MA1485.1	GCAACAGCTGTTAC	FERD3L	Tal-related	Basic helix-loop-helix factors (bHLH)	17027923	Q96RJ6	HT-SELEX	208	0.0331766	0.793565	0	-0.123048	-0.0944225	0.427388	0	-0.714702	0	0.0209354	-0.00160113	0	0	0.0201134	0.0133744	0.0311611	0	-0.171962	0	-0.513741	-0.246435	0.12119	0.174851	0.1817	0.00221468	0.0527248	-0.112344	0.289317	0	0	0	0	0.708851	0	-0.0128489	0	0	0.0508018	-0.0194886	0.31534	0
MA1487.3	CTAAATAAACAA	FOXE1	FOX	Fork head/winged helix factors	23675434	O00358	CAP-SELEX	2567	0.629078	-0.0241635	0.00923429	0.475278	0.330934	0.41194	0.491563	0.14304	0.152744	-0.00275317	0.387664	-0.0183529	-0.013181	0.535341	0.190003	0.073397	0.0155022	0.0689941	-0.00911691	-0.0104965	0.0301139	0.0287138	0.0331294	0.081471	0.0761941	0.112162	0.221081	0.0073845	0.695542	0.779859	0.0949847	0.212603	0.0397672	0.023291	0.318933	0.01421	0.285976	0.036267	0.0691555	0.00465055	0.227416
MA1489.1	GTAAACAA	FOXN3	FOX	Fork head/winged helix factors	30826165	O00409	PBM	1327	0.0345317	1.19791	0.228577	0.189629	-0.0248391	-0.0182636	0.0229301	0.0058069	0.0616516	0.0912301	0.206807	0.0981587	0.606608	0.0556923	1.15345	0.117442	7.59485e-05	0.446451	0.599737	0.0270705	0.00672468	0.187533	2.18877	-0.0135007	0.15848	0.0390135	0.0513001	0.199427	0.15907	0.00952941	0.184959	0.0021257	-0.0154285	0.123546	0.0212281	0.0374341	-0.0276953	0.0478496	0.00305171	0.00529368	0.0168867
MA1491.3	GGACCACCCACGTCG	GLI3	More than 3 adjacent zinc fingers	C2H2 zinc finger factors	2105456	P10071	CAP-SELEX	23	0	0	0	0	0	0	0	0.0512691	0	0	0	0	0	0	0	0	0	0	0	0	0	0	0	0	0	0	0	0	0	0	-0.0028246	0	0	0.62834	0	0	0	0	0	0	0
MA1493.1	GGCACGTGTT	HES6	Hairy-related factors	Basic helix-loop-helix factors (bHLH)	11959828	Q96HZ4	HT-SELEX	510	0.227537	0.0464549	0.243535	0.234659	-0.0257226	2.25399	-0.0482906	-0.0400532	-0.0151875	0.283472	0.183818	0.0559749	0.444972	-0.601576	-0.00316037	0.0925719	0.0506558	0.565565	0	0.135476	0.00604522	0.148425	-0.0014161	0.0310523	0.0184321	-0.0155824	0.140262	0.120525	0	-0.0939215	0.0115999	0.00969776	0	0	0.0389217	0.0205682	-0.00365439	0.0832061	0.0828051	2.36694	-0.00987366
MA1494.2	GGGTCCAAAGGTCA	HNF4A	RXR-related receptors (NR2)	Nuclear receptors with C4 zinc fingers	22383578	P41235	ChIP-seq	80	0	0	0	-0.0171637	0	0	0	0	0	0	0	0.148274	-0.00910127	0.0217144	0.0238497	0	-0.0433348	0.00788371	0	0	0	0.00921263	0.0372996	0	0	-0.0244148	0.0250913	-0.055081	-0.00167983	0	0	0	0	0	0	0	0	0	0	14.4235	0.0680871
MA1495.2	TAATTA	HOXA1	HOX	Homeo domain factors	16341070	P49639	HT-SELEX	4409	0.081945	0.136709	0.332803	0.287126	0.0450641	0.787344	0.311744	0.123798	0.0269538	0.721087	0.0540456	0.840102	0.220334	0.150548	1.12775	0.0323418	0.302487	0.18004	0.164935	0.898548	0.00782243	0.0777311	0.0723386	0.0459068	0.0862219	0.00121745	0.0609012	0.112823	-0.0026	0.0484307	0.154718	-0.0155548	0.0445119	0.103956	0.0573774	0.174182	0.0358119	0.0193179	-0.000560343	0.55404	0.0912459
MA1496.2	GTCATTA	HOXA4	HOX	Homeo domain factors	7901228	Q00056	HT-SELEX	3034	0.536787	0.541796	0.0109319	-0.00648577	0.0349273	0.0363713	0.184453	0.0675712	0.411288	-0.0367732	1.06759	0.117775	-0.0136294	1.02828	0.0784888	0.231863	0.211989	0.136727	0.0694258	0.00860573	0.222572	0.0506264	0.0990159	0.0567228	-0.0197409	-0.0190563	0.113363	-0.0384174	0.23051	0.0329325	-0.015615	0.0342251	0.265562	0.136543	0.418773	0.0566219	0.0255557	0.0591251	0.415014	-0.00551022	0.835593
MA1497.2	GTAATTA	HOXA6	HOX	Homeo domain factors	18585359	P31267	HT-SELEX	3571	0.0450022	0.451082	0.0088299	0.00929608	0.00261892	0.148847	0.177823	0.0192634	0.604706	0.0031748	2.22859	0.196794	0.0727486	0.827592	-0.00236351	0.507629	0.138603	0.115846	0.188868	0.0328334	0.0345331	0.0520879	0.0405757	0.177366	0.0661832	0.0131274	0.574757	0.0522587	0.168971	0.0504796	0.0470025	0.0926922	-0.0450445	0.020199	0.425	0.0292518	1.52892	0.0272378	0.227775	-0.00170937	0.939701
MA1498.3	CAATTA	HOXA7	HOX	Homeo domain factors	18585359	P31268	HT-SELEX	3544	0.0327523	0.0525414	0.438001	0.0936732	0.652478	0.0220146	0.0417054	0.205792	0.0157748	0.428633	0.00356918	1.01811	0.324049	0.831428	0.999485	-0.000199723	0.394878	0.357454	0.177572	0.192625	-0.00753636	0.0540993	0.100542	0.100232	0.0996725	0.00618313	0.0127494	0.146164	0.0436033	0.498312	0.0788787	-0.0375749	0.7537	0.0589099	0.0605222	0.438371	0.0353837	0.00799661	0.0121557	0.293185	-0.0084875
MA1499.2	TCATTA	HOXB4	HOX	Homeo domain factors	18585359	P17483	HT-SELEX	2382	0.00899073	0.0490215	0.725075	0.00685685	0.0011666	0.028187	0.0429409	0.2945	-0.00276392	0.691248	-0.000972304	1.66297	0.375387	-0.000504627	1.50642	-0.0096108	0.524331	0.391662	0.180272	0.216671	0.00666383	0.022607	0.116444	0.0626397	0.161849	0.00174255	0.0100792	0.183076	0.0186314	0.0461675	0.0410543	-0.0498978	0.0625557	-0.0378011	0.0065139	0.372691	0.0399693	0.0148702	0.0240766	0.405619	-0.0119111
MA1500.2	TAATTAC	HOXB6	HOX	Homeo domain factors	18585359	P17509	HT-SELEX	3792	0.136911	0.336685	0.00625549	0.433514	0.105848	0.0404877	0.282564	0.178878	0.035309	0.50525	0.072262	0.0618358	0.166491	0.0688591	0.943548	0.179624	0.0165759	0.0609287	0.0955027	0.722377	0.572327	0.112244	0.0628737	1.61749e-05	0.0390524	0.0243765	0.0989074	0.0081119	-0.00678519	0.171359	0.321296	0.316118	0.0202635	-0.0102781	-0.0143844	0.173856	0.0653913	0.0133835	-0.0676421	0.261191	0.0312192
MA1501.2	GTAATTA	HOXB7	HOX	Homeo domain factors	18585359	P09629	HT-SELEX	2113	0.0265698	0.106589	0.0191006	0.0519767	-0.0040184	0.25082	-0.000116571	0.0421207	0.0476486	0.0761529	1.85325	0.202284	0.0658289	0.0139716	0.026476	0.88187	0.29309	0.136906	0.339169	0.00970948	-0.0932078	-0.0248842	0.0935506	0.0884814	0.0184405	0.0487104	1.14171	0.0556784	0.0343301	0.0708602	-0.0169431	0.0750616	-0.0812617	0.00391574	0.161773	0.0448115	1.39196	0.219522	0.254952	0.00469192	0.0872666
MA1502.2	GCAATTA	HOXB8	HOX	Homeo domain factors	18585359	P17481	HT-SELEX	3227	0.0259624	0.439959	0.0112038	0.00422129	0.0140193	0.422942	0.173622	0.0497362	0.471587	-0.00669517	0.916303	0.223382	0.068319	1.08821	-0.0333883	0.655466	0.24692	0.185178	0.192535	0.00762946	0.0275023	0.0496841	0.0313426	0.103198	-0.00638636	0.0240907	0.700092	0.0410029	0.14953	0.0593056	-0.0383805	0.0524778	-0.0271697	-0.00453749	0.417307	0.0372724	0.006568	0.0121551	0.300567	0.00217966	0.833683
MA1503.2	GTCGTAAAA	HOXB9	HOX	Homeo domain factors	18585359	P17482	HT-SELEX	612	0.01351	0.02192	0.102587	0.0479485	-0.0124536	-0.0414593	0.0391243	0.417246	0.104093	0.469332	0.179701	0.018262	0.102012	0.428847	0.156395	0.0751119	0.884507	0.449735	-0.0364305	-0.0358458	0.0272812	0.0178912	-0.0191686	1.82636	-0.0199878	0.00991533	0.17312	0.0978199	0.137667	0.0441349	0.0303705	-0.0277186	0.00538346	0.00855438	0.257152	0.766666	4.23	0.0126752	0.0342605	0.167778	-0.0113021
MA1504.2	TCATTA	HOXC4	HOX	Homeo domain factors	18585359	P09017	HT-SELEX	3032	0.182994	0.460492	0.605199	0.00741543	0.0132934	0.0175148	0.0407133	0.233394	-0.00115532	0.526811	0.0109082	1.21071	0.341942	0.00587278	0.983957	0.186834	0.524331	0.314986	0.134631	0.0387432	0.0151316	0.0196279	0.0730624	0.067265	0.153826	-0.00420261	0.00546464	0.169937	0.00283664	0.0419917	0.0341604	-0.0493134	0.039582	-0.0255393	0.00605981	0.293783	0.0510333	0.0101843	0.0182792	0.337149	-0.00999046
MA1505.2	TAATTA	HOXC8	HOX	Homeo domain factors	18585359	P31273	HT-SELEX	5531	0.199778	0.314079	0.273009	0.285421	0.0503305	0.0405475	0.24442	0.175512	0.0189799	0.323338	0.0418358	0.435202	0.202469	0.0524597	0.636465	0.153071	0.242549	0.181969	0.143831	0.517863	0.568551	0.0586642	0.0511771	0.0388982	0.0854861	-0.00210122	0.0224781	0.0845396	0.000564344	0.102023	0.172541	0.324994	0.0648497	-0.00688499	-0.00707329	0.132467	0.0334359	0.00476859	-0.00706966	0.214416	0.0308552
MA1506.2	GGTCGTAAAA	HOXD10	HOX	Homeo domain factors	18585359	P28358	HT-SELEX	494	-0.593173	0.0606166	0.015453	0.0179178	-0.0181792	0.0381968	0.0640469	0	0.0183307	0.818624	-0.00550144	0.0715228	0.0194509	0.072921	0.0634167	0.546676	0.315463	-0.0116036	-0.048219	0.988821	0.0288048	-0.0161832	0.00856673	-0.00293611	0.00982068	0.00382855	-0.0320666	0.0921067	0.0525752	0.070118	-0.0368155	0.00569089	0.000869838	-0.262844	0.976769	4.18479	0	0.0582697	0.156468	-0.0106588	0.0135469
MA1507.2	TCATTA	HOXD4	HOX	Homeo domain factors	9079695	P09016	HT-SELEX	2382	0.00899073	0.0490215	0.725075	0.00685685	0.0011666	0.028187	0.0429409	0.2945	-0.00276392	0.691248	-0.000972304	1.66297	0.375387	-0.000504627	1.50642	-0.0096108	0.524331	0.391662	0.180272	0.216671	0.00666383	0.022607	0.116444	0.0626397	0.161849	0.00174255	0.0100792	0.183076	0.0186314	0.0461675	0.0410543	-0.0498978	0.0625557	-0.0378011	0.0065139	0.372691	0.0399693	0.0148702	0.0240766	0.405619	-0.0119111
MA1508.2	AACAGGAA	IKZF1	Factors with multiple dispersed zinc fingers	C2H2 zinc finger factors	27664237	Q13422	ChIP-seq	2840	-0.0289279	-0.0493415	1.8372	0.130829	0.541067	0.0564546	0.0651118	-0.0531997	0.257686	0.212896	0.103482	0.0365213	0.0711098	0.119039	-0.022056	0.186891	-0.0987932	0.0256911	0.297997	0.106029	-0.013269	-0.0467708	-0.372997	0.710476	0.985561	0.649332	0.048959	0.22106	0.0375581	0.0459363	0.308701	0.048971	0.0358875	0.0425573	0.0404682	0.0219936	0.0398666	0.0276199	0.0112697	0.0665575	0.0294167
MA1509.1	ACCGAAACT	IRF6	Interferon-regulatory factors	Tryptophan cluster factors	18604160	O14896	HT-SELEX	302	0.0603125	0.108014	0.00105684	0.0493254	-0.0324249	0	-0.0305054	0	0	-0.0367267	0.239266	0.473069	0.207961	0	0.000464412	-0.061074	0.22271	-0.0894951	-0.00471965	-0.134708	0.770846	0	0.0846177	0.0202583	-0.0033427	0.00740839	0.0232825	0.0441975	0.0611561	0	0.384194	0.198828	-0.00551459	-0.00640735	0.0389467	0	0.116317	0.0239195	0.0423522	0	0.0661382
MA1511.2	GGGGCGGGG	KLF10	Three-zinc finger Kruppel-related	C2H2 zinc finger factors	11443140	Q13118	ChIP-seq	459	0.415484	0.308584	0.361333	0.386342	0.36088	0.0823406	-0.133759	0.784503	0.305502	0.340212	0.441919	0.0494846	0.503199	0.731588	0.429671	0.322718	-0.194757	0.10976	0.200283	-0.0971034	0.256994	0.265535	0.0314211	-0.0614963	0.0692418	-0.0435602	-0.0320641	0.00180044	0.0860859	-0.045964	-0.013068	0.0787569	0.00576642	0.0136484	0.0352109	0.144653	2.81858	0.328729	0.181958	0.514476	0.241885
MA1512.2	CCACGCCCAC	KLF11	Three-zinc finger Kruppel-related	C2H2 zinc finger factors	11443140	O14901	HT-SELEX	500	0	0.0456016	-0.0161719	0.0363342	-0.0232756	0.172124	-0.0468468	0.0715999	0	0.111682	0.0976545	0.856994	0.753248	-0.074735	0.0973769	0.00513831	0.000252927	0.419656	0.0288299	0.0539151	0.0233194	-0.00983961	0.536636	0.105124	-0.01786	-0.0221645	-0.064853	0	-0.0284544	-0.0597066	0.0195498	-0.0356817	0.590692	0.0910184	-0.0169533	0	0.35492	-0.0192874	0	-0.0345698	-0.090695
MA1513.2	CCCCGCCC	KLF15	Three-zinc finger Kruppel-related	C2H2 zinc finger factors	28473536	Q9UIH9	ChIP-seq	111	-0.00996445	0	0	-0.172194	0	0	-0.00316336	0	-0.0168306	0.264623	0	0.0090747	-0.108346	-0.00541607	-0.0139965	-0.0619782	0	0	0	0	0	0	3.38913	0.0309847	0	0	0	0	0.0164608	0	0	0	0	0	0	0	0	-0.0571723	-0.142892	0	0.0449557
MA1514.2	ACCACGCACCCCTT	KLF17	Three-zinc finger Kruppel-related	C2H2 zinc finger factors	11443140	Q5JT82	HT-SELEX	297	0.00380585	0	-0.126699	-0.10801	-0.0121206	-0.0648244	0	-0.0943495	-0.0526542	13.4491	-0.00690542	0	-0.0408338	0	0	0.0270543	0.137735	0.0376461	0.0124515	0	0	0	0	-0.0475849	-0.240826	0.00549813	0.16675	0.0133875	-0.00926863	0	-0.0645261	9.45213	0.0224159	-0.0383009	0	-0.0852951	0	0.00930081	-0.0645373	0	0.0266797
MA1515.2	CCACGCCC	KLF2	Three-zinc finger Kruppel-related	C2H2 zinc finger factors	11443140	Q9Y5W3	HT-SELEX	960	-0.0294566	0.0482982	0.035695	0.109481	0.168061	0.0699441	-0.0382431	0.0771124	0.139549	0.217947	0	-0.215295	3.72173	-0.760179	0.0760319	-0.103219	-0.0810693	0.147071	1.02422	-0.00654229	0.15473	0.0432	0.335999	0.0951078	-0.00864344	-0.00035299	-0.0552352	-0.00210255	-0.297061	0.00161818	0.0684686	-0.103298	0.00109787	0.0315135	0.0724561	-0.0475454	2.48081	0.033135	0.278396	-0.00462322	-0.000168121
MA1516.2	GACCACGCCC	KLF3	Three-zinc finger Kruppel-related	C2H2 zinc finger factors	11443140	P57682	HT-SELEX	212	0	0	0	-0.325103	0.0514892	0.0694178	-0.0114959	0.542969	0	0	0.837918	0.00874785	0.0814552	-0.217395	-0.0833617	0	0	-0.0197867	0	0.0323765	0	0.361506	0	-0.59123	-0.00824438	0	0	-0.0568111	0	-0.0444379	0	0.19139	0	-0.00552966	0.446012	-0.0338276	0.301632	0.0071149	0	0.17476	0.00210684
MA1517.2	CCACGCCCA	KLF6	Three-zinc finger Kruppel-related	C2H2 zinc finger factors	11443140	Q99612	HT-SELEX	744	-0.00747333	0.0606739	0.212968	0.04931	0.0910848	0.105894	-0.0629706	0.137819	0.38243	0.143683	-0.0122015	-0.338859	3.47865	0.00386228	0.0747107	-0.0910149	0	0.413043	0.169372	-0.128878	0.0987242	-0.00280394	0.512743	0.114809	-0.0379858	-0.0298322	0.0403494	-0.0162328	0.0492472	-0.0331187	0.0417761	-0.0176906	-0.0119049	0.0662439	-1.47228	-0.0436168	0.300141	-0.0939748	0	-0.00319142	1.70632
MA1518.3	GCTAATTAGC	Lhx1	HD-LIM	Homeo domain factors	18585359	P63006		1519	0.047494	0.78725	0.0181744	0.0783193	0.0781476	0.0457512	0.0205099	1.93279	0.0204199	3.29645	0.00348401	0.592244	2.78963	0.0674849	0.0158651	0.0585505	0.422179	0.126826	-0.00478187	0.0771168	0.423	-0.00483162	0.104679	0.109173	0.0724351	0.125643	0.00378034	0.0573173	0.345411	0.0085155	0.103773	-0.0398468	0.0513838	0.458777	0.00604042	0.0252126	0.0473378	0.105804	0.103695	1.82737	0.072161
MA1519.2	GTAATTA	LHX5	HD-LIM	Homeo domain factors	18585359	Q9H2C1	HT-SELEX	1344	0.0332849	1.12492	0.00762628	0.00588946	-0.0608719	0.072148	0.252321	-0.0243043	1.57058	-0.011941	2.56872	0.330251	0.0323341	3.32261	-0.00919145	1.28169	0.623088	0.219603	0.268678	0.0103192	0.115933	0.131245	-0.018286	0.076012	-0.0317755	0.037042	0.0221845	0.00355804	0.0642244	0.0760598	-0.119341	0.0619207	-0.064695	0.000296528	0.892289	0.0219157	0.0148868	0.0269139	0.111385	-0.00426935	3.27087
MA1520.2	TGCTGAGTCAGCA	MAF	Maf-related	Basic leucine zipper factors (bZIP)	9571165	O75444	HT-SELEX	1326	0.0845328	-0.00607015	0.137501	0.00300321	0.942162	0.256368	0.0642622	-0.057706	0.157748	0.0477552	0.0314583	0.139742	0.0575462	0.144512	0.0231305	0.215849	0.0137428	-0.0534325	1.70607	0.737901	0.0787212	0.253623	0.107677	0.096563	0.129435	0.0613534	0.151057	0.0208264	0.427705	0.047947	0.0787678	0.0616311	0.0177928	0.0820495	0.0646491	-0.0292629	0.00797314	0.0497643	-0.00610229	0.0667174	-0.000974624
MA1521.2	TGCTGAGTCAGCA	MAFA	Maf-related	Basic leucine zipper factors (bZIP)	9571165	Q8NHW3	HT-SELEX	1205	0.115869	0.00197	0.149295	0.00867318	-0.0209953	0.291596	0.0908653	-0.0228402	0.152813	0.0601288	0.0275887	0.125744	0.0696971	0.181071	-0.0187592	0.249394	0.0136661	-0.0325646	-0.0943652	0.701782	0.104002	0.379414	0.0184852	0.114203	0.201564	0.0646635	0.187415	0.0141246	0.00401399	0.0527442	0.0920468	1.02934	-0.012193	0.0987954	0.0910423	-0.00482773	0.47191	0.065304	0.161748	0.0863171	0.00523809
MA1522.2	CCCCTCCC	MAZ	More than 3 adjacent zinc fingers	C2H2 zinc finger factors	7760814	P56270	ChIP-seq	266	0.0191916	0	0	0.49102	-0.0410279	0.0197403	-0.0975461	0.123157	0	0.412454	-0.0142525	0.0173649	-0.108346	0	-0.0534705	-0.0905393	0.178385	-0.076039	-2.89714	0	0	0.142544	0.451751	0.0594169	-0.0172124	-0.0752246	-0.0718899	0.00366673	0	-0.0995455	0	4.94281	-0.000334844	0.243273	0.00493341	0.0724519	10.0437	-0.00113636	-0.0546019	-0.201115	-0.00282998
MA1523.2	CACTCAC	MSANTD3	Myb/SANT domain factors	Tryptophan cluster factors	12354778	Q96H12	PBM	7946	-0.118476	0.333928	-0.0755853	0.0574977	0.00782858	0.0413236	0.175075	0.38163	0.681843	-0.0244628	0.132248	0.0366413	0.532286	-0.00820261	-0.0164156	0.375149	0.229652	0.436137	0.161424	-0.0129455	0.599845	-0.0669093	-0.0243188	0.034549	-0.00908135	0.059584	-0.0244292	0.542694	0.0178851	-0.0386521	0.338617	0.138458	0.554587	0.480067	0.828568	-0.0189443	0.058109	-0.0420793	-0.0246379	-0.0385337	0.132399
MA1524.3	GACAAATGGT	Msgn1	Tal-related	Basic helix-loop-helix factors (bHLH)	21750544	Q9JK54		741	1.46599	0.0385756	0.0493991	-1.91043	-0.0916614	0.111418	0.0149132	0.5535	-0.015663	0.0882093	0.00141056	-0.00487802	-0.0603675	-0.00824555	0.473908	-0.0279472	-0.00984525	-0.0123574	-0.0778686	0.313666	0.421713	0.00378599	0.0259212	0.120474	2.57419	0.286094	0.0201807	0.0949252	0.231769	-0.00196869	0.338769	0.0924301	0.454655	0.0738485	-0.00519085	0.00159007	0.0746181	0.0549621	0.157155	0.226164	0
MA1525.3	ATGGAAAAT	NFATC4	NFAT-related factors	Rel homology region (RHR) factors	12374807	Q14934	CAP-SELEX	1166	-0.132417	-0.111382	0.258161	0.0232045	0.000761168	0.0764191	0.0264784	-0.102597	0.038277	0.0155944	-0.0884202	0.0472642	-0.0505306	0.00112437	0.0891365	-0.00347611	-0.0132753	3.17895	-0.0223812	-0.00183806	0.108774	0.0321605	-0.0215342	0.0384245	-0.0465354	-0.087055	0.0654909	0.0830372	-0.00210281	0.0133296	-0.0341288	0.0593415	0.103983	0.196091	0.151404	0.0173748	0	0.649039	0.110622	0.0327011	0.0305602
MA1527.2	TTGGCACGGTGCCAA	NFIC	Nuclear factor 1	SMAD/NF-1 DNA-binding domain factors	12101405	P08651	ChIP-seq	54	0	0	0.0223802	0	0	0	0	0	0	0	0	0	0	0	0	0	0.142593	-0.135261	0	0	0	0	0	0	-0.0238836	0	0	0	0	-0.276373	0.0726092	0	0	0	0	0	-0.0176289	0.0131232	0	0.397621	0
MA1528.2	TTGGCACGGTGCCA	NFIX	Nuclear factor 1	SMAD/NF-1 DNA-binding domain factors	20178747	Q14938	HT-SELEX	176	0.174587	0.0369919	0.0240871	0	0	0.0321433	0	-0.0114116	0	0.033398	0.0141606	0.00280815	0	0	-0.0697248	0.19087	0.153242	-0.143083	0	0	0	0	-0.0713662	0	-0.0234055	0.0565431	0	0	0	0	0.0272838	0.235636	0.0952721	-0.0146392	-0.0108315	0.0183834	0	0.110324	-0.0314735	0.114963	0
MA1529.2	GGCCGCAGCTGCGTCC	NHLH2	Tal-related	Basic helix-loop-helix factors (bHLH)	23354101	Q02577	HT-SELEX	259	-0.0134955	0	0.0180395	-0.0864198	0.467336	0	0	0.0303166	0	0	-0.107403	-0.26349	-0.00920015	-0.00132932	0.0898205	0.0171497	-0.0602678	0	0.15249	0.167447	0	-0.0210998	0	-0.0261615	-0.0293775	0.376038	0.296167	0	0	-0.00650609	0.0724478	0	0.124965	0.103779	0	0.0602085	0	-0.151866	0.0471347	0	0.0046803
MA1530.2	CTCATTAA	NKX6-3	NK	Homeo domain factors	18585359	A6NJ46	HT-SELEX	2923	0.77078	0.0131019	0.296875	-0.00934272	0.0355182	-0.00965188	0.130997	0.034054	-0.00276663	0.0201845	0.759179	0.296803	-0.0327381	-0.265353	-0.00260215	-0.00207249	0.130833	0.012217	0.0318343	-0.00388884	0.0649524	-0.0211189	0.402177	0.0928098	-0.0237306	0.0258707	0.0995343	-0.0322287	0.0719266	0.0177772	0.0178631	0.0960141	0.124239	0.038455	0.0374164	0.0640047	1.16336	0.114385	0.878656	-0.00501793	-0.0788021
MA1531.2	GGGTCAGTAGGTCA	NR1D1	Thyroid hormone receptor-related factors (NR1)	Nuclear receptors with C4 zinc fingers	14559106	P20393	HT-SELEX	103	0	0	1.76298	-0.0343191	0.256292	0	0	-0.0104355	0	0	0	0.874485	0	0.805651	-0.00941401	0	0.0353578	1.37589	0.652759	0	0	0	0	0	0	-0.00210314	0	0	0	-0.0308838	0.144953	-0.065189	0	0	-0.0221854	0.0416429	0	16.2932	0	0.0698371	-0.0793724
MA1532.2	TGGGTTAGTAGGTCA	NR1D2	Thyroid hormone receptor-related factors (NR1)	Nuclear receptors with C4 zinc fingers	14559106	Q14995	HT-SELEX	66	0	1.71487	-0.0384854	0	0	0	0	0	0	0	0.870305	0	0.0464339	-0.0138795	0	0.0912718	1.93953	3.10038	0	0	0	0	0	0	-0.00284858	0	0	0.00352363	-0.0301485	0.181774	0	0	0	-0.00882672	0.0718999	0.00189626	15.175	0	0	0.16202	0
MA1533.2	TGAACTCGATGAACT	NR1I2	Thyroid hormone receptor-related factors (NR1)	Nuclear receptors with C4 zinc fingers	12016543	O75469	HT-SELEX	583	0.0589895	-0.000107893	0.0299475	0.0519365	0.221609	0	0.0193865	0	0	0.23082	0.0109611	0.0598643	0.0926224	0.0960828	0.0164753	-0.0394336	0.00994195	0	0	0.107576	-0.157325	0.225786	-0.0315024	0.0237058	-0.0423311	0.0213635	1.2984	-0.0519558	-0.0175355	-0.00678571	0.615243	-0.0111393	0.0579498	0.0441069	0.17339	0.147966	0	0	0.0247217	0.378105	0.0346534
MA1534.2	TGAACTTT	NR1I3	Thyroid hormone receptor-related factors (NR1)	Nuclear receptors with C4 zinc fingers	12896978	Q14994	HT-SELEX	2182	0.151218	0.109404	0.0767352	0.000536514	0.387089	0.0709043	-0.00896142	0.0121915	0.153479	0.467869	0.379775	-0.0247928	0.0915804	2.72149	-0.116626	0.46723	2.09058	0.0118286	0.0260883	0.0885844	0.0768547	0.270747	0.684928	0.285554	0.268955	0.0397458	0.0689213	-0.0225252	0.0844905	0.00135148	0.0234885	0.098944	0.0903924	0.0236837	0.0280896	0.359696	0.1088	0.150551	0.124136	0.332889	0.743625
MA1535.2	AGGTCA	NR2C1	RXR-related receptors (NR2)	Nuclear receptors with C4 zinc fingers	23354101	P13056	HT-SELEX	1119	0.0643408	-0.0967098	-0.0249335	1.67238	0.0107217	0.0105822	0.0464917	-0.0463013	0.0546608	0.0227462	0.064647	0.0249762	0.0712733	0.103321	0.114944	0.00642595	0.03418	0.173044	0.190669	-0.0932974	0.00966391	0.037492	0.0832697	0.0964171	0.642557	0.0930983	0.011166	-0.517424	0.0832029	0.0238721	0.0762617	-0.196507	0.0848409	0.35359	0.039846	0.0541575	-0.00208135	0.122167	0.0390923	6.10589	3.97031
MA1536.2	AGGTCA	NR2C2	RXR-related receptors (NR2)	Nuclear receptors with C4 zinc fingers	11478808	P49116	ChIP-seq	2782	0.138262	-0.00882016	0.146135	0.700964	0.0910803	0.93748	0.0302419	0.0568701	0.0808022	0.016795	0.0429008	0.0173578	0.582659	0.0172319	1.60946	0.0636084	0.270379	0.11291	0.183381	-0.0726326	0.00729299	0.0386365	1.10367	0.141128	0.407256	0.741387	0.0356949	-0.11633	0.0539218	0.0168591	0.0638367	-0.0969292	0.127325	0.275859	0.0864099	0.0485956	0.0817163	0.0732502	0.0505636	1.59939	0.848288
MA1537.2	AGGTCAAAGGTCA	NR2F1	RXR-related receptors (NR2)	Nuclear receptors with C4 zinc fingers	8496174	P10589	HT-SELEX	116	0	0.0636875	0	0	0.0029014	0.0761237	-0.00150675	0	0	0	0	-0.112745	0	0	0	0.0270603	-0.00386763	0	0.157153	0	0	0.136753	0	0.0136392	0	0.231434	0.0260808	0.441868	-0.114071	-0.0041656	-0.017405	-0.0242261	0.059747	0.0104603	0	0	0	0	0	0.0603463	7.36908
MA1538.1	AAGGTCATTGACCTT	NR2F1	RXR-related receptors (NR2)	Nuclear receptors with C4 zinc fingers	8496174	P10589	HT-SELEX	168	0	0	0.355392	0.306205	0.480979	0	0.0382831	-1.7534	0.120831	0.0069749	0	-0.495843	-0.00227692	0.0265705	0	0.39013	0.0537967	0	0	-0.470935	-0.0317834	0	0	0.11116	-0.0402057	-0.0855043	-0.00492428	0.366348	0.0226233	0.0132115	0	0.154789	0.215407	0	0.139946	0.00575311	0.0465678	0	0	0	0
MA1539.1	AAGGTCACTGACCTT	NR2F6	RXR-related receptors (NR2)	Nuclear receptors with C4 zinc fingers	14559106	P10588	HT-SELEX	55	0	0	0.049423	0	0	0	0	0.111264	0.120831	0	0	-0.495843	0	0	0	0	0	0	0	0	0	0	0	0	0	0	0	0	0.0115853	0	0	0.154789	0.215407	0	0	0.0213614	0	0	-0.0483323	-0.0208991	0
MA1540.3	AGTTCAAGGTCA	NR5A1	FTZF1related(NR5A)	Nuclear receptors with C4 zinc fingers	23907384; 10913126	P33242		1079	-0.027861	0.0965597	0.0207142	0.0629727	-0.0535341	-1.00769	-0.0289642	-0.0124981	0.91271	0.18937	0	0.0392955	0.80245	-0.0882859	-0.00376209	0.502809	0.00498804	-0.0342774	0.118637	0.0207763	0.0139618	-0.045677	0.023544	0.0151151	0.254841	-0.00954121	-0.0115396	0.0658528	0.0773895	-0.0299193	-0.0181475	-0.0459002	0.0345551	0.00645666	0.0357528	-0.0105661	0.00659404	0.312232	0.018907	-0.162933	-0.0118927
MA1541.2	CAAGTTCAAGGTCA	NR6A1	GCNF-related receptors (NR6)	Nuclear receptors with C4 zinc fingers	11578963	Q15406	HT-SELEX	671	0.00916626	0.456236	0.0113527	0.102376	-0.0359843	-0.00567626	0.140506	0.051626	0.101904	0.0656963	0.0330827	-0.0815361	0.051927	-0.407349	-0.0262219	0.0392313	0.0714496	0.0763137	0.00918886	-0.00101895	0.144457	0.0941775	0.0766537	0.105662	0.0344392	0.0100847	0.0283945	0.294506	1.24773	-0.0505655	-0.115606	0.124153	0	0.0427178	0.0106828	0.0698877	-0.0244862	0	-0.00711798	0.0191322	0.0563107
MA1542.2	GCTACTGT	OSR1	Other factors with up to three adjacent zinc fingers	C2H2 zinc finger factors	29084951	Q8TAX0	HT-SELEX	804	-0.110219	0.0557999	-0.0628292	0.473011	0.00851502	-0.0719059	-0.110991	0.0791964	-0.0253053	-0.00173304	-0.0340397	1.26477	0.00543803	-0.219486	0.043866	0.0008517	0.147032	-0.0239672	0.344959	-0.0175667	0.0468114	-0.0603316	0.020689	0.0383248	0.0178972	-0.0966166	0.00164109	-0.102377	2.7521	-0.0149194	0.14595	0.0675654	0.00504842	-0.00560693	-0.0184133	0.141946	0.10619	0.0230368	0	0.0448192	0.024547
MA1544.2	AAACCGTTAT	OVOL1	More than 3 adjacent zinc fingers	C2H2 zinc finger factors	26504231	O14753	HT-SELEX	76	0	0	0	0.0367512	0.235298	0	0	0	0	0	0.00342959	0	0	2.64013	0.831278	0	0	0.0195966	0.0120473	0.036385	0.0250446	-0.00365036	0	0	0.223301	0.0103899	0	0	0	0.025408	0	0	0	0	0	0.0174483	0	0	0	0	0
MA1545.2	ACCGTTA	OVOL2	More than 3 adjacent zinc fingers	C2H2 zinc finger factors	24735879	Q9BRP0	HT-SELEX	197	-0.0532954	0.0750836	0	0	-0.00149693	0.107836	0.129876	0.00884353	0	-1.22657	0.0107468	0	0.008536	0	-0.153677	2.42851	0.575306	0.0238903	0.00335015	0.0173618	0.032588	-0.000349922	0.0362918	0.0173269	0.00824228	0.200023	0.289685	0.011132	-0.148473	0	0.000567918	0.0404378	0	0.137554	0	0	0.0909182	0.0223001	0.0931673	0.0370278	0.337581
MA1546.2	CGTCACGCTAATTA	PAX3	Paired plus homeo domain	Paired box factors	19458195	P23760	HT-SELEX	418	0.0657388	0.00527859	-0.135711	0.174076	0.0224667	-0.0204283	0.0482542	-0.0111965	0.0209138	0.117394	0.0645492	0.0336716	0.0124406	-0.00255962	1.32018	0.0651711	0.267973	0.0393205	0	0.108256	0.000803749	0.00855817	0.0354145	-0.0397885	0.0208195	-0.0147988	0.0330853	0	0.135222	-0.0260823	1.0649	0.0131198	0.0968793	-0.0289856	0	0.185641	-0.0549043	-0.333461	0.171981	0	0.137765
MA1547.2	TTAATCCC	PITX2	Paired-related HD factors	Homeo domain factors	9685346	Q99697	CAP-SELEX	583	0.6508	0.0447833	0.998502	0.170103	0.070753	0	0.0263369	0.721141	0.105143	0.0102031	0.0576887	0.249311	0.0363908	0.0818013	0.0476631	0.0155897	0.556767	-0.0628214	0.112141	0.0357486	0.140309	-0.0290704	-0.0415775	4.14193	0.0765023	-0.00705873	0.062546	0.0762108	0.12815	-0.0233568	-0.0233739	0.0975183	0.00391443	0.0141119	0.0231296	0.010481	-0.00192581	0.415497	0.333505	0.106957	0.0651744
MA1548.2	GGGCCCCC	PLAGL2	More than 3 adjacent zinc fingers	C2H2 zinc finger factors	11832486	Q9UPG8	PBM	360	0.0585784	-0.00125806	0.00641085	0.130368	0.0814917	-1.67547	0	0.190341	0	0	0	0	0.00774357	-0.00229415	-0.00984036	0.0882151	0.402593	0.339391	0	0	0	0	0	0	0	0	0.0419997	-0.0818998	0.959546	0.0810926	0.0371158	0	0	-0.094208	0.00275586	-0.0817424	0.0389391	1.66276	-0.0437826	0.9107	0.0175023
MA1549.2	TAATGAG	POU6F1	POU domain factors	Homeo domain factors	9852081	Q14863	PBM	2485	0.165855	0.20876	0.0309575	1.0166	0.0340571	0.19172	0.789773	0.0713105	0.226525	1.37164	0.025848	0.288043	0.00152695	0.218076	0.0529255	0.0333926	0.134627	0.198694	1.1848	0.937748	0.0636403	0.070687	0.0754297	0.101326	-0.0436424	0.0255433	0.0437859	0.0039779	0.216405	0.0242539	0.344834	0.0122938	0.0145436	0.00949171	0.0239392	0.0555575	0.0166532	0.00117939	0.641622	0.103285	0.0831758
MA1550.2	GGGGTCAAAGGTCA	PPARD	Thyroid hormone receptor-related factors (NR1)	Nuclear receptors with C4 zinc fingers	8725145	Q03181	HT-SELEX	135	0	0	0	0.0363773	0	0.00212735	-0.378534	0	0	0	-0.110514	0	0	-0.00830109	0.0238497	0	0.00262582	0.14381	0	0	0.144351	0	0	0.0390916	-0.0490617	0.102314	0.46384	-0.124378	-0.00167983	-0.0148968	-0.00179058	0.0540903	0.0323278	0	0	0	0	0	0.0106494	7.20583	0
MA1552.2	AAGGTCATGACCT	RARB	Thyroid hormone receptor-related factors (NR1)	Nuclear receptors with C4 zinc fingers	1738600	P10826	HT-SELEX	312	-0.102795	0.0175252	-0.0464261	-0.00211072	0.112563	0	0.0879111	0.0179485	0	0.0256227	-0.0381729	0.00546884	-0.463412	1.19816	0.0405619	0.0109711	0	0.00914863	0.177235	-0.0550304	0	0.305574	0.14115	0.12307	0.0982543	0.059826	0.52588	-0.0396297	-0.032841	-0.0720654	0.49213	0.0103381	0.276749	-0.00523192	0.099636	0.0719315	0.0572175	-0.0434745	0.0130033	-0.459871	0.0457127
MA1553.2	AGGTCATGACCTT	RARG	Thyroid hormone receptor-related factors (NR1)	Nuclear receptors with C4 zinc fingers	1738600	P13631	HT-SELEX	381	-0.00252187	-0.110591	0.0175252	0.160656	0.000388228	1.74869	0	0.0755552	-0.0177961	0	0.0846537	0.112431	0.0787313	0.0344124	1.19464	0.0540102	-0.0306387	0.0511529	0.0182385	0.0318217	-0.0413081	-0.00565666	0.124775	0.101659	0.00537096	0.0860724	0.221857	0.498994	-0.0156632	-0.00952651	-0.0103428	0.492574	0.0349349	0.260404	0.00625164	0.142505	0.0921149	0.0665755	0.0394621	0	-0.399926
MA1554.2	CGTTGCTA	RFX7	RFX-related factors	Fork head/winged helix factors	23354101	O14593	HT-SELEX	1705	0.057504	0.35696	0.12593	0.111153	0.0118684	-0.0504446	0.119399	0.0659484	-0.0334561	0.0257371	-0.0135685	0.288453	0.334646	-0.023619	0.0471427	1.0441	0.0622661	-0.0156736	0.0826818	-0.116586	0.00698242	0.0795623	0.0577546	0.225222	0.0793857	0.0657218	0.0304948	0.223827	0.106785	-0.0227018	0.0161528	0.124656	0.116698	0.00730688	-0.00295178	0.0112916	1.09032	0.204283	0.0352221	0.0209865	0.148839
MA1555.1	GAGGTCATGACCTC	RXRB	RXR-related receptors (NR2)	Nuclear receptors with C4 zinc fingers	15019979	P28702	HT-SELEX	267	-0.109907	0.0896459	0	-0.0274975	0.102679	0	0.0835152	0	0.00657219	0	0.11026	-0.00518785	-0.480953	0	0.0496693	0.0263401	0.0234524	0.0157816	0	0	0	0	0	0.0839696	-0.00373496	0	1.08186	0.00343568	0.135925	0.0103671	0.490663	0.0103907	0.106653	0.0118771	0	0.0943861	0.169374	-0.512885	0	-0.884431	0.017463
MA1556.1	GAGGTCATGACCTC	RXRG	RXR-related receptors (NR2)	Nuclear receptors with C4 zinc fingers	15019979	P48443	HT-SELEX	148	-0.109907	0	0	0	0	0	-0.00696213	-0.0703433	0	0	0.074736	-0.00579658	0	0.344974	0.00249079	0	0	-0.0393767	-0.0443737	0	0	-0.0700732	0	0.154469	0.0891155	0	0.495101	0.0373674	0.0200644	0.0834487	0.0240934	0.135242	0	0	0.0368219	0.0547323	0.131693	0	0	-0.884431	0.017463
MA1557.1	TGTCTAGACA	SMAD5	SMAD factors	SMAD/NF-1 DNA-binding domain factors	11527422	Q99717	HT-SELEX	363	0	0.179233	0.0415931	0.0925573	4.58185	0.0397872	-0.102479	0	0	0.424806	0.521481	0.00143427	0	0.136054	0.0223141	-0.0790539	-0.155609	0	0.209514	0.0776248	0	0.244348	0.0150959	0.395467	-0.0515025	-0.0057604	-0.121738	0	-0.0325019	0.0420228	-0.00879675	0.0708103	0.0231867	0.056446	-0.796962	0.119733	0.449753	0.0717086	-0.0608028	0	0
MA1558.2	GCAGGTG	SNAI1	More than 3 adjacent zinc fingers	C2H2 zinc finger factors	26170144	O95863	HT-SELEX	1590	-0.0155156	0.230164	-0.0914234	0.015045	0.115128	0.887944	-0.030011	0.295668	0.0272954	0.0152569	0.440937	0.132669	0.101969	0.449493	-0.0696815	0.225099	-0.0216396	-0.167877	0.100659	0.0207742	0.0316559	0.49693	0.220374	0.540298	-0.0305689	-0.0655607	1.35938	0.0556769	1.8415	-0.00537144	0.0899759	0.0241689	0.0075346	-0.0341833	0.149983	0.00733617	0.129685	0.0217805	0.0170047	0.147535	0.043973
MA1559.2	ACAGGTGCA	SNAI3	More than 3 adjacent zinc fingers	C2H2 zinc finger factors	23762348	Q3KNW1	HT-SELEX	766	0.0639072	0.267335	-0.0321696	-0.0336053	0.155727	1.7201	0.017615	-0.010203	0.0739128	0.122125	0.130744	0	0.157619	0.333415	-0.158095	0.257433	0.02554	0.0609529	0.158759	0.0296359	0.00831029	0.0435994	0.401979	0.183004	-0.0452573	0.0828087	2.80186	-0.0231932	4.84787	0.0458263	0.156751	-0.00851725	-0.0617477	0.00954525	0.0426544	0.0342661	0.326783	0.0799845	0.0332555	0.129462	0.0142029
MA1560.2	GCACGTGC	SOHLH2	PAS domain factors	Basic helix-loop-helix factors (bHLH)	26869299	Q9NX45	HT-SELEX	659	0.043716	0.100119	0.0599711	0.652475	-0.082941	0.0269484	0.371671	0.0175664	0.0269286	0.0171214	0.0917244	0.139082	0.0211499	0.0240752	0.0303881	0.0267096	0.0148367	0.241245	1.75399	0.0199027	-0.00380184	0.00976208	0.243923	0.0213247	0.0347104	-0.0912112	0.330704	0	0.0313421	-0.0543177	0.0264677	0.0193669	3.42779	0.0312175	0.0143637	0.00977333	-0.585832	-0.129182	0.0410186	0.0756535	0.0635328
MA1561.2	ACCGAACAAT	SOX12	SOX-related factors	High-mobility group (HMG) domain factors	18403418	O15370	HT-SELEX	1086	-0.076504	-0.0169028	-0.0691038	0.970943	0.00720901	0.00188203	0.748586	0.191428	-0.00842043	0.318493	0.00715057	0.00239466	0.0184891	-0.00654986	0.13084	0.0618857	0.0873973	0.13538	-0.0285841	0.0460922	0.119862	0.660616	-0.0418404	0.00390264	0.0487759	0.0565005	-0.011671	0.166675	0.0439535	-0.00358805	0.118915	3.43703	-0.108854	0.0184358	0.0900192	-0.0128952	-0.0386397	0.0055497	0.0251468	0.0238953	-0.0233778
MA1562.2	CGAACAATG	SOX14	SOX-related factors	High-mobility group (HMG) domain factors	17852354	O95416	HT-SELEX	1197	0.0507152	-0.0349068	-0.00036885	0.0282681	-0.0495495	-0.0256298	-0.0131683	-0.00617624	0.12873	-0.00884024	0.0453515	-0.0863162	0.0446428	-0.0508983	-0.00115098	0.0262113	0.0555504	-0.0447051	0.233966	0.139956	-0.194964	-0.0678805	-0.067346	0.975689	-0.0178484	0.0170217	-0.0521712	0.0507234	0.00335537	0.0836441	0.0729534	-0.00734416	-0.00136422	0.00247214	0.610677	0.055833	0.0263547	0.08633	0.0430405	0.039696	0.0505558
MA1563.2	AACAATTC	SOX18	SOX-related factors	High-mobility group (HMG) domain factors	7651823	P35713	CAP-SELEX	2911	0.302411	0.326342	-0.0038432	-0.018146	-0.00596062	0.085759	0.0316935	0.455574	0.00944495	0.0177823	0.122341	0.148616	0.0863382	0.102622	0.0137102	0.754938	0.486465	0.00815265	0.028809	-0.0780061	0.0593882	0.0403666	0.0203318	-0.015588	0.352046	0.669695	-0.0256757	0.0447718	0.148136	0.0138213	0.011262	-0.101893	0.0144449	0.0091152	-0.0216634	0.00383372	0.0215743	0.162761	-0.00934571	0.00222477	0.0600417
MA1564.2	CCACGCCCCC	SP9	Three-zinc finger Kruppel-related	C2H2 zinc finger factors	26187067	P0CG40	HT-SELEX	790	-0.00747124	0.0315598	-0.0161719	0.0363342	-0.191806	-0.133789	-0.060268	0.0336045	0	0.309369	0.111783	-0.0640671	0.753248	0.0601439	0.0869968	-0.387241	0.765447	0.0957849	0.0420459	0.0316361	0.0101498	-0.0127264	0.536636	0.103624	-0.01786	-0.0308702	-0.0591233	-1.63438	0.0851444	-0.0392551	0.182811	0.016321	-0.00543099	0.161627	-0.0132931	0.0944593	1.06555	0.0229701	1.33191	-0.0345698	0.0154473
MA1565.2	AGGTGTGAA	TBX18	TBX1-related factors	T-Box factors	17584735	O95935	HT-SELEX	2170	0.139515	1.86243	0.0345486	-0.028193	1.5293	0.0399904	0.0292327	0.40873	0.114337	0.137804	0.0125407	0.0638631	0.0324553	0.0339819	1.4133	-0.00528354	-0.0270701	0.928893	0.0230091	-0.00132519	0.0391056	0.138568	0.0618159	0.0594308	1.11564	0.0334839	-0.00640802	0.0143149	0.0808005	0.0195473	0.114853	0.47508	0.116566	0.00953349	0.137339	0.0528351	-0.0141038	0.840098	0.193937	0.0262733	0.0221106
MA1566.3	AGGTGTGAA	TBX3	TBX2-related factors	T-Box factors	18829543	O15119	CAP-SELEX	1156	0.313864	0.0635829	0.0629161	-0.00530035	0.0369728	0.0241304	0.0676361	-0.00718117	0.0249623	-0.0447486	0.0602899	0.0221329	-0.00534944	0.0730375	-0.0133349	-0.00827274	-0.0465352	1.54301	0.0594628	-0.0152695	0.13449	0.123296	0.133813	0.124847	0.00773305	0.0490674	-0.00696576	0.0228921	0.0790227	0.0286048	0.16413	0.130262	0.278264	0.0245587	0.13799	0.0895544	-0.0235965	1.35578	0.0680705	0.015891	0.0203832
MA1567.3	AGGTGTGAA	Tbx6	TBX6-related factors	T-Box factors	12093383	P70327		2031	0.176978	2.4896	0.051654	0.181785	0.0415982	0.0283768	0.16459	-0.0232139	0.0308118	0.163373	0.0342502	0.00407762	0.0417282	0.0298799	2.30356	0.199378	-0.0414792	0.776422	0.0481324	0.000436527	0.0752068	0.13643	0.00476207	0.0254518	1.17012	0.0387301	-0.00361646	0.0293706	0.0789018	0.0210177	0.179512	0.0601974	0.216649	0.00673106	0.0597454	0.0245549	0.0293724	0.793274	0.0290801	0.0175277	0.042707
MA1568.2	ACCATATGGC	TCF21	Tal-related	Basic helix-loop-helix factors (bHLH)	25215497	O43680	HT-SELEX	993	0.00335734	-0.0673368	0.227881	0.0205079	-0.00803465	0.0986877	0.0331812	0.037086	-0.147577	-0.0791904	0.0195343	-0.0274169	-0.0052825	-0.0113299	-0.101593	-0.0298462	0.0855483	-0.0303515	0.0800835	0.237019	0.172553	0.00222226	0.0400535	0.0518816	0.0364449	0.215779	0.00210677	-0.00473433	0.0366221	0.0691553	0.00774227	0.00337268	0.206766	-8.46844e-05	0.0251205	0.0160122	0.0185419	-0.00799323	0.0885291	0.518326	-0.0188464
MA1569.2	GCCTCAGGC	TFAP2E	AP-2	Basic helix-span-helix factors (bHSH)	16420676	Q6VUC0	HT-SELEX	275	-0.145801	-0.0603522	2.25288	0	-0.0116583	0	0	-0.0332902	0.851471	0.0586597	-0.0354709	0.0224892	0	0.0405669	-0.0833639	0.0492459	0	0	0.0268139	1.99923	0	0.045046	-0.0412661	0	0	-0.0141076	0	0.0482734	0.12245	0	0	-0.00876968	0.224031	0	0.0351237	-0.0100113	0.0537043	0	0.110171	0.11562	0
MA1570.1	AACATATGTT	TFAP4	bHLH-ZIP	Basic helix-loop-helix factors (bHLH)	18818310	Q01664	HT-SELEX	2660	-0.0147634	0.0111624	1.3323	0.115386	1.19425	-0.0252214	0.339746	0.131998	1.03387	-0.0239146	1.45857	0.307606	0.0481034	0.0987487	0.0201272	0.0383879	0.0911561	0.0658546	-0.0699138	0.903132	0.2844	0.363121	-0.0274422	0.530973	0.0289746	0.911095	1.16848	0.108359	0.0279884	0.0254249	0.0588482	0.601596	0.0983515	0.135394	0.320401	0.0978956	0.0541442	0.183329	0.0923159	0.0665429	0.47185
MA1571.1	TGACAGCTGTCA	TGIF2LX	TALE-type homeo domain factors	Homeo domain factors	8537382	Q8IUE1	HT-SELEX	894	0.0189821	0.0855406	0.55413	-0.0502542	0.0562942	0.142427	0.027237	0.0952245	0.00276382	0.180493	0.0226092	2.36865	-0.0697526	0.0510442	0.503506	0.0190265	0.0311524	0.107829	0.364295	0.018713	-0.013114	0	0.0198345	0.0111345	-0.0432894	0.0771025	0.0379606	0.0260051	0.0069927	0.181892	0.183454	0.0318169	0.160426	0.227046	0.134689	0.0751761	0.00906434	-0.0264711	0.0558954	-0.0373895	0.390187
MA1572.1	TGACAGCTGTCA	TGIF2LY	TALE-type homeo domain factors	Homeo domain factors	8537382	Q8IUE0	HT-SELEX	1114	0.0257762	0.0896547	0.407775	-0.0279695	0.0562942	0.155899	0.370549	0.112829	0.00276835	0.13686	0.0171604	2.18949	0.0271312	0.0726085	0.380701	0.0151543	0.0246189	0.107829	0.364295	0.018713	0.032238	-0.018599	0.0198345	0.0111345	-0.0158488	0.096395	0.0379606	0.0154849	0.0146926	0.111222	0.142871	0.0318169	0.125978	0.201581	0.0728914	0.0897754	0.00906434	-0.0264711	0.0371216	0.00479592	0.390187
MA1573.2	ACTACAATTCCCAG	Thap11	THAP-related factors	C2CH THAP-type zinc finger factors	20581084	Q9JJD0		245	0.0095581	-0.0294678	0.0600827	0	-0.0735409	0	0.217582	0	0.0515227	-0.0164243	0.049186	0	0	-0.00714457	0.0724631	0	-0.0305935	-0.0077547	0	-0.152679	0.027013	0	0	1.07255	0.039413	0	-0.00699608	0.102666	0.00693025	0.0832017	0.0136278	0.00390204	0.118105	-0.0413887	0.219596	0.169617	-0.00692141	0.197567	0	0.0154759	0
MA1574.2	GGGTCAAAGGTCA	THRB	Thyroid hormone receptor-related factors (NR1)	Nuclear receptors with C4 zinc fingers	19741045	P10828	HT-SELEX	390	0	0.030488	0.00318271	-0.0340212	0.0029014	3.10833	-0.0113249	-0.369539	-0.0172572	0	0.110692	-0.024671	0.012404	0	0.0175382	0.0270603	-0.00386763	0.00188716	0.0994765	0	0.00574542	0.125576	0	0	0.00867763	0.0762784	0.114329	0.217341	-0.0495887	-0.0041656	-0.017405	0.0138172	0.059747	0.018977	0.217273	0.00497977	0.171353	0.0797846	0	-0.00261799	3.94309
MA1575.2	TGACCTCATTGAGGTCA	THRB	Thyroid hormone receptor-related factors (NR1)	Nuclear receptors with C4 zinc fingers	19741045	P10828	HT-SELEX	143	-0.0199228	0	0	0	0	0	0.264664	0	-0.0286571	0	0	0	-0.00414613	-0.104843	0.0135488	0	-0.0238199	0.487795	0	0	0	0.0517251	0.0361226	0	0.00247698	0.289117	0	0	-0.0421063	0.0394582	0	0	3.57096	0	0.700595	0	0.0468354	0.00667159	0.7592	0.124368	0.0450994
MA1576.2	TGACCTTACGTGACCTTA	THRB	Thyroid hormone receptor-related factors (NR1)	Nuclear receptors with C4 zinc fingers	19741045	P10828	HT-SELEX	102	0.056285	4.4341	0	0	-0.407534	0	0.0438699	0	0	0	0	-0.000979476	0.00815947	0.0499607	0	0	0	0	0	0.231493	-0.0146061	0	0.468854	0	0	0	0	0.389089	0.419345	-0.0322995	-0.0278919	0	0	0	0.568002	0	0.0106277	0	0	-0.135603	0
MA1577.2	TAATTA	TLX2	NK	Homeo domain factors	10869550	O43763	HT-SELEX	2824	0.0517813	0.0533246	0.512806	0.111259	0.955434	0.0188585	0.0455469	0.183461	0.013253	0.596232	-0.000322498	0.019714	0.339096	1.21924	1.36557	0.0164361	0.548368	0.0415288	0.207151	0.192091	-0.00539587	-0.0174741	0.174422	0.0723994	0.0994274	0.00943983	0.0172022	0.00735811	0.048146	0.560205	0.0800126	-0.0641487	0.856802	0.068422	0.0823298	0.4695	0.0211075	0.0040953	0.013499	0.075882	0.0163095
MA1578.2	CCCCCC	VEZF1	More than 3 adjacent zinc fingers	C2H2 zinc finger factors	20062523	Q14119	PBM	531	-0.0786744	0.22104	0.541698	0.522459	0.34107	0.0819182	0.0614806	-0.135982	-0.0965038	-0.0248977	-0.034832	-0.0838106	0.160496	0.00118634	0.050115	-0.00467096	0.0131451	-0.0231419	0.293097	0.461112	0.0763879	-0.0184771	0	0.0485232	0.163919	0.0570977	-0.00584597	-0.00563698	0.106923	0.944912	-0.0431569	1.69595	0.0280135	-0.01113	-0.0206196	0.119846	0.160802	0.0453719	-0.0347593	0.00143333	3.76109
MA1579.2	CTCCAGAA	ZBTB26	More than 3 adjacent zinc fingers	C2H2 zinc finger factors	28473536	Q9HCK0	ChIP-seq	1555	0.00646434	0.0907673	0.617763	0.000263514	-0.0489348	-0.0287216	0.101122	0.0735881	0.187849	0.333772	0.319745	0.0649006	0.144872	0.276175	0.658613	0.113852	-0.0101028	-0.0196932	0.205129	0.194815	0.0482342	0.00180499	0.0296587	0.838496	0.0389856	0.023022	0.381837	-0.266731	-0.0322778	0.481214	-0.0235194	1.61654	0.00479535	-0.0726067	0.475749	0.144287	0.0373597	0.237582	0.0435506	0.520045	0.0282471
MA1580.1	TGTACAGTAT	ZBTB32	Other factors with up to three adjacent zinc fingers	C2H2 zinc finger factors	23794217	Q9Y2Y4	HT-SELEX	631	-0.0142231	0.000350731	0.0425062	0.00362704	0.0297399	0.390199	1.67873	-3.65525e-05	0.136469	-0.00039082	-0.2215	0.00825556	0.0974666	1.00107	-0.00888661	-0.0190743	0.023366	0.0808042	0.297363	0	0.0203283	0.0104526	0.239604	0.461428	0.0255469	0.127523	0.00705639	-0.0649427	0.119501	0.0564012	0.0313733	0.0121891	0.00477117	0.107408	0.0466193	0.0415269	0.0115791	-0.0181809	-0.00874077	0.0131545	-0.0319944
MA1581.2	CCTTGAGCC	ZBTB6	More than 3 adjacent zinc fingers	C2H2 zinc finger factors	16381825	Q15916	ChIP-seq	902	0.511017	0.00511463	0.0275754	0.139108	0.121804	-0.113897	-0.0833475	-0.019886	-0.0469768	-0.0946072	-0.0279258	0.072092	0.447458	0.119673	0.0202103	0.0321121	0.225385	0.35102	0.375601	0.0160538	-0.182238	-0.143123	-0.115041	0.0518669	0.0633479	0.109162	0.407703	3.63925	0.059714	0.00929901	-0.0168808	-0.0197379	0.0849601	-0.361962	-0.00243484	0.0618487	0.856447	0.0143837	0.0387139	-0.107486	0.195321
MA1583.2	TGCCGCA	ZFP57	Factors with multiple dispersed zinc fingers	C2H2 zinc finger factors	30602440	Q9NU63	ChIP-seq	517	-0.00623549	0	0.243988	-0.0131377	0.00473622	0.0502413	0	0.00159748	-0.0491901	0.136124	0.0291241	0	-0.0397157	-0.209494	0.0145784	0.0989598	0.0540291	-0.012317	-0.160292	-0.0829692	0.01106	-0.0502321	-0.0212131	-0.0261538	-0.0264002	-0.0325186	-0.132737	0	0.0623826	-0.0937519	0.166743	-0.00690554	-0.0144772	0.0487496	0.417229	0.00791059	-0.0268202	-0.00253684	0.00459912	-0.0447019	-0.00016835
MA1584.2	GACCCCCCGCTGTGC	ZIC5	More than 3 adjacent zinc fingers	C2H2 zinc finger factors	23354101	Q96T25	HT-SELEX	50	0	0.0334964	-0.0112046	0	0	0	-0.122403	0	0	0	0	0	0	0	-0.118322	0	0	0.00603502	0	0	0	0	0	0	0	0	-0.0151673	0	0	0	0	0	0	0	-0.116942	0.168622	0	0	0	0	0
MA1585.2	ATAGTAGGT	ZKSCAN1	More than 3 adjacent zinc fingers	C2H2 zinc finger factors	28092692	P17029	ChIP-seq	231	8.07077	0.13443	0	-0.000792423	0	4.78917	0.0117789	0.16784	-0.000672152	-0.0157044	-0.0117899	0.101718	-0.00559365	0.0580182	0.00884335	0	0.639539	0.0432978	0.116926	0.0161121	0.0162274	0.221649	0.00270002	-0.371144	0.00240632	0.075592	-0.658655	0	0.019548	-0.0128625	0	0	0	0.0451299	0.0254022	0.0329267	0.0437737	0.148174	0	0.0211366	0
MA1587.1	CCTCGACCTCCTGA	ZNF135	More than 3 adjacent zinc fingers	C2H2 zinc finger factors	28092692	P52742	ChIP-seq	272	-0.08021	0.448724	-0.118608	0	0	0.22013	0.120546	-0.0838686	0.0611942	-0.0596545	0.0276895	0.135951	-0.000902679	0.0177337	-0.0430828	-0.0475464	0	-0.0515503	0.100216	0	0	0	-0.0108848	-0.0102359	0	0.0715633	0.0594737	-0.0569131	-0.000726564	0	0	0.08673	-0.00860728	-0.0626447	0.439441	0.0499083	0.0409003	0.053159	-0.0177177	-0.0128335	0
MA1588.1	GAATTCTTGGTTGAC	ZNF136	More than 3 adjacent zinc fingers	C2H2 zinc finger factors	27852650	P52737	ChIP-seq	360	0.007073	0	0.036556	0.0145308	0.930402	-0.0215803	0.0287876	0.0234966	-0.00746364	0.0133834	0.0531192	0.0134777	0.00854183	-0.0247426	0.639269	0	0.0298624	-0.00477884	-0.0289828	0.119981	0.00520424	0.853328	-0.0221987	0.084319	0.0321274	-0.017887	0.277194	0.0358393	-0.231591	0.156523	-0.0061554	-0.0152799	-0.0165896	-0.00955269	-0.103379	0	-0.0293671	-0.0299319	0.151332	0.0180235	0
MA1589.2	AGGAGTGGAATTGCTGGGT	ZNF140	More than 3 adjacent zinc fingers	C2H2 zinc finger factors	28473536	P52738	ChIP-seq	75	0.174495	0.00542504	-0.0444051	0	-0.111733	0	0.00711302	0	0	0	0	0	0	1.96154	0.0031139	0	0.009663	0	-0.0179014	-0.0166393	0	0.0173589	0.0662435	0	0	0	0.0166638	0	0	-0.0086896	0	-0.00296618	0	0	0	0	0	0	0	0	0.00283414
MA1592.2	TATGAGTTCTCG	ZNF274	More than 3 adjacent zinc fingers	C2H2 zinc finger factors	21170338	Q96GC6	HT-SELEX	240	-0.0373848	0.00342509	0	3.31852	0.230649	0	-0.111405	0.0261396	0	0	1.12735	0.0656925	0	0.0061588	-0.0231675	0	-0.183674	0.0280465	0.341909	0	0	0	0	-0.00460817	-0.0145495	-0.00348172	0.00361948	0	0.326538	0	0.12731	0	-0.0116808	-0.193729	0	-0.0771314	0.0309305	0.0110528	-0.0377193	0.0452277	0.217083
MA1593.2	ACAGCAGA	ZNF317	More than 3 adjacent zinc fingers	C2H2 zinc finger factors	28273063	Q96PQ6	ChIP-seq	2305	0.236244	-0.0450985	0.73075	0.18975	-0.0408164	-0.0235677	0.275915	-0.0397444	0.113487	0.867623	0.0298144	1.28904	0.00377825	0.0541842	0.046072	0.0124856	0.180882	0.245732	0.0457303	-0.00167702	0.345195	0.117563	0.0126237	0.0991515	0.0644491	0.0530321	0.142817	0.696146	0.0374397	0.0513901	-0.0858699	0.0546769	0.430777	0.584284	0.0144803	0.149402	0.0248106	0.171751	-0.00747137	0.219394	0.0364818
MA1594.1	AGGGGACATCACTACAGATCCCAC	ZNF382	Factors with multiple dispersed zinc fingers	C2H2 zinc finger factors	27852650	Q96SR6	ChIP-seq	67	-0.176884	0	0	0	0	0	-0.0378452	0	0	0	0	0	0	0	0	0	0	0	0	0	0	0	0.0562939	0	0.0409782	0.000112742	0.0969086	0	0	0	0	0.0112321	0	0	0	0.0164562	0.150848	0	0.11132	0	0
MA1596.1	GCCTCAGCCTCCCGAG	ZNF460	More than 3 adjacent zinc fingers	C2H2 zinc finger factors	28473536	Q14592	ChIP-seq	105	0.561194	-0.100693	0	0	0	0	0	0	0	0	-0.00305576	0	0	0	0	0	0	0.00614001	0.181763	0	0	0	-0.0171428	0.0308972	0	0	0	0	0	-0.0169395	0	0.0119948	0.24536	-0.0235127	0	0	0	-0.00560741	0	0	0
MA1597.1	CCCAGGGAAGCCATTTC	ZNF528	More than 3 adjacent zinc fingers	C2H2 zinc finger factors	25690854	Q3MIS6	ChIP-seq	118	0	0.092316	0	0.323659	0.0982098	0	1.49239	0	-0.0640247	0.00897904	0	0	0	-0.0478775	0	0	0	0	0	0.139571	0.678543	0	0.0440653	0.0391001	0.266426	0	0	0	0	0	-0.0058622	0.27693	0	0	0	-0.0256146	-0.0072111	0	-0.0307431	-0.0153826	0.0578013
MA1599.2	GGCCAAGCCCC	ZNF682	More than 3 adjacent zinc fingers	C2H2 zinc finger factors	28092692	O95780	ChIP-seq	273	0.0221176	0.146355	0.143473	0.0340598	-0.0513208	6.99545	-0.141349	0.132729	-0.00981582	0	0.591431	0.00932587	-0.0356871	-0.120571	-0.00775096	0	0.0533581	0.0544196	0.0327118	0.00578049	-0.393382	0	0.195924	-0.0379989	-0.0433456	0	0.0713122	0	0	0	-0.0205799	0.179258	0.195837	0.0122038	0.321333	-0.192257	0.139084	0.206424	0.130753	-0.0380448	0.00870407
MA1600.2	ACAGTCCACCCCTT	ZNF684	More than 3 adjacent zinc fingers	C2H2 zinc finger factors	25690854	Q5T5D7	HT-SELEX	181	0	0.526268	0	0	-0.0201531	0.050284	-0.0297962	0	0.130884	-2.46239e-05	0.616107	-0.0101081	0.0201972	-0.0424347	0	0	0.125294	0	2.94007	0	6.83268	0.0149791	0.0441249	-0.00447261	0	-0.08507	-0.0103105	0.117504	0.665789	0	-0.017481	2.10201	0	0	-0.088052	-0.0159776	0	0	0	0.274646	0
MA1601.2	GTGGGAAAGCCT	ZNF75D	More than 3 adjacent zinc fingers	C2H2 zinc finger factors	28473536	P51815	ChIP-exo	502	0.152913	0.0227944	0	-0.0180064	0.0209915	-0.0335516	0.013175	0	0.0511549	0	0.0497756	0.115218	-0.0350808	-0.027926	0.0274363	0.0756588	0.127068	0.167111	-0.0021778	0.496389	0.0131413	0.0274285	0.0279713	5.59916	-0.00733973	-0.0597346	-0.0129116	0.0154372	-0.0699255	0.0546859	0.0112172	0.312634	0.0440564	0	0.172865	0.0172494	-0.0443311	0.0591376	0.132747	0.0593381	-0.010169
MA1602.2	CGTCTACACGG	ZSCAN29	More than 3 adjacent zinc fingers	C2H2 zinc finger factors	28473536	Q8IWY8	ChIP-seq	277	-0.166709	-0.0284438	-0.161798	0.0396189	0.00319167	0.381994	-0.0111327	-0.0481551	0	0	-0.00111462	0.0480629	1.56251	0	0.0586091	0	0.0929581	0	0	0	0.0212033	-0.0347983	0.0296055	0	0.571685	-0.00204298	0.0655664	-0.0591387	0	0	0.447748	0.441946	0.0709284	0	0	0.0550817	0.128277	0	-0.0651952	0.0236986	0.0498244
MA1603.2	TACAAAGTA	Dmrt1	DMRT factors	DM-type intertwined zinc finger factors	26005864	Q9QZ59	ChIP-seq	2241	-0.0407141	0.00264469	-0.036542	0.136391	0.0370428	1.48068	0.176088	1.12867	0.265452	-0.00477262	0.00951421	-0.00278554	0.0505857	0.0329324	0.098026	0.828259	-0.0153557	0.0338449	-0.0275456	0.0178291	0.0590576	1.32045	-0.0330008	-0.00682513	0.0110044	0.00289073	0.022815	0.0280706	0.0857975	0.0312779	0.00960306	0.31546	0.0632691	-0.0106897	0.0037934	-0.00517298	0.152373	0.0236167	0.0687481	0.0583886	0.0269989
MA1604.2	CCCAAGGGA	Ebf2	Early B-Cell Factor-related factors	Rel homology region (RHR) factors	23499423	O08792	ChIP-seq	493	-0.0587033	0.3612	-0.0534732	0.317424	0.00798021	-0.0313086	1.51755	0.00556305	0	-0.519065	0.0135348	-0.0532094	-0.158964	0.219436	0.184932	-0.00634528	-0.0183535	-0.0086415	-0.194184	0.00776996	0.0163301	-0.031412	0.0196982	0.113594	0	0.0717317	0.329811	-0.0188254	0.0015194	-0.0951354	-0.00862322	-0.0208663	0.0654105	0.472524	0.749664	-0.207179	-0.0206244	2.50136	-0.0753682	0.0541427	0.129416
MA1606.2	GTAAACA	Foxf1	FOX	Fork head/winged helix factors	25215497	Q61080	ChIP-seq	3444	0.493275	0.49702	0.0844244	0.153523	-0.0445239	0.248875	0.157165	0.00807677	0.342731	0.0508033	0.265383	0.1795	0.215481	0.0472984	0.301456	1.23057	0.653116	0.262212	0.116986	0.0911864	0.0712948	0.402823	0.0507821	0.128254	0.0671119	0.0198409	-0.00538239	0.300201	0.234559	-0.0023173	0.115489	0.0713668	0.0679796	0.0636947	0.0715666	0.245263	0.151055	0.12959	0.444034	0.61284	0.237715
MA1607.2	TATGTAAACA	Foxl2	FOX	Fork head/winged helix factors	17192407	O88470	ChIP-seq	4005	0.0824105	0.331516	-0.0185185	-0.00965586	-0.00176531	0.359704	0.0169974	0.239014	0.169327	0.205956	0.0487264	0.383905	0.476583	0.0194667	0.352411	0.432669	0.0729682	0.0533593	0.0851467	0.358722	0.136535	0.0819917	0.00781233	0.0319714	0.17564	0.14129	0.0184131	0.0509481	0.169827	0.0508399	0.716802	0.0952377	0.22312	0.0166752	0.0660632	0.276748	0.192964	0.40852	0.0193032	0.084786	0.24629
MA1608.2	CCATTAG	Isl1	HD-LIM	Homeo domain factors	18585359	P61372	ChIP-seq	1933	0.0352693	0.0584838	0.0314363	-0.000557869	0.026492	0.100184	0.0541183	0.0800558	0.134461	0.0513996	-0.0496274	0.102887	1.52459	-0.0198669	0.0557923	0.015196	1.0874	0.332721	0.134063	0.0221169	0.46418	-0.00257757	0.0469035	0.644503	0.365814	0.0361098	0.269537	0.232886	0.0261381	0.0356698	0.0224831	-0.00861227	0.169674	0.0408885	0.0274317	0.059394	0.0585033	0.0461027	0.0155903	0.0496396	-0.0994662
MA1615.2	TGGGGCCA	Plagl1	More than 3 adjacent zinc fingers	C2H2 zinc finger factors	28985358	O35745	ChIP-seq	731	-0.0862816	-0.121287	-0.205032	-0.102221	0.00253416	0.0961023	-0.017236	0.311436	0.111867	0	-0.0607701	-0.105761	-0.0472964	-0.0154743	-0.0431619	0.205425	-0.0157151	-0.0175178	-0.0478769	0	-0.041043	0.0559883	-0.0238131	-0.0181774	0.288673	-0.0764411	-0.026841	0.0247509	0.0346459	0.0127723	-0.0447794	0.00274399	0.103997	-0.000920032	-0.375067	0.0910249	-0.07929	-0.0622281	6.29915	0.240511	-0.0202663
MA1616.2	GAAAACCTGGA	Prdm15	Factors with multiple dispersed zinc fingers	C2H2 zinc finger factors	28740264	E9Q8T2	ChIP-seq	1278	-0.0244668	0.0133958	-0.0188697	0.0388135	-0.0259299	0.0159151	-0.181034	0.00886487	-0.00691717	0.473118	0.0180496	0.0639818	0.042607	1.55629	0.508204	-0.00827838	0.0205628	0.021055	0.196821	-0.0109507	-0.0209663	0.0781045	0.0790166	-0.040778	0.716348	0.00345103	0.183411	0.0753929	0.324615	0.173852	0.0706211	0.122277	-0.0189768	-0.0371072	-0.030256	0.00959621	0.222509	0.0200838	0.0573516	0.254117	-0.0210304
MA1618.2	ACAGATGTT	Ptf1A	Tal-related	Basic helix-loop-helix factors (bHLH)	23754747	Q9QX98	ChIP-seq	2279	0.0610653	-0.282824	-0.00282619	0.827267	0.0648784	0.0911266	-0.0232043	0.556239	0.107191	0.202141	-0.0022593	0.0521639	0.0104571	-0.0224828	-0.0515408	0.260674	0.0673978	0.0367249	0.0113346	-0.0543783	0.200357	0.150915	0.020169	0.0385858	0.50265	0.184393	0.172396	0.0416939	0.119054	0.11143	0.0181935	0.103188	0.0425064	1.14664	0.0747702	0.138698	0.706004	0.0152562	-0.0128188	0.18469	0.0316852
MA1619.2	ACAGCTGT	Ptf1A	Tal-related	Basic helix-loop-helix factors (bHLH)	23754747	Q9QX98	ChIP-seq	2103	0.217215	0.162601	-0.00551658	0.18918	0.0872941	-0.00386374	-0.0175507	0.145748	0.106944	0.130539	-0.0579371	-0.0349948	0.0830629	0.334062	-0.0802682	0.013545	0.0277958	0.0939313	0.0315032	-0.0543315	0.129416	0.0285371	0.152975	0.129489	-0.0325499	0.0301733	0.836796	-0.0149167	-0.00241517	-0.0227403	0.0556479	0.104851	0.0372885	0.799776	0.0395828	0.180784	0.137801	0.010821	-0.0205534	0.114585	0.0417819
MA1620.2	ACACCTGT	Ptf1A	Tal-related	Basic helix-loop-helix factors (bHLH)	23754747	Q9QX98	ChIP-seq	2067	2.17501	0.179549	0.85042	1.58946	0.0533801	-0.046538	-0.121699	0.0345081	0.0456597	0.330459	-0.205306	1.54171	0.0104987	0.100183	-0.065058	0.0133266	0.0119201	-0.00403545	0.0486674	0.10641	-0.047319	0.170886	0.142154	0.00358806	0.517676	0.0520814	0.0334993	1.47103	0.0151629	0.0640127	-0.134035	0.330058	1.14511	0.00700847	0.106983	0.0113511	0.0869784	-0.0101696	-0.0229054	0.0776114	0.00661022
MA1623.2	GAAACAGAAA	Stat2	STAT factors	STAT domain factors	9242679	Q9WVL2	ChIP-seq	6120	0.368319	0.104763	0.00526727	-0.0337669	0.472912	0.295181	0.38333	0.115639	0.0646736	0.0137938	0.630167	0.156477	0.238081	0.0436506	0.0431772	0.0663748	0.678544	0.0361577	0.00156821	0.544306	0.315062	0.294153	-0.0414755	0.327038	0.0664453	0.13051	0.152173	0.38933	0.696269	0.00737219	0.0245185	0.0385409	-0.0188712	0.46292	0.526049	0.0797569	0.104196	0.0497584	-0.00304122	0.0525745	0.127456
MA1624.2	TTCCAAGAA	Stat5a	STAT factors	STAT domain factors	10594041	P42230	ChIP-seq	1083	0.994237	-0.0810161	0.0510553	0.0214234	0.0604218	0.0768144	0.148697	-0.0903845	-0.0485963	1.32585	-0.0239323	0.317514	0.0602901	0.020121	0.0262546	0.305169	-0.053297	0.0561708	-0.0128042	-0.0230229	-0.00497821	1.22729	0.0240387	2.2107	0.0132551	0.0386565	0.0384334	-0.00730271	-0.0275994	0.115709	0.0207861	0.00680305	-0.0216183	-0.0149645	-0.0292699	0.041165	0.49325	-0.0353756	-0.125466	0.0331441	-0.0514151
MA1625.2	TTCCCAGAA	Stat5b	STAT factors	STAT domain factors	10594041	P42232	ChIP-seq	924	0.004195	0.0404989	0.0553231	0.0115955	0.0199491	0.0595986	-0.0262503	-0.0788372	-0.0654468	1.75824	-0.0106249	0.492555	0.057158	-0.0254577	-0.0339177	0.259347	-0.0520761	0.0287932	-0.0199479	-0.00188468	0.0355354	1.22955	0.0047901	0.89445	0.0132551	0.0636589	0.015594	0.0442555	0.0356665	0.0955569	0.0533736	0.452993	0.0757161	0.0271894	-0.0511676	0.00958275	0.638449	-0.00285674	0.279491	-0.0237021	-0.0191924
MA1627.2	CCTCCCCCAC	Wt1	More than 3 adjacent zinc fingers	C2H2 zinc finger factors	7862533	P22561	ChIP-seq	1274	0.0484511	-0.253209	-0.0468803	-0.0219792	-0.0710491	0.701607	-0.0680959	-0.102988	0.0166313	-0.148719	0.00318184	-0.0568256	-0.0491377	0.144523	-0.0199491	-0.0334138	-0.101653	-0.0351985	-0.0338682	0.0195739	0.498029	-0.13069	-0.00991926	0.0382281	0.240127	0.0597774	0.327413	-0.225554	-0.0615881	0.011853	-0.0116375	0.00307311	-0.019675	0.129774	0.101217	0.146265	-0.118186	-0.0502867	0.0352202	-0.00299056	-0.373679
MA1628.2	CAGCAGG	Zic1::Zic2	More than 3 adjacent zinc fingers; More than 3 adjacent zinc fingers	C2H2 zinc finger factors	11038359	P46684; Q62520	ChIP-seq	1215	-0.0694976	3.83347	0.0713738	0.284967	-0.472522	0.0159277	-0.0593962	-0.117985	0.312682	0.0156618	1.4939	-0.0220683	-0.0866003	-0.00647336	0.573721	0.0424583	0.281332	0.230989	0.618201	0.00446685	0.5261	0.0761946	-0.0208628	0.0879171	0.0337582	0.00406642	-0.0336559	-0.595115	1.12144	-0.00457199	0.0450243	-0.0757944	0.0011168	-0.014238	0.00397989	0.288705	0.0875871	-0.14767	-0.0516983	0.161278	0.191303
MA1629.2	CACAGCAGG	Zic2	More than 3 adjacent zinc fingers	C2H2 zinc finger factors	11038359	Q62520	ChIP-seq	1113	-0.0253039	0.527705	-0.03687	-0.0124609	-0.0280722	-0.0191949	0.0103952	0.231331	3.47222	0.416358	0.0316541	0.0196644	0.0620097	-0.120004	0.0994006	0.153247	0.288608	0.0437623	0.163486	0.0373593	-0.0194842	0.196537	0.133859	0.0987855	0.0800221	-0.228409	2.47193	-0.031441	0.168151	0.0574832	-0.463143	-0.00419544	0.108301	-0.0461857	0.0173594	0.0122806	-0.0832362	0.0703754	-0.00579383	0.323571	-0.103455
MA1630.3	GGGGGAGGGG	ZNF281	More than 3 adjacent zinc fingers	C2H2 zinc finger factors	19443739	Q9Y2X9	ChIP-seq	328	0.257704	1.26519	0.540123	0.707861	0.106509	0.304823	0.815889	0.410385	0.660077	0.425976	0.497337	0.473435	0.530322	0.825707	0.275052	0	0.577668	0.00252551	-0.102018	-0.012365	0	0	0	-0.117521	-0.0113479	0.0113373	-0.0592306	-0.0275679	-0.0248545	0.154276	0.113432	-0.0105727	0.0070672	-0.0139115	0.0468592	0.0184802	0	0.185185	4.78477	0.342121	0.0261566
MA1631.2	GCACCTGCC	ASCL1	MyoD/ASC-related factors	Basic helix-loop-helix factors (bHLH)	20382226	P50553	HT-SELEX	1410	3.18805	0.220105	1.98593	0.313671	0.318536	-0.0565567	0.0301747	0.0313364	0.00698656	0.235636	-0.507556	-0.0135687	0.000761536	0.159566	-0.15363	0.0416015	-0.0343673	-0.00490751	-0.037537	0.289408	-0.0646276	-0.0641715	0.134295	-0.0141834	-0.0551404	0.0569595	0.036198	4.08627	-2.76582e-05	0.109789	-0.116193	0.298362	0.999089	0.037502	0.0157424	-0.0456352	0.0964205	-5.42347e-06	-0.0047425	0.0261326	0.0474524
MA1632.2	ATGAGGTCAT	ATF2	Jun-related	Basic leucine zipper factors (bZIP)	20581861	P15336	ChIP-seq	1012	0.0221887	0.0605231	-0.00681769	0.0196559	-0.181302	0.0991031	0.0133517	0.0435089	-0.0701925	0.180192	-0.0221364	-0.0169466	0.166403	0.0464665	0.00829994	-0.0069769	0.00860739	0.445412	0.0144306	0.121002	0.636254	0.0867358	0.503478	0.00399426	0.0373612	0.208384	0.851165	0.0897327	0.0325829	0.0363084	-0.0101969	0.0100902	2.64727	-0.0811559	-0.00880719	-0.0858039	0.0347956	0.0474783	0.100829	0.028027	0.0607012
MA1633.2	ATGACTCAT	BACH1	Jun-related	Basic leucine zipper factors (bZIP)	8887638	O14867	HT-SELEX	618	0.0547404	0.0650372	4.20855	0.352188	0.0204797	0.0692402	0.026679	1.98956	-0.00638793	-0.0391931	0.108223	-0.0365967	0.00405705	0.0480096	0.0563479	0.476314	0.203092	0.0949653	0.102092	0.432261	0	0.453911	-0.0168971	0.854593	-0.0384432	0.0331916	0.131416	0.0365572	0.701202	0.178883	0	0.0165107	0.0449088	0.373962	0.0615296	0.0130308	0.0636761	0.0212181	0.147965	-0.0137162	0.0624695
MA1634.2	TGACTCA	BATF	B-ATF-related factors	Basic leucine zipper factors (bZIP)	29588546	Q16520	ChIP-seq	2036	0.463248	0.0510606	0.887835	1.08169	0.248704	0.0230826	0.365956	-0.03653	0.998845	0.0502945	0.0230877	0.0359053	0.0412881	0.0322326	0.13566	0.225498	0.195308	0.157123	-0.0155007	0.00558672	0.0334469	0.0188428	0.256747	0.181503	0.354643	0.0960073	0.158255	0.0488074	0.124528	0.151929	0.165346	0.984869	0.0153249	0.0134096	0.219571	0.0595845	0.0374675	0.184405	0.00841433	0.0412203	0.120076
MA1635.2	CAGCTG	BHLHE22	Tal-related	Basic helix-loop-helix factors (bHLH)	22284184	Q8NFJ8	CAP-SELEX	1020	0.30685	-0.0953282	0.224234	0.00910159	0.155886	0.0513891	-0.0184588	-0.138625	-0.10951	0.0436415	0.00042882	-0.145416	-0.134212	0.0481554	0.0133582	-0.0671254	-0.0971599	0.0612263	0.0661374	0.0930462	0.0654567	-0.0837218	-0.0101526	-0.305759	0.102595	-0.0853195	0.0274675	-0.0265117	-0.00492626	0.0566045	-0.00883153	0.0294168	0.0472591	0.036456	1.28196	0.0205115	0.271809	0.0548985	0.0156512	-0.074225	0.407306
MA1636.2	ATGATGCAAT	CEBPG	CEBP-related	Basic leucine zipper factors (bZIP)	8632009	P53567	HT-SELEX	1310	0.175592	0.0576212	0.475653	0.0457002	0.0221096	0.0299978	0.0687526	0.0475598	0.0635044	0.0355897	0.241695	0.0864452	-0.0492634	0.0303789	0.23084	-0.0184895	0.0420326	-0.0138809	-0.0151367	0.675864	-0.0614345	0.0161132	0.399229	-0.0371239	0.0358271	0.234843	0.0277473	0.0401092	0.0422493	0.0399968	0.01116	0.0263675	0.338857	0.00826646	0.0716559	0.00858282	0.0220584	0.0251193	0.167865	0.0969429	0.0116912
MA1637.2	CCCAAGGGA	EBF3	Early B-Cell Factor-related factors	Rel homology region (RHR) factors	20592035	Q9H4W6	ChIP-seq	528	-0.145801	-0.260654	0.0574183	0.317424	0.0216348	-0.0313086	1.46137	-0.00187451	0	-0.519065	0.0161817	-0.0408994	-0.158964	0.219436	0.0242079	-0.00634528	-0.0183535	-0.0086415	-0.194184	0.00776996	0.0734613	-0.0110815	0.0196982	0.113594	0	0.0717317	-0.0542631	-0.0188254	0.000905899	-0.0951354	-0.00862322	-0.0208663	0.0470571	0.472524	0.749664	-0.207179	-0.0206244	1.0847	-0.022969	0.0541427	0.114546
MA1638.2	CAGATG	HAND2	Tal-related	Basic helix-loop-helix factors (bHLH)	11812799	P61296	ChIP-seq	1178	0.0217997	-0.0165888	0.00222486	-0.0477187	-0.0742564	0.0615815	0.0173199	0.053754	-0.0220351	0.0973107	0.173111	0.260494	0.0570898	0.0385886	0.28504	0.0888532	0.176572	-0.0460687	0.0782576	-0.0160609	-0.0810341	0.213832	0.331562	-0.0261693	0.0681772	0.0565443	-0.0361319	0.156479	-0.299749	0.0928677	0.0687432	-0.104037	0.0433347	0.0197956	0.31839	0.0391452	0.0816703	1.00674	0.0170644	0.00393883	0.447113
MA1639.2	CATCAATCA	MEIS1	TALE-type homeo domain factors	Homeo domain factors	9405651	O00470	HT-SELEX	2463	0.155667	0.774363	0.400323	0.0588025	-0.0187284	0.589135	0.177227	-0.0554979	-0.000887402	0.057636	0.483754	0.527343	0.886474	0.324481	-0.0505578	0.146302	0.415646	0.104409	0.212137	0.0967531	0.0396104	0.0512009	-0.0514659	0.0943878	-0.0446342	0.0382187	-0.0424373	0.294471	0.056009	-0.0401311	0.513417	0.230744	0.0824792	-0.0221536	0.0199294	-0.00378345	0.0636839	0.229306	-0.0383674	0.241151	-0.000575461
MA1640.2	TGATTTATG	MEIS2	TALE-type homeo domain factors	Homeo domain factors	9405651	O14770	HT-SELEX	2867	0.255554	0.355307	0.860169	0.0927728	0.00243573	0.61539	0.076566	0.0884854	0.544303	0.0142658	0.165043	0.585207	0.671632	-0.00952876	0.532031	0.448348	0.162009	0.0909839	-9.26371e-05	0.746869	0.454826	0.0158761	0.166508	0.081931	0.029184	0.86674	0.0728374	0.860522	0.184729	0.0347747	0.721134	0.105093	0.165618	0.73763	0.0360982	-0.00368794	0.0417412	0.0678303	0.0123722	0.0330343	0.136382
MA1641.2	ACAGCTGT	MYF5	MyoD/ASC-related factors	Basic helix-loop-helix factors (bHLH)	26906734	P13349	ChIP-seq	1964	0.141778	0.271561	-0.01467	0.163994	0.0608236	0.00692341	-0.0252852	0.0481051	0.124744	0.0109544	-0.0322183	-0.0391933	0.0929345	0.083299	-0.061542	0.053669	0.0527137	0.0860085	0.0522128	0.0124785	-0.0266456	0.0251836	0.213291	0.0586744	-0.0368676	0.0557797	0.00765541	-0.0175817	0.00155369	-0.0257852	-0.00139556	0.0733951	0.0584027	0.756629	0.0467193	0.217035	0.154146	-0.000565083	-0.0274289	0.124303	0.0402875
MA1642.2	CAGATGG	NEUROG2	Tal-related	Basic helix-loop-helix factors (bHLH)	19389376	Q9H2A3	HT-SELEX	1728	0.149005	-0.0371051	-0.64537	-0.0499034	0.145065	0.169857	0.0411198	0.00378997	-0.060137	0.0936033	0.145203	0.131763	0.270107	-0.00980321	0.0486774	-0.0367796	0.0347639	0.0408194	0.129095	0.0417935	-0.167142	0.721103	0.137638	-4.63444e-05	0.0847132	0.0617888	-0.00846102	0.173613	0.0278487	0.0560464	0.0842084	-0.0869252	0.0554763	0.0240006	0.465968	0.0296582	0.0576605	0.950269	0.0305898	0.00499386	0.440918
MA1643.2	CCTGGCATTGTGCCAAG	NFIB	Nuclear factor 1	SMAD/NF-1 DNA-binding domain factors	23332764	O00712	ChIP-seq	139	0.0713103	0.023405	0	0	0	0	-0.0170916	-0.0766349	0.0258576	0.381897	0.0071908	0	0	0	0.128173	0.137506	0	-0.00718579	0	0.356644	0	0	0	-0.0144906	0	-0.0984264	0	0	-0.0440015	0.0361317	0.227372	0.114137	0.128786	0	0.0674636	0.187119	0.0271118	-0.0683788	0	0	0
MA1644.2	CCAATCA	NFYC	Heteromeric CCAAT-binding	Heteromeric CCAAT-binding factors	11895773	Q13952	ChIP-seq	2436	0.845412	0.0769591	0.208408	-0.0380338	-0.362705	0.00114754	0.0139543	1.18339	0.422844	0.0512509	-0.00835758	-0.0200941	0.0222791	0.160568	1.09833	0.11063	0.00642552	0.137361	-0.0339404	0.241512	0.176122	0.0801747	0.0715635	0.0568687	-0.0754474	0.0305283	0.0367165	0.136556	0.165881	0.00179068	0.048689	0.006239	1.3093	-0.0070801	0.0130209	0.00364451	-0.0197145	0.0647119	0.0247254	-0.0622171	-0.0242498
MA1645.2	CCACTCAA	NKX2-2	NK	Homeo domain factors	18585359	O95096	ChIP-seq	1861	0.0542769	0.0756979	0.134594	-0.00910564	0.149169	-0.0311933	0.598437	1.31474	-0.00396874	0.0746804	0.00146197	0.0906371	-0.0220156	0.499945	1.4175	0.0691671	1.95413	0.661438	0.0730476	0.267427	0.00998393	0.0417846	0.16589	-0.0903829	0.059076	-0.0459677	0.0292474	0.0717283	-0.00336026	0.841179	0.571824	0.144048	1.35011	-0.0153179	-0.0150745	-0.0208258	0.513817	0.0610606	0.00496802	0.693577	-0.0369846
MA1646.2	ACAGAAGC	OSR2	More than 3 adjacent zinc fingers	C2H2 zinc finger factors	28473536	Q8N2R0	ChIP-seq	2498	-0.137311	0.000461596	-0.00775638	0.197115	0.151208	0.0723416	0.0115436	0.028929	0.0327768	-0.0412125	0.23589	0.416634	0.182891	-0.013154	0.0330736	0.110789	0.15831	0.0347291	0.173141	0.867762	0.0839562	0.0496987	0.13911	0.0354318	-0.0412348	1.28616	-0.042639	0.0954973	-0.0284036	0.0321147	0.0903958	0.0904507	0.0578386	0.498666	0.0834116	-0.0104821	0.038905	0.835593	-0.00420172	0.0491278	0.0683452
MA1647.3	CCTTGAAACTG	Prdm4	Factors with multiple dispersed zinc fingers	C2H2 zinc finger factors	23918801	Q80V63		923	0.0120168	-0.0237635	0.141053	-0.0667111	0.00870798	0.135195	0.0215263	0.0779832	0.0159664	-0.0233174	0.00762199	0.00266586	-0.0521854	0.00688129	0.137043	0.0249373	-0.0847212	0.00312437	0.00623198	0.179601	0.002987	0.0143823	0.00462449	0.00242654	-0.0666076	0.217997	0	0.220093	0.334272	0	0.0387955	-0.0628687	0.0854125	0.0481722	0.0161661	0.0269761	0.00286866	0.0444281	-0.0330789	0.0129432	0.0032653
MA1648.2	CACCTGC	TCF12	E2A	Basic helix-loop-helix factors (bHLH)	8163514	Q99081	ChIP-seq	2638	0.029926	2.36006	0.10401	1.12379	0.121386	0.103958	-0.0313562	0.557552	0.0382765	1.19982	0.213824	2.53756	1.32298	0.0133474	0.353535	0.062902	0.402441	-0.0224817	0.0209632	0.0189376	0.221747	0.075983	0.011008	0.364924	1.82312	0.270006	0.546157	0.0374323	2.04007	-0.0299533	0.247784	-0.280818	0.194505	0.889867	0.0656748	-0.00988626	0.0884035	0.0743678	0.00765208	-0.00184894	0.023992
MA1649.2	CTGGAAC	ZBTB12	More than 3 adjacent zinc fingers	C2H2 zinc finger factors	19443739	Q9Y330	ChIP-seq	2070	0.0171341	-0.0108052	0.314992	0.0326031	-0.0313193	-0.0106035	0.152338	0.146044	0.0460367	0.142246	0.0592308	0.145114	0.00763918	-0.0122126	0.100572	0.623415	-0.0103462	0.00568959	-0.163601	0.0128455	-0.0222657	0.178049	0.112804	0.0107175	0.0103485	1.3359	0.0143187	0.0323524	-0.0137256	-0.0624507	-0.0721602	0.0040807	0.0620176	-0.00440976	0.00921708	0.0478613	1.6289	0.265507	0.0084677	0.00410602	-0.0590745
MA1650.2	CCGCGCAC	ZBTB14	More than 3 adjacent zinc fingers	C2H2 zinc finger factors	19443739	O43829	ChIP-seq	390	-0.112576	0.0589136	-0.143318	0.0950899	0.0822285	8.5455	0	0.0601818	-0.0615026	0	-0.0472053	0.0068711	0	0	-0.0271577	-0.0243526	0	-0.125745	0.00356516	-0.0204641	0.223449	0.0134949	0.111024	0.104902	0	0.0384198	0	-0.0323388	0.00679406	0	0.405226	0.0547014	-0.0345645	0	-0.658957	0	-0.034043	0.0973828	0.780484	-0.0688367	0.0447143
MA1651.2	CAAAATGGCTGCC	ZFP42	More than 3 adjacent zinc fingers	C2H2 zinc finger factors	28473536	Q96MM3	ChIP-seq	560	-0.351051	0.180149	0.0564758	-0.00912236	0.0185275	0.104942	-0.0139732	-0.00483393	-0.03822	0	0.0261803	-0.0346822	0.139049	-6.71807e-05	0	0.0653469	0.00658349	-0.0498722	0.06506	0.0305738	0.686304	0.0214621	0.3406	1.89171	-0.0345452	-0.0239053	0.569904	0.0240308	0.205404	-0.0341677	0.378352	-0.0241895	0.105981	0.0323231	-0.00169851	0.186059	-0.0425076	-0.0295612	0.109064	-0.0522176	-0.0685164
MA1652.2	GGAGGTGAG	ZKSCAN5	Factors with multiple dispersed zinc fingers	C2H2 zinc finger factors	23354101	Q9Y2L8	ChIP-seq	1316	0.130803	0.0491581	-0.0989591	0.0427753	0.366337	-0.0322531	0.0031509	-0.0464912	0.160562	0.0108754	3.90211e-05	0.163372	0.297461	-0.0911568	0.0593332	0.296426	-0.0239005	0.136897	0.0485015	0.13033	0.175759	0.242761	0.0304934	0.180132	1.55738	0.152565	0.202632	1.63148	0.267273	0.0505291	-0.0136665	-0.00751044	0.111036	0.105309	0.571448	0.0283769	0.131621	-0.0160168	0.0945765	0.122188	0.0582502
MA1653.2	CCCCTCCCCC	ZNF148	More than 3 adjacent zinc fingers	C2H2 zinc finger factors	15635072	Q9UQR1	ChIP-seq	720	-0.263432	0.0277936	3.07326	0.248846	0.0290881	0.041504	0.0175304	0	-0.0506944	0.426176	-0.0704447	0.0702129	-0.111317	-0.0204819	-0.114274	-0.0562337	0.071824	0.0258529	-0.938295	-0.0166099	0.127101	0.0230109	0.149388	0.0404621	0.107919	0.28888	-0.0958065	0.0583114	-0.0438213	0.133816	0.265872	0.702608	0.0970053	0.15436	-0.00756235	-0.0775288	8.20555	0.0162505	-0.00406051	-0.141722	0.00637597
MA1654.2	AATAGGGAGCCATGGAAGGTT	ZNF16	More than 3 adjacent zinc fingers	C2H2 zinc finger factors	27852650	P17020	ChIP-seq	56	0.0393057	0	0	0	0	0	0	0	0	-0.116336	0	0	0	0	-0.0654479	0.000706019	3.06104	-0.0158843	0	0	0	0	0	0	0	-0.0267736	0	0	0	0	0	0	0.137711	0	0	0	-0.0138944	0	0	0	-0.075529
MA1655.2	GAACAGCC	ZNF341	Factors with multiple dispersed zinc fingers	C2H2 zinc finger factors	29907691	Q9BYN7	ChIP-seq	1916	0.000387162	-0.0255149	-0.0771948	-0.0737441	0.135477	-0.0844247	-0.121903	0.317573	-0.0388802	-0.00777782	0.0171179	-0.0349768	0.249006	-0.0219047	0.0128167	0.171466	0.0741465	-0.00833888	0.0037674	0.103173	0.00153563	0.528384	0.0801096	-0.000591188	0.330558	0.0453933	0.46784	0.102327	-0.0465258	0.0939676	0.606917	-0.0110637	-0.0592343	0.183458	0.0294972	0.00150394	0.0169615	0.120498	0.23669	0.182206	0.0432676
MA1656.2	AAGCCCAACC	ZNF449	More than 3 adjacent zinc fingers	C2H2 zinc finger factors	28473536	Q6P9G9	ChIP-seq	615	0.0158693	-0.16006	-0.115797	0.155397	-0.00630587	0.0890164	-0.132946	-0.0557618	0.0133004	0.405552	-0.0587514	-0.0116747	0.00283938	-0.0702901	-0.018262	-0.0105551	0.0539846	0.0114594	0.00511605	-0.00871158	0.00755875	0.0497313	-0.0817329	-0.0630289	-0.219761	0.0305532	0.0217483	0.0125196	-0.0611784	0.0136441	0.0212502	0.0198087	0.00871068	0.037954	-0.0817427	0.0510039	0.0484352	-0.149667	-0.0096981	0.239143	0.000870565
MA1657.2	AAGAGTTAA	ZNF652	More than 3 adjacent zinc fingers	C2H2 zinc finger factors	23332764	Q9Y2D9	ChIP-seq	1122	0.107385	0.101816	0.147039	-0.0247386	0.0613634	0.0480979	1.00714	0.73571	0.200462	0.19148	0.0165694	-0.0222626	0.0157902	0.208505	0.0287662	-0.0488629	0.290112	0.0621146	0.0104779	1.02867	0.247467	0.941383	-0.0442437	-0.0197758	0.0322379	0.0281955	-0.0386884	0.0402108	-0.0671103	0.252205	0.0106371	0.00313395	0.36137	0.0281592	0.394625	0.055682	0.0410178	0.0344064	0.080838	0.0027539	0.0112529
MA1683.2	GTAAACA	FOXA3	FOX	Fork head/winged helix factors	19919681	P55318	ChIP-seq	4269	0.227891	0.420567	0.0487402	0.142887	-0.021883	-0.00205074	0.140909	0.0121671	0.879569	0.0380971	0.260633	0.191968	0.263481	0.0331256	0.39105	1.14941	0.746881	0.399212	0.0822113	0.0935853	0.0674911	0.255589	0.32537	0.316846	0.236655	0.000184131	0.0620833	0.335368	0.13918	0.0104207	0.15596	0.141595	0.0717086	0.0624072	0.0652545	0.162714	0.118919	0.0457787	0.481921	0.706661	0.228653
MA1684.1	GGACGC	Foxn1	FOX	Fork head/winged helix factors	23836653	Q61575	ChIP-seq	2140	0.0120007	0.0659523	0.0310957	0.192952	-0.0279748	0.0410193	0.0482608	-0.0581277	-0.156844	-0.0167172	0.228843	0.0778584	0.0861728	0.361614	-0.00812569	0.263243	0.0262222	0.0597355	0.0629137	0.209856	0.143807	0.0685006	0.089376	0.0959591	-0.00652566	-0.0280661	0.0532598	0.0653073	0.358695	0.274303	0.0761065	0.0640927	0.077289	0.0153425	0.016362	0.025745	0.0237586	0.0405036	0.0732056	0.0196744	0.0203705
MA1707.2	TTGTTACATT	DMRTA1	DMRT factors	DM-type intertwined zinc finger factors	17605809	Q5VZB9	HT-SELEX	2369	0.155689	0.151903	0.596846	0.0556273	0.100019	0.0628836	0.0098919	-0.0106163	0.0599749	0.141814	0.114896	0.00402209	1.23693	0.0498197	0.0943716	0.414685	0.0398783	0.111564	0.0593523	0.764596	0.0352838	0.463557	1.34094	-0.00652977	0.022613	0.111317	0.0896811	0.146726	0.0522366	1.0607	0.144233	-0.055598	0.0666855	0.0555831	0.0980181	0.0165614	0.163437	0.258907	0.0848755	1.52183	0.406774
MA1708.2	GCGGAAGTG	ETV7	Ets-related	Tryptophan cluster factors	20517297	Q9Y603	HT-SELEX	1641	-0.0296239	-0.103175	-0.0625319	-0.12894	0.559765	0.166662	0.0180201	0.0192418	0.0757986	0.0122371	-0.0747439	-0.0557951	0.110845	0.477592	0.0367009	0.0217565	0.327537	0.277824	-0.0149888	0.299862	0.293173	0.0418447	0.0122651	0.0116207	-0.0135319	-0.162428	0.341473	0.327016	0.113841	0.071386	0.113899	0.133243	-0.00650952	0.0763204	0.0231425	0.0625531	-0.0100878	0.0161052	0.0760355	0.0425237	0.0975144
MA1709.2	CAACAGAAACC	ZIM3	More than 3 adjacent zinc fingers	C2H2 zinc finger factors	27852650	Q96PE6	ChIP-seq	1639	0.0103543	-0.0690902	0.211203	0.042724	-0.0124273	-0.0136442	0.033312	0.247581	0.00335715	0.195378	0.279422	0.310249	-0.119887	-0.0599742	0.0965369	0.141608	0.264856	0.441459	0.0812821	0.0121737	1.35784	0.0155526	1.49296	0.0144042	0.177626	0.0657234	0.529335	0.00508299	0.0308172	-0.0510689	0.0162532	0.0184768	0.156739	0.071785	0.778687	0.1242	0.427682	0.234025	0.00541539	0.114053	-0.0066228
MA1710.2	GAGGCAAGGG	ZNF257	More than 3 adjacent zinc fingers	C2H2 zinc finger factors	27852650	Q9Y2Q1	ChIP-exo	616	0.0942564	0.0210722	0.0326107	-0.114808	0.160112	0.190144	-0.195623	-0.137114	0.174031	0.380094	0.0176989	0.00373776	-0.103801	-0.103266	0.0126469	0.023273	0.331024	-0.0425764	-0.0095569	0.561474	0.306319	0.159669	0	0	0.134142	0.0142013	-0.0768057	-0.061392	0.185934	0.24514	0.0541509	0.20661	0.0582966	0.0350386	0	-0.0228765	-0.0228308	0	0.158642	2.96871	-0.0152443
MA1711.2	CCGCTTCACCACGGCA	ZNF343	More than 3 adjacent zinc fingers	C2H2 zinc finger factors	28273063	Q6P1L6	HT-SELEX	111	0.0757418	-0.0138068	0	0	0	0	0	0	0.0108132	0	0	0.050607	-0.131915	0.0656011	0	0	0	-0.0382288	0	-0.000315783	0	0.134777	-0.000734895	0	0	0	-0.0315793	0	-0.018186	0.112513	0	0	0	0	0	0	0	0	0	0	0
MA1712.2	GGCTCCGGGCCCCGGGG	ZNF454	More than 3 adjacent zinc fingers	C2H2 zinc finger factors	27852650	Q8N9F8	ChIP-exo	310	0	-0.0465263	0	-0.03366	-0.0932217	-1.39516	-0.0412751	0	-0.00865584	0.0848265	0	0.206459	-0.0350738	0	0	-0.0487189	-0.0461685	0.182992	0	0	0.0838076	-0.000867978	0.107375	0.121389	0.0466093	0.0829164	0	0.0438536	0.0371123	0.0222268	0.0483521	0	0	0.0178206	0.091152	0.10334	0.00580249	0	0.0234998	0.0912272	0.0152324
MA1713.2	CCGCCGCTCC	ZNF610	More than 3 adjacent zinc fingers	C2H2 zinc finger factors	28273063	Q8N9Z0	ChIP-seq	455	0.0390542	0.043387	0.0318935	-0.0957395	-0.0119308	0.017276	0	-0.115733	-0.339643	-0.00142217	0.0898622	-0.0838933	-0.337171	0.0640071	0.0103734	0.0471721	0.0170079	0.179612	-0.106665	0.829595	0.254536	2.06832	0.0366183	0.0997333	0.00631934	-0.179412	0.130611	0.0511673	-0.224788	-0.000823895	0.0646086	-0.00170986	0.54633	6.2316	0	0.050829	-0.0912855	-0.533966	0.0944639	-0.0630363	0.0389656
MA1714.2	GGACTAGGAGGACAAAATG	ZNF675	More than 3 adjacent zinc fingers	C2H2 zinc finger factors	31427604	Q8TD23	ChIP-seq	533	0.0317806	0.0950522	0.0696515	-0.0595052	-0.014651	0.0275528	0.0146018	0.0634323	0.00182352	0.00428926	-0.0763385	-0.137757	0.257398	0.164352	0.00602401	-0.133227	0.0542185	-0.0213177	0.109347	0.0232883	0.017338	-0.0278256	0.00486076	-0.00549704	0.189292	0.078971	0.0232286	-0.0113266	0.0604347	0.0531808	-0.0830631	0.0644796	-0.0019995	-0.00125572	0.50055	0.00383762	-0.0935072	0.00453641	-0.00342775	2.91641	-0.0290751
MA1715.1	CCCCACTCCTGGTAC	ZNF707	More than 3 adjacent zinc fingers	C2H2 zinc finger factors	22955616	Q96C28	ChIP-seq	128	-0.00138551	0.00673949	2.17712	0	0	0	0.0697586	0.261969	0	0	0	0	0	0	-0.00639336	0	0.171999	0	0	-0.106798	0	0	-0.0186534	0.150791	0	0	0.0415927	0	-0.173511	0	0	0	4.11816	0	0	0	0.00219878	0.0350304	0	-0.0594486	0
MA1716.2	ACCCACAATGCACCGCG	ZNF76	More than 3 adjacent zinc fingers	C2H2 zinc finger factors	28473536	P36508	HT-SELEX	194	0	0.0016982	0	-0.0146456	0	0	0.0523411	0.0819015	0	0.310582	0	-0.0204391	0.306918	0.192197	0.085955	0	0.167383	0.347664	0.0910829	0	-0.0870055	0	0.827105	-0.0597231	0	0	0.142791	0	-0.00379379	0	0	0.0829286	0	0	0	0	0.0498767	0	0	-0.02947	0.0587648
MA1717.2	ACCTACCG	ZNF784	Factors with multiple dispersed zinc fingers	C2H2 zinc finger factors	27852650	Q8NCA9	HT-SELEX	573	0.179003	0.101753	0.0380955	0.00823072	0.224397	0.0738903	0.0349499	0.688207	1.00436	0.0911555	0.0657413	0.0184969	-0.0123293	-0.0229944	-0.0190457	0.0133894	0.00191451	4.78239	3.23833	0.171765	0.263533	2.88468	-0.0212294	0.00269582	0.0531569	0.505872	-0.0259732	0.0457409	0.0203962	3.55048	-0.000100856	0.811426	0.0801305	-0.0412664	3.85214	0.0818559	0.194132	0.0318451	0.0118502	0.0137294	0.0187746
MA1718.1	GTATGGATATACCACATTTT	ZNF8	Factors with multiple dispersed zinc fingers	C2H2 zinc finger factors	28273063	P17098	ChIP-seq	97	0.0133617	0	-0.0138399	0	0	-0.0070721	1.73654	0	0.00490751	0	0	0.0309635	0	0.0400758	0	0	0	-0.00380349	0.0225244	0.00242285	-0.0349228	-0.0398646	0	-0.00373629	0	0	0	0	0	0	0	0	0	0	-0.0113668	0	0	0	0	0.00455718	0
MA1719.2	TGGGGACATGCAGGG	ZNF816	More than 3 adjacent zinc fingers	C2H2 zinc finger factors	28273063	Q0VGE8	ChIP-seq	256	0	-0.0798195	0	0	0.0238431	-0.0908688	0	-0.0122629	-0.00223585	0.120008	0.0261169	0.183521	0	0.00325014	0	0.160069	-0.0520391	0	0	0.0160585	0	0.0228004	0	0	0.0168157	-0.0510624	0.102601	0.0696485	0	-0.0558201	0.0222295	-0.00987045	0.0526706	0	1.45606	-0.0951373	0.0268094	-0.0422647	0	-0.14657	-0.0726369
MA1720.2	GAGATTACAGCA	ZNF85	More than 3 adjacent zinc fingers	C2H2 zinc finger factors	28273063	Q03923	ChIP-seq	603	-0.117075	0.103594	0.0125751	0	0.00773779	-0.00521801	0.0123384	0.0599261	0.0144668	0.0774416	-0.0199821	0.300765	0.151198	0.461	4.77027e-05	0.00268264	0.057646	0.0235284	-0.00239439	-0.00381612	0.00169817	2.88312	0.118513	-0.00250362	0.137341	0.565247	0.00178537	0.170432	0.00747359	-0.0314991	0.00883142	0.0762744	0.0932275	0.0616191	0.0547337	0.194879	0.039821	0.042551	-0.0254087	0.212164	1.32197
MA1721.2	GGCAGCGGCAGCGG	ZNF93	More than 3 adjacent zinc fingers	C2H2 zinc finger factors	25274305	P35789	ChIP-seq	624	0.690557	-0.16286	-0.747229	0.697014	0.136675	0.4669	0.398308	0.161397	1.36754	0.174124	0.159736	-0.0344133	0.309914	-0.180494	-0.00351208	-0.0116554	0.157629	0.0690126	0.0958379	0.0311407	-0.042095	-0.0537915	-0.139677	0.304527	0.0455792	0.0313808	0.0440207	0.34233	0.104443	0.0152644	0.230602	0.0789445	0.00956386	0.0303931	0.0647515	-0.00352738	-0.0239934	0.0192023	0.0123094	0.109356	0.0318783
MA1722.2	GCATAACTGCCCTGCGTC	ZSCAN31	More than 3 adjacent zinc fingers	C2H2 zinc finger factors	27852650	Q96LW9	HT-SELEX	7	0	0	0	0	0	0	0	0	0	0	0	0	0	0	0	0	0	0	0	0	0	0	0	0	0	0	0	0	0	0.0159966	0	0	0	0	0	0	0	0	0	0	0
MA1723.2	GGTGGGCAGGGAGGAAGCAG	PRDM9	Factors with multiple dispersed zinc fingers	C2H2 zinc finger factors	29072575	Q9NQV7	ChIP-exo	1050	0.296045	0.138095	0.146712	0.141104	0.0099934	0.224992	0.605222	0.372912	0.163337	0.0490232	0.186417	-0.00246033	0.204498	-0.0117327	0.129801	-0.00965526	0.105938	0.00213694	0.0213656	0.131473	0.0845986	0.0716685	0.0149181	-0.0252115	0.197214	0.0357159	0.0249488	0.402208	0.0485594	-0.027035	0.130778	-0.016334	0.241854	1.06931	1.16937	1.01568	0.0578599	1.92956	0.119403	-0.018913	0.153005
MA1724.2	CCTAGCAAC	Rfx6	RFX-related factors	Fork head/winged helix factors	33033118	Q8C7R7	ChIP-seq	809	-0.0560051	-0.0639452	-0.304401	0.0605743	0.0266277	0.00263121	-0.122121	-0.0499595	0.0167208	0.105594	-0.0373711	0	0.714319	0.124808	0	-0.000288336	0.0640482	0.00498112	-0.0401413	-0.0580923	0.0702964	-0.0699854	-1.08002	0.042562	0.0411869	0.0754225	-0.0224107	-0.0879025	0.283089	-0.0836781	0.0265281	0.061573	-0.00249461	-0.0140283	-0.029389	0.134444	0.0622668	-0.0570091	-0.0117295	0.0132818	0.11719
MA1725.2	TGCTGTTCC	ZNF189	More than 3 adjacent zinc fingers	C2H2 zinc finger factors	27852650	O75820	ChIP-seq	1488	1.04622	0.0611	0.0764955	0.0850934	0.844746	0.0809351	-0.0512255	1.168	0.0198653	-0.00137321	0.0615225	-0.118332	1.78912	0.00192869	0.564241	0.174994	0.785675	0.32096	0.564566	0.0429725	0.224398	-0.00495458	0.309909	-0.0414909	2.50041	0.0725999	-0.0679889	0.0064229	0.712024	0.00823367	4.00401	0.00860805	0.0283705	1.09025	0.0679467	0.120814	0.0225576	0.204414	0.392548	0.255277	0.00363433
MA1726.2	TGCAGAGCCC	ZNF331	More than 3 adjacent zinc fingers	C2H2 zinc finger factors	27852650	Q9NQX6	ChIP-seq	1010	-0.0498754	-0.0277605	-0.0275575	0.0275802	-0.00791397	0.298052	0.199371	-0.0372107	0.0590306	0.0216891	0.00699179	-0.00819243	0.00614651	0.0986833	0.124957	0.0079938	0.0050945	0.0447776	0.00549439	0.0497411	-0.139047	-0.00662993	0.0124207	-0.0623695	-0.0352002	-0.044141	0.36633	0.206717	-0.0303791	0.0679258	0.0212474	0.0254707	0.0300973	0.0608323	0.0170066	1.09728	0.0673262	0.10549	-0.0196522	0.16123	-0.0542817
MA1727.2	GGCGCCA	ZNF417	Factors with multiple dispersed zinc fingers	C2H2 zinc finger factors	32923624	Q8TAU3	ChIP-exo	146	0	-0.0723221	0.00552163	0.300247	-0.0283666	0.0282567	0	-0.0334941	-0.253086	0	0	-0.0648161	0	0	0.0707068	0	0	0.220903	0	0	0.0719207	-0.0483628	0	0	0	1.08016	0	0	2.03669	-0.110925	0	0	-0.0157117	-0.0437883	0	-0.0892219	-0.0918547	-0.0326348	0	0.0101013	-0.0195931
MA1728.2	TGCTGCCC	ZNF549	More than 3 adjacent zinc fingers	C2H2 zinc finger factors	27852650	Q6P9A3	ChIP-seq	1271	-0.0114791	0.0498452	2.92398	0.105002	-0.0661839	0.0755868	-0.0537557	-0.0286027	0.0288424	1.11867	-0.0304717	0.167097	-0.0700311	0.0141226	0.0562265	0.135508	-0.336233	0.623088	0.0351272	0.0518335	0.0417389	0.0498341	-0.0274264	-0.0595248	0.250518	-0.0275531	0.000438972	0.0913387	-0.0753008	0.584379	0.025652	0.0961732	-0.0166358	-0.136522	0.0150805	0.0637038	-0.014787	0.0942363	0.100612	0.038116	-0.0173028
MA1729.2	CCAAGAAGAAT	ZNF680	More than 3 adjacent zinc fingers	C2H2 zinc finger factors	27852650	Q8NEM1	ChIP-seq	1132	-0.0261464	1.55385	-0.0982481	-0.0545234	0.110571	0.0206029	-0.386041	0.00548794	-0.89042	0.157195	0.046742	-0.0133058	-0.00240825	-0.0406878	0.25383	-0.0185476	0.433572	0.0401351	0.0228419	-0.0473605	-0.0305866	0.0422392	-0.01436	0.0113307	0.0243997	0.144166	0.913574	-0.0352964	-0.0338354	-0.00578561	-0.137579	-0.00447843	0.162667	0.0278726	0.303434	0.0813682	0.00211786	0.0617277	-0.0493213	0.00888237	-0.0117352
MA1730.2	GCTGTGCCT	ZNF708	More than 3 adjacent zinc fingers	C2H2 zinc finger factors	28273063	P17019	ChIP-seq	488	0.0305428	0.142994	0.478802	0.213543	0.0711355	0.251246	2.46503	0.0630028	0.00602308	0.201348	0.0795154	0.782507	1.22374	1.39387	0.0130741	0.0175193	0.0413884	-0.382989	0.599987	0.0609828	-0.0178607	0.135723	-0.101272	0.0315396	-0.335602	-0.215283	0.104661	-0.0302148	-0.0290473	-0.159525	0.0135021	0	0.199403	-0.0119257	-0.0144218	-0.0178996	0.0571189	6.65587	0	-0.0510241	0.039235
MA1731.2	CCCTCTCTG	ZNF768	More than 3 adjacent zinc fingers	C2H2 zinc finger factors	30476274	Q9H5H4	ChIP-seq	2889	0.0903953	-0.112127	0.219921	0.492434	0.210994	-0.0485259	0.530627	-0.0830407	0.133946	0.0103574	-0.00329586	0.61503	-0.0260447	0.765941	0.149522	0.0401562	0.295186	0.0297846	0.00124783	-0.0151767	0.0146609	-0.052831	0.16291	0.0732921	-0.0629598	0.093894	-0.0138474	0.147448	0.029087	0.034638	-0.0170377	0.038337	0.0468471	-0.0251806	0.570989	0.00414269	0.0800872	0.479743	0.0147868	-0.0934617	-0.00642633
MA1928.2	TGAGTCA	BNC2	Factors with multiple dispersed zinc fingers	C2H2 zinc finger factors	30487138	Q6ZN30		2615	0.344657	0.05363	1.02153	1.35648	0.121813	0.0868119	0.0311199	-0.141219	1.16976	0.0492576	0.0252674	0.0118933	0.0218683	0.0505696	0.0789693	0.0984954	0.171514	0.432591	0.041161	0.0124754	0.238394	-0.005004	-0.0163887	0.120245	0.392898	0.0567994	0.354731	0.955658	0.110365	0.00290031	0.136902	0.257258	0.139897	0.0510743	0.164589	-0.00701793	0.0364246	0.13103	-0.0263135	0.0358265	-0.0116688
MA1929.2	CTGCAGTTCCAGCTGTGGCCACCAGGGGGCG	CTCF	More than 3 adjacent zinc fingers	C2H2 zinc finger factors	17512414	P49711	ChIP-seq	350	0	0.388834	0.053924	-0.233587	0.00705399	-0.0141671	0.295109	0	0.773105	0.0147883	-0.00448872	0.0421756	0.0672145	0.288655	6.45248	0.24245	0.0129158	0.00914478	0.0661366	0.607922	0.794936	0	0.0217978	0.011821	0.0338414	0.0487294	0.140486	0	0.309287	0.0781578	0	0.239833	0.222781	0.0110287	0.00885075	-0.0228934	0.119186	0	0.153194	0.0294584	0.999784
MA1930.2	CTGCAGTTCCCCCTTCTGGCCACTAGGGGGCGC	CTCF	More than 3 adjacent zinc fingers	C2H2 zinc finger factors	17512414	P49711	ChIP-seq	203	0	0.0252841	-0.0377943	0.0600233	0.233201	-0.0254122	0.136544	-0.0260589	0.0574271	2.64933	0.0223691	0.00182725	0.12841	0.0222798	0.291022	0.0746107	-0.0594695	0.0293704	0	0.105929	0.154984	0.137038	0.0729489	0.0300253	0.141482	0.0271015	0.254179	0.360417	0	0.0616433	0.00143823	0	0.305686	-0.0122621	-0.00981042	0.010999	0.157309	0.064705	0.296264	0.529591	0
MA1931.1	ACCGGAAGTAATTA	ELK1::HOXA1	Ets-related; HOX-related factors	Tryptophan cluster factors; Homeo domain factors	24218641	P19419; P49639	HT-SELEX	250	-0.00382716	0	-0.160572	3.70802	0	0	-0.026419	0	0.00225622	0	0	0.0527601	0	0	0	0.0445813	0.501158	0.00103424	1.20272	0.0193755	0.0800261	0.0124096	0.0443086	0.0226929	0.0260987	0	0	-0.0745254	0	-0.101498	-0.0230586	0	-0.0681765	-0.0300522	0.0113464	0	0	0.0480604	0.0262516	0.25338	0
MA1932.2	ACCGGAAGTTGTAAA	ELK1::HOXB13	Ets-related; HOX-related factors	Tryptophan cluster factors; Homeo domain factors	24218641	P19419; Q92826	HT-SELEX	109	-0.0228734	-0.0148491	-0.10316	0	0	-0.0677481	0.0324205	0	0	0	0	0.0687649	-0.0238884	0	0.00114416	-0.128219	0.750973	-0.0132508	1.02539	-0.0341506	0.0050245	0	0.0057953	0	0	0	0	-0.0704727	0	0	0	0.21767	0	-0.0693296	0	0.0515384	0	0.0620393	0.0229994	0	0.0014392
MA1933.2	CCGGAAGTGGCGTGA	ELK1::SREBF2	Ets-related; bHLH-ZIP	Tryptophan cluster factors; Basic helix-loop-helix factors (bHLH)	23050235	P19419; Q12772	HT-SELEX	116	0.00440746	0	0	0	0	0	0	0.00104349	0	-0.0135649	0.18102	-0.256495	0	-0.0234248	0	0	0	-0.0543412	0.00904804	0.740569	0	0	0	0.00635038	0.00357043	0	0	-0.015703	0	0.149732	0	0.00348175	0.0361495	-0.0351776	0	0	0.339861	-0.0661764	0.0279035	0	0.0301124
MA1934.2	CCGGAAACACCTG	ERF::FIGLA	Ets-related; Tal-related	Tryptophan cluster factors; Basic helix-loop-helix factors (bHLH)	31913281	P50548; Q6QHK4	HT-SELEX	164	0.343587	0	0.624409	0	3.04349	-0.004417	0	0	0.121716	0	0.0637523	0.0245187	0	0	0.032112	-0.0486928	0.322139	0	0.230474	0	0	0.0426536	0.099477	-0.0437668	0.0719902	0	-0.235491	0	-0.0342498	0	0.457791	0	0.0301574	0	0	0	0.194373	0	2.04144	0	0.146483
MA1935.2	AAACAGGAAG	ERF::FOXI1	Ets-related; FOX	Tryptophan cluster factors; Fork head/winged helix factors	31913281	P50548; Q12951	HT-SELEX	2622	0.0171109	1.56248	-0.00317278	0.571977	0.106707	0.0166186	0.187438	0.0910037	0.300813	-0.0947082	-0.0390217	0.00432428	0.148049	0.0809421	0.137344	0.0438292	0.157603	2.09376	0.0089993	0.0017898	0.00555455	-0.306626	0.00642226	0.15384	0.860826	0.0157565	0.0361339	0.0312179	-0.000825364	0.860479	0.0591835	0.133983	-0.150492	0.0336332	-0.00910768	0.114646	-0.00925718	-0.0269507	0.0672577	-0.0422866	0.0387263
MA1936.2	GTAAACAGGAAG	ERF::FOXO1	Ets-related; FOX	Tryptophan cluster factors; Fork head/winged helix factors	31913281	P50548; Q9R1E0	HT-SELEX	1645	0.210345	-0.0276729	-0.0814629	0.00372353	-0.0160536	0.0498083	-0.0284386	0.717075	-0.0224316	-0.0599343	-0.025941	-0.0232797	0.150335	0.0459932	-0.020135	-0.00838399	0.265914	-0.0204556	0.017438	-0.212018	-0.00365224	-0.0169362	0.549946	0.205723	1.2777	-0.00743809	0.0145127	0.574037	0.0529226	-0.00898923	-0.11862	0.0679127	0.0234123	0.0482611	-0.0553461	-0.074118	0.216019	0.157285	0.0651543	0.464083	0.122223
MA1937.2	CGGAAGTCGTAAA	ERF::HOXB13	Ets-related; HOX-related factors	Tryptophan cluster factors; Homeo domain factors	24218641	P50548; Q92826	HT-SELEX	955	-0.00988124	-0.0471858	0.00465645	0.328358	-0.013029	-0.0235835	-0.022886	0.351098	0.129909	0.0273111	0.050072	0.0290787	0.0503766	4.29359	0.161427	0.184935	-0.00673615	0.204589	0.115342	0.0974821	0.0535909	0.0394476	0.0230022	0.0134772	0.0306449	0.0149935	0.0605629	0.0450849	-0.0179188	0.0264582	0.112906	0.104325	0.0545644	0.00749185	0.0341105	0.0422446	0.0135225	0.043075	-0.0145124	0.0794854	0.00275594
MA1938.2	AGCAGCTGCCGGAAGT	ERF::NHLH1	Ets-related; Tal-related	Tryptophan cluster factors; Basic helix-loop-helix factors (bHLH)	9488464	P50548; Q02575	HT-SELEX	143	0	0	-0.00493084	0.0391375	0	0	0.0177492	0	0	0	0	0	0	0	0	0	-0.0235773	0	0	0	-0.0516333	0	0.30137	0	0	0.0103294	0	0	0.228888	0.0774122	2.55131	0	0	0.0639981	0.49649	0.167265	-0.101981	0	-0.0816681	-0.0452269	0
MA1939.2	CCGGAAATCACGTGAT	ERF::SREBF2	Ets-related; bHLH-ZIP	Tryptophan cluster factors; Basic helix-loop-helix factors (bHLH)	23050235	P50548; Q12772	HT-SELEX	63	0.021982	0	0.0417136	0	0	0	0.0061685	0.00122707	0	0	0	0	0	-0.0266863	0	0	0	-0.0508495	0.00708996	0	0	0	0.13585	0	0	0	0	-0.0120454	0	0	0.0359758	0	0	0	0	0	0	0	0	0.064187	0
MA1940.2	CGGAAGTAATTA	ETV2::DRGX	Ets-related; Paired-related HD factors	Tryptophan cluster factors; Homeo domain factors	24218641	A6NNA5; Q3KNT2	HT-SELEX	469	0	-0.0559818	0.115384	0.279247	0.0292207	-0.041046	0.0270978	0.0800018	0.0278111	0.278934	0.0717518	0	0.136662	2.36478	0.299627	0.654312	0.00819319	0.599548	0.245455	-0.0158455	0.0147703	0.16816	0.019343	0	0.00614179	0.0119393	0.0144616	0.0718107	-0.0595356	0.137842	0.161425	0.137694	0.0345595	0.00011783	0.0432776	0.0189429	0.0174052	0.0778506	0.0862025	-0.0305032	0.0191021
MA1941.2	CCGGAAACAGGTG	ETV2::FIGLA	Ets-related; Tal-related	Tryptophan cluster factors; Basic helix-loop-helix factors (bHLH)	31913281	Q3KNT2; Q6QHK4	HT-SELEX	555	-0.0931194	0	0.402131	-0.0575586	2.99226	0.00504575	0	0.165141	0.0941704	-0.0742115	0.0637523	0.0538496	0.0124437	0.150119	0.189968	-0.0102665	0.389176	-0.0750968	0.230474	-0.00320537	0.289246	0.0426536	0.0854104	-0.00841472	0.0819139	0	-0.0878848	0.728359	0.0501778	0.00384449	0.238974	0	0.0595854	0.0886691	0.0166563	0	0.124058	2.25013	-0.0156818	0.0676172	0.0829147
MA1942.2	AAACAGGAAGT	ETV2::FOXI1	Ets-related; FOX	Tryptophan cluster factors; Fork head/winged helix factors	19070576	Q12951; Q3KNT2	HT-SELEX	1634	-0.0305261	2.14057	-0.0862314	0.00416271	-0.0259841	0.00784943	0.459169	0.158091	0.127598	2.11066	0.366522	0.0846211	0.106575	0.0752211	0.121723	0.0623275	0.220551	2.46105	0.0616442	-0.0272749	-0.007534	2.01737	0.00202552	0.0742489	1.23833	0.0207568	0.63079	0.114133	0.00962691	0.34501	0.050016	0.0158081	-0.161145	0.00419214	0.0518971	0.102506	-0.011891	0.00895852	0.125212	-0.0885824	0.0301097
MA1943.2	CCGGAAACATAAA	ETV2::HOXB13	Ets-related; HOX-related factors	Tryptophan cluster factors; Homeo domain factors	24218641	Q3KNT2; Q92826	HT-SELEX	270	0.297425	0	0.000446556	0.0951904	0.0169894	0	0.00831382	0	0.0423181	-0.0131365	0.0016659	0	-0.0391635	0.602566	0.179647	0.00793333	0.00858219	0.378355	0	0	0.0397226	-0.00454002	0.0221678	0.00140697	0	-0.0183289	0	0.0109352	-0.0408766	0.15896	0.764268	0.521976	0	-0.0132315	1.27735	0.0116882	0.0110733	0.00932363	0	0.0837816	-0.0341549
MA1944.2	CGGAAGTAATTA	ETV5::DRGX	Ets-related; Paired-related HD factors	Tryptophan cluster factors; Homeo domain factors	24218641	A6NNA5; P41161	HT-SELEX	784	-0.0215295	-0.0126434	-0.00697699	0.0689937	-0.00542589	2.504	0.0102327	0.123071	-0.0181224	0.461852	-0.0157557	0.0396658	-0.0323942	0.0123687	0.152412	0.00328677	0.0751033	0.450832	0.235179	-0.0830606	0.125565	0.0250864	0.0358384	0.0174125	0.058109	0.0047454	0.0126965	0.0235032	0.61635	0.111962	0.242058	-0.0193954	0.0181368	0.00711153	0.0151501	-0.0126864	0.0279806	0.183145	0.0980366	0.0976717	-0.0113534
MA1945.2	GGCGGAAGCAGGTG	ETV5::FIGLA	Ets-related; Tal-related	Tryptophan cluster factors; Basic helix-loop-helix factors (bHLH)	24218641	P41161; Q6QHK4	HT-SELEX	301	0	0.644996	0	7.49317	0.0342544	0.0579705	0.242006	0.0983462	0.129421	0.195316	0.0199714	0.0139209	0	0.335274	-0.0492146	0.654499	0	0.240221	0.000711919	0	0.0431546	0.0854215	-0.00895211	0.112488	0	-0.105051	0.0639955	0.00071603	0.0609113	0.221604	0	0.0215149	0.107108	0	0.0261814	0.118654	2.05706	-0.0237621	0.0819855	0.185055	0
MA1946.2	GTAAACAGGAAG	ETV5::FOXI1	Ets-related; FOX	Tryptophan cluster factors; Fork head/winged helix factors	31913281	P41161; Q12951	HT-SELEX	968	-0.0318107	-0.00912271	-0.084316	0.0024632	-0.0584833	0.188943	0.44893	-0.329421	-0.0108492	0.0413333	-0.00625045	-0.184278	0.299282	0.020827	0	0.0761495	2.81591	0.411679	-0.072284	0.0844233	0.811641	0.0944581	1.53637	0.00816347	2.33763	0.0444186	0.014137	0.0101982	0.0808348	-0.00301981	-1.03003	0.289927	0.0322329	0.142986	-0.0216507	-0.00343217	0.266644	-0.012795	0.022621	1.43482	0.205915
MA1947.2	GTAAACAGGA	ETV5::FOXO1	Ets-related; FOX	Tryptophan cluster factors; Fork head/winged helix factors	31913281	P41161; Q12778	HT-SELEX	1762	0.0231639	0.680221	-0.0479216	0.0130061	-0.0673334	0.0305788	0.26008	0.561499	0.0916793	0.00314021	0.342142	0.069061	0.866033	-0.0177827	-0.004975	0.0686346	0.979158	-0.024302	0.204113	-0.261932	0.894214	0.0121655	0.832109	0.142486	-0.00106402	0.006094	1.81391	-0.0100109	0.0188063	0.0275178	0.0894176	0.219787	0.146502	0.019142	0.229313	0.0330088	0.158431	0.064136	0.0536782	-0.0660182	0.400304
MA1948.2	CGGAAGTAATTA	ETV5::HOXA2	Ets-related; HOX-related factors	Tryptophan cluster factors; Homeo domain factors	24218641	O43364; P41161	HT-SELEX	522	0.0823581	0.272198	0.0556675	0.10421	-0.0659469	0	-0.00034343	0.108108	0.380534	0.371001	0.0242675	0	-0.0592061	-0.0120912	0.157288	0	-0.00939757	0.300242	0.399824	0.110892	0.119975	0.0709318	0.0486795	0.0112738	0.378602	0.00038838	0.0237722	0.0659417	0.355104	0.0164169	0.161425	0.0841721	-4.65118e-05	0.0853038	-0.0114034	0.157372	0.00648428	0.0170405	-0.0414384	0.0940572	-0.00426782
MA1949.2	ACCGGAAGTAATTA	FLI1::DRGX	Paired-related HD factors; Ets-related	Homeo domain factors; Tryptophan cluster factors	24218641	A6NNA5; Q01543	HT-SELEX	565	0.0325358	-0.0361417	-0.0408497	2.49823	-0.0246151	0.0495144	-0.00204372	0.0053443	0.0519724	0.624306	0.158619	1.83167	0.276791	0	-0.157794	0.50148	0.117231	-0.0146527	0.431019	0.0639834	0.0646174	0.0322213	0.0310179	0.0122941	0.00397229	0.0635663	-0.0269718	0.130993	-0.00499104	-0.0317246	0.0101106	0.261551	0.0158708	0.0309596	0.0969411	0.0327348	0.0553746	0.0773341	-0.0156665	0	0.00805257
MA1950.2	TAAACAGGAAG	FLI1::FOXI1	Ets-related; FOX	Tryptophan cluster factors; Fork head/winged helix factors	31913281	Q01543; Q12953	HT-SELEX	1477	0.163684	0.0513848	-0.0189674	0.0178261	-0.00507036	0.542605	0.0963666	0.13891	0.170878	0.425343	0.0131725	0.233583	0.0714224	0.908863	0.0793955	0.00681712	2.59971	0.131807	-0.0276929	-0.0124224	2.81622	0.774383	0.122395	1.57362	0.00928248	0.0495572	0.102463	0.0119896	-0.0115544	0.10347	0.0274772	-0.152897	0.0812918	0.0315439	0.0431145	0.56008	-0.00268984	0.327503	-0.0817373	0.00732739	-0.00741354
MA1951.2	GATGACGTCATCA	FOS	Fos-related	Basic leucine zipper factors (bZIP)	17916232	P01100	ChIP-seq	292	0	0.0322143	0	0.13478	0.236575	0.00439043	-0.00259705	-0.0555599	0.0250208	0.0501588	0	0.0453788	0	0.204381	-0.0687123	0.0106903	0.0234324	0.211306	0.164424	1.3847	0.139306	0.18018	-0.0569522	0.47956	0	-0.590058	0.410586	0.024475	0	-0.0228633	0	0.176916	-0.00456129	-0.0177966	0.214519	-0.0496077	0.015354	0.26927	0.0190877	0.176865	0.0449921
MA1952.2	AAACAGGAAGT	FOXJ2::ELF1	FOX; Ets-related	Fork head/winged helix factors; Tryptophan cluster factors	31913281	P32519; Q9P0K8	HT-SELEX	2132	-0.0528047	1.6886	0.0644465	-0.0268109	1.05766	0.0631042	0.323237	0.0354425	0.314576	-0.207168	0.229475	0.319908	0.164005	0.283699	0.0725911	0.0213814	0.225217	0.280104	0.106562	-0.0267647	-0.00531516	-0.057315	0.645183	0.0449797	0.528428	0.457774	0.381483	0.0160412	-0.0714388	0.684821	0.0421433	0.0160305	0.0430635	-0.0267959	0.00476532	0.0155957	-0.0102441	-0.00670224	0.131464	-0.0296591	0.0199126
MA1953.2	GTAAACAGGAAGT	FOXO1::ELF1	FOX; Ets-related	Fork head/winged helix factors; Tryptophan cluster factors	31913281	P32519; Q12778	HT-SELEX	1530	-0.0403587	-0.0079705	-0.0289782	0.0294648	-0.0562043	-0.0388732	0.328578	0.0813821	0.0542908	0.0252997	0.251485	0.0964692	0.0163659	-0.0479746	-0.0934852	-0.0332304	0.0949955	-0.0227083	-0.0231667	-0.36861	0.557194	0.00660877	0.934266	0.0271327	1.09254	0.0151145	0.0220015	0.00263577	0.073123	0.0115842	-0.0285565	0.0714943	0.0192356	0.0640067	-0.0474046	0.0946749	0.158113	-0.0134584	-0.00229718	0.886687	0.088347
MA1954.2	ATCAACAGGAAGT	FOXO1::ELK1	FOX; Ets-related	Fork head/winged helix factors; Tryptophan cluster factors	31913281	P19419; Q12778	HT-SELEX	907	-0.03989	-0.00137664	-0.0222262	0.00808193	-0.0554363	-0.0578273	0.407812	0.296223	0.128033	0.0334109	0.00551037	0.0149288	0.16596	0.0139146	0.616439	-0.024221	0.0710722	-0.00221602	-0.0278257	0.0252265	-0.0166175	0.0151743	-0.00369482	0.0065851	1.12762	0.0375286	0.0279039	2.09455	-0.0118682	0.0159135	-0.529568	0.181571	0.0351715	0.0727837	-0.0699369	0.00717388	0.223658	0.0361487	0.038002	1.33725	0.13306
MA1955.2	GTAAACAGGAAGT	FOXO1::ELK3	FOX; Ets-related	Fork head/winged helix factors; Tryptophan cluster factors	31913281	P41970; Q12778	HT-SELEX	964	-0.0371799	-0.0286628	-0.0399979	0.0318706	-0.0231813	-0.0215877	0.0574237	0.220806	0.128033	0.0354129	-0.00854008	0.0595635	0.0398437	-0.0329749	0.111168	3.96382	0.00114541	-0.0109281	-0.00616207	-0.361268	0.137045	0.0151743	0.823051	0.0516722	1.81891	0.031817	0.0260458	0.010854	0.0401753	0.0159135	-1.3853	0.181571	0.0179983	0.0757707	-0.0543947	0.130573	0.153572	0.0617574	0.0583232	1.37752	0.0423464
MA1956.2	GTAAACAGGAAGT	FOXO1::FLI1	FOX; Ets-related	Fork head/winged helix factors; Tryptophan cluster factors	31913281	Q01543; Q12778	HT-SELEX	528	-0.0329392	-0.107329	0.0237363	0.000660805	0.00143735	0.0243943	0.0011737	0.430594	0.128033	0.0744413	0.00208953	0.0685417	0.0398437	0.00958418	0	-0.00228527	0.0584747	-0.0190208	5.16896	-0.420399	0.00545983	0.0151743	2.20774	0.038792	1.81891	0.0171573	0.0458662	-0.00162256	0.0664984	-0.0168325	0.00635719	0.312936	0.0462613	0.0757707	-0.0699369	0.0170535	0.366231	-0.0572006	-0.00779286	0	-0.0324399
MA1957.1	ACCGGAAGTCATTA	HOXB2::ELK1	HOX; Ets-related	Homeo domain factors; Tryptophan cluster factors	24218641	P14652; P19419	HT-SELEX	202	0.0130257	1.01607	0	-0.00623413	0	0	-0.00751958	-0.0668292	0	0	0	0.0527601	0.38095	0	0.195711	0.0159516	0.435415	-0.0116031	0.562989	0.0639834	0	0.0124096	0	0	0.0260987	0.043946	0.941688	-0.0745254	0	0.0443273	-0.0230586	0.379611	0.0157341	-0.0705163	0.0113464	0	0.14754	0.0773341	0.0262516	-0.0610304	0
MA1958.2	CGGAAGTCGTAAA	HOXD12::ELK1	HOX; Ets-related	Homeo domain factors; Tryptophan cluster factors	24218641	P19419; P35452	HT-SELEX	63	0	0	0.0386184	0	0	0	-0.0698332	-0.0269146	0	0	0	0	0	0	0	0	0.00346954	-0.0790524	0	0	0	-0.0203087	0	0	0	0	0	-0.0325083	0	0	0	0	0	0	0	0	0	0	0	0	0
MA1959.2	GGGCGGGG	KLF7	Three-zinc finger Kruppel-related	C2H2 zinc finger factors	28916725	O75840	ChIP-seq	438	-0.119551	-0.0440277	0.0662746	-0.016996	-0.00625788	-0.160302	-0.12239	-0.0223382	0.813192	-0.0361673	-0.076781	-0.021733	0.0501727	0.274024	0.300442	0.343041	0.143233	-0.181848	0.00437173	0.161285	-0.115104	-0.0211284	0.389664	0.0331889	0.00927633	0.340881	-0.0398416	-0.0805568	0.0097586	-0.0245008	-0.0451985	-0.0176159	0.0825431	0.116775	0	0	0.156026	2.8746	0.323802	0	0.454073
MA1960.2	AGGTGTTAATG	MGA::EVX1	TBX6-related factors; HOX	T-Box factors; Homeo domain factors	24218641	P49640; Q8IWI9	HT-SELEX	924	-0.00402984	0.402386	0.0819619	0.114442	-0.048581	-0.0138466	0.281484	0.00682799	0.0421283	0.0866096	0.0204819	0.126938	0.148626	0.48354	0.00626755	-0.0054603	0.00448958	0.0110143	0.0510381	0.00652353	0.185585	0.147968	-0.00546748	0.00344372	0.0542126	-0.0896768	0.154875	0.0753096	0.06617	-0.0341353	-0.159646	-0.0340934	-0.0110027	0.010703	-0.0410106	2.85247	0.058034	0.00708724	0.0693564	0.0348173	0.0671156
MA1961.2	GGGGGCGGGGG	PATZ1	Factors with multiple dispersed zinc fingers	C2H2 zinc finger factors	24380431	Q9HBE1	ChIP-seq	355	0.45901	0.563509	0.472375	0.170033	0.120525	-0.0962381	0.795951	0.608597	0.219275	0.258937	0.926626	0.701807	0.367	0.832136	0	0.117365	-0.102924	0	-0.0456688	0.0159502	0.296565	0	0.00585511	-0.0218585	-0.000255162	-0.0174367	0.32862	0.0745108	-0.0310352	0.00796072	0.115903	-0.0254639	0.00742547	0.0531025	0.0037148	0.0335987	0	0	2.90165	0.27507	0.00760955
MA1962.1	AATTTGCATAACAATGG	POU2F1::SOX2	POU domain factors; SOX-related factors	Homeo domain factors; High-mobility group (HMG) domain factors	29335749	P14859; P48431	HT-SELEX	609	-0.0179868	-0.0957061	-0.0147332	0.113761	0.0995504	0.81276	0.128071	0.0101726	0.0897773	-0.029769	0.050139	-0.00456462	0.00276655	-0.108761	0.0409745	0.0262564	-0.0760044	-0.128912	-0.0158538	0.507949	-0.0285523	0.0743235	0.0198108	-0.00548396	-0.00174297	0.0275098	0.0495966	-0.00753268	0.0234436	-0.0462013	-0.0170662	0.0327771	-0.015318	0.00365681	0.00938303	0.0119123	-0.0301644	0.10305	-0.0217296	0.0824954	0.189022
MA1963.2	CTAATAA	SATB1	HD-CUT	Homeo domain factors	18187506	Q01826		1541	0.116326	0.35161	0.331103	0.0452275	0.149254	1.3735	0.038041	0.0664	1.29323	0.284471	0.103697	0.102267	0.120188	1.94813	0.0844819	0.313309	0.0690151	2.32747	1.69517	0.503309	-0.0159688	0.252165	0.05991	0.154663	0.0590289	0.0123263	1.25588	-0.0768216	0.136426	0.203252	0.0959877	0.0113761	-0.116014	-0.020946	0.10711	0.115861	0.0535381	0.12592	0.0916008	0.0143414	0.0277212
MA1964.2	CCAGAC	SMAD2	SMAD factors	SMAD/NF-1 DNA-binding domain factors	21828274	Q15796		820	-0.0456682	-0.00761232	-0.13626	-0.0282648	0.0570908	0.262343	0.0519898	0.0335608	-0.0395876	-0.0217861	0.417395	0.0902453	1.07336	0.0443183	0.101248	-0.0062701	0.0730806	-0.0401543	-0.0770136	-0.0264777	0.00171665	0.471807	0.00851361	0.0411854	-0.0514253	-0.0135725	0.41021	0.00704959	0.19132	-0.0272625	0.285495	0.262567	0.00940542	0.0687977	-0.123481	-0.0287929	0.000509222	-0.157223	0.0783708	0.0684363	0.0555268
MA1965.2	CCTCCC	SP5	Three-zinc finger Kruppel-related	C2H2 zinc finger factors	29044119	Q6BEB4		286	0	-0.0547846	0	-0.124718	-0.136547	0.162677	0.502322	0.0175601	-0.0125475	-0.0573596	0	0.0498215	-0.0721792	0.0318011	1.52508	-0.0808209	0	-0.0363779	-0.0307779	0.574832	0	0.0532352	0	0	0.0251027	0.0311386	0.267989	-0.195685	0	0.0184167	0.0456591	-0.0784482	0.0123877	0.00328413	0	0.0970054	-0.00658966	-0.0618693	0	0.119414	0
MA1966.2	CCGGAAGCAGGTG	TFAP4::ETV1	bHLH-ZIP; Ets-related	Basic helix-loop-helix factors (bHLH); Tryptophan cluster factors	24218641	P50549; Q01664	HT-SELEX	682	-0.0168548	0.226447	0.624409	-0.00682069	3.0573	0.0201792	0.105631	0.0916955	0.0960239	-0.129548	0.0430569	0.0636416	-0.0713912	0.233067	0.155874	-0.00912398	0.472479	0.193307	0.14642	-0.0703247	0.229725	0.0308412	0.155338	-0.00530365	0.0331813	-0.110779	0.0222239	0.0350183	0.0155779	-0.0106789	0.156496	0.0431478	0.0727624	0.0985989	0.00835619	0.0361457	0.0676327	2.03457	0.716691	0.0416291	0.0010843
MA1967.2	ACCGGAAACAGCTG	TFAP4::FLI1	bHLH-ZIP; Ets-related	Basic helix-loop-helix factors (bHLH); Tryptophan cluster factors	24218641	Q01543; Q01664	HT-SELEX	124	0	0.644996	0	0	-0.00589287	0.0380285	0.0235878	-0.081902	-0.0887913	0.111988	0.0199714	0	0.131358	0.0340835	0	0	0	0	0.000711919	0.0199169	0.0431546	-0.127113	0	0	0	-0.0162208	0	0.0385881	0	0	0.0345791	0	0	0.0181527	0	0.0954853	0	0	0.0819855	-0.0117624	0
MA1968.2	AAACCGGTT	TFCP2	CP2-related factors	Grainyhead domain factors	9668115	Q12800	HT-SELEX	1145	1.3436	0.15585	-0.0247336	-0.0412544	-0.0395916	0.0796999	-0.0749014	0.21933	-0.0600408	0.0688875	0.0485844	-0.0347089	2.0469	-0.0287578	0.0141414	0.0186051	0.0406654	2.80563	-0.0408954	0.0605593	-0.012911	0.00404597	0.0178997	0.41297	-0.0260269	0.101639	0.0413681	0.0576643	-0.0133716	-0.0369957	0.0795187	0.0244916	0.137759	-0.0026639	0.0517421	0.0154489	0.0252811	0.001566	0.0328465	0.447957	1.12943
MA1969.2	GTGTCCTCATGTGACCTC	THRA	Thyroid hormone receptor-related factors (NR1)	Nuclear receptors with C4 zinc fingers	23332764	P10827		205	0.392393	-0.0814291	0.0028189	0.600395	-0.0279925	0	0	0.155759	0	0.895734	-0.0220111	0.0116669	0	-0.00606622	-0.0642092	0.00753483	0	0.246835	-0.0422786	-0.0195547	0.0781862	0.0574261	0	0	0	0	0.350691	0.0210813	0.0393943	-0.0344636	0.023232	0	1.73541	0.558334	0.00150063	0.0288124	0	0.198819	0.242922	0.181824	0.00483539
MA1970.2	TCTTATCT	TRPS1	C4-GATA-related	Other C4 zinc finger-type factors	29895970	Q9UHF7		2021	0.0424827	0.372525	0.0689583	2.26066	1.19497	0.0665952	0.103062	0.116351	-0.00176608	0.0360226	0.0566025	1.44341	0.334471	0.199608	0.057066	0.0555877	0.0114591	0.12948	0.0154793	0.00185005	0.725984	0.00458589	0.17018	0.074133	1.94174	0.0689539	1.31134	1.69988	0.980058	0.0297753	-0.0397525	0.287561	0.16238	0.147953	0.0801274	0.113759	0.0468163	0.327092	0.0275912	0.0655266	0.288148
MA1971.2	CGAAACC	ZBED2	BED zinc finger factors	C2H2 zinc finger factors	32385160	Q9BTP6		1173	-0.0199981	-0.0795278	0.0294243	0.00186077	0.41037	-0.0692416	-0.0724883	0.490181	0.0107001	0.0291242	0.0527097	0.0904935	0.445357	-0.0306452	0.0919947	-0.544583	0.0235288	0.127724	0.111781	-0.0939845	-0.0587522	-0.00107433	0.476474	0.00294151	0.12035	-0.0427517	0.893908	-0.148241	0.10289	0.00887072	0.0242332	0.0221324	0.122421	0.0177797	0.000679571	0.0129855	0.0632092	0.200889	0.159711	0.0607696	1.33841
MA1972.1	GGAGGCACTGGAATG	ZFP14	Factors with multiple dispersed zinc fingers	C2H2 zinc finger factors	28092692	Q9HCL3	ChIP-exo	823	-0.0697067	0.0974344	-0.167464	0.0895162	0.187224	0.00111667	0.00919735	-0.0105624	0.026076	0.36201	0.0669163	-0.00932636	0.0310129	0.262174	0.147136	0.00816533	0.0817364	-0.0105338	-0.0149406	0.177579	0.115348	0.162835	-0.0106251	0.268938	0.089737	0.0567822	-0.0162079	1.18565	0.106985	0.407938	0.0538917	0.106527	3.15151	-0.118923	0.0353894	0.0415433	0.0465466	0.0170424	0.0528869	0.0333419	0.207625
MA1973.2	CCCAGGCTAGCCCA	ZKSCAN3	More than 3 adjacent zinc fingers	C2H2 zinc finger factors	23332764	Q9BRR0		151	0	0	-0.049865	0.21353	0.0290015	1.07767	0.166167	0.652877	0	0	0	-0.0925235	0	0	-0.0565414	0	-0.111228	3.39393	0.633935	0.00596372	0	0.103433	0.0327498	0	0	0	-0.0260164	-0.193068	0.0412253	-0.0364224	-0.0861861	0.0065127	-0.000630069	0.112765	0	-0.0556438	-0.0306333	0	0	0	0
MA1974.2	TATATACCAT	ZNF211	Factors with multiple dispersed zinc fingers	C2H2 zinc finger factors	29146583	Q13398		520	0.00970088	-0.00098834	-0.0233681	-0.00688449	-0.0106136	0.122504	0.58643	0.535243	0	3.71158	0.0584551	1.2835	0.256122	0.0407162	-0.0265714	-0.0240843	2.182	0.00511919	0.00464988	-0.0154888	-0.0104991	0.0316357	-0.0563646	-0.0371103	0.143522	0.0369223	0.0247183	0	0.0151362	0.0231794	-0.20176	-0.0104424	-0.00768506	0.129353	0.239516	0	0.0050837	0.0123665	-0.0186165	0.846653	0.0209709
MA1975.2	TCATCAAGGTCCT	ZNF214	More than 3 adjacent zinc fingers	C2H2 zinc finger factors	28273063	Q9UL59	ChIP-seq	1077	1.3379	0.0250222	-0.0106531	-0.0225245	0.0429837	0.479738	0.0376986	-0.0244448	0.289868	-0.0529981	0.265755	0.0705222	0.0369051	-0.0156478	0.0434074	0.702327	-0.0514168	0.0313122	-0.0733639	0.00498021	0.0234008	0.0256657	0.0115949	-0.000779487	-0.0119461	0.787462	0.00584216	-0.0264621	0.130863	0.100893	0.0540914	0.520043	0.215984	0.0544401	0.316845	-0.00887906	-0.011156	0.0221868	0.0654363	-0.0142621	-0.0171104
MA1976.2	GGGGGGCCCGGGGGCCTGTG	ZNF320	More than 3 adjacent zinc fingers	C2H2 zinc finger factors	28273063	A2RRD8	ChIP-seq	199	0	0	0	-0.036172	-0.0366079	-0.0241198	0.408789	0	0.446566	0.142227	0.0660287	-0.0177891	-0.00715408	0	-0.0136358	0.422647	0	0.028856	-0.0184951	0	0.175458	0	0	0	0	0.086384	-0.0672101	0	0	0.175527	0	0.0941957	0.154508	-0.00873112	-0.00596894	0.0438134	-0.0113355	0.162885	-0.0788941	-0.0224424	0.0655512
MA1977.2	AGACAAGGATGGTT	ZNF324	More than 3 adjacent zinc fingers	C2H2 zinc finger factors	28273063	O75467	ChIP-seq	405	-0.123127	0	-0.0866884	-0.00981179	0.0627155	0.964875	0.00465739	0.291351	-0.0387063	0	0.00231523	-0.0247945	-0.0902556	0.1903	0.462248	-0.0239648	0.0151963	-0.0296869	-0.0114146	0	-0.172891	0.39909	-0.000385877	0.0299458	-0.0388743	-0.0701587	2.58823	-0.818945	0	-0.746924	-0.0217954	0	0.0456165	-0.0256388	-0.0421327	-0.0210877	-0.019852	0.0307698	0.0174802	0.0175233	0.187854
MA1978.2	TAAATATAAATGGACTAATT	ZNF354A	More than 3 adjacent zinc fingers	C2H2 zinc finger factors	27852650	O60765	ChIP-exo	7284	0.319633	-0.00734809	0.201376	0.644515	-0.0061859	-0.00739612	0.0784346	0.0262338	0.343231	0.0924333	0.324493	0.20189	0.0835681	-0.0470744	0.132425	0.00421643	0.0589074	0.0171529	0.0708285	-0.00608235	0.0547756	-0.0378854	0.0216774	0.0204285	0.00520051	-0.0232017	0.103724	0.145178	0.0110997	0.0625338	0.0035408	0.441334	-0.0270929	0.0603014	0.00743409	0.0661614	0.0391645	-0.00414025	0.174525	0.0194338	0.175082
MA1979.2	TATCTGGGCA	ZNF416	More than 3 adjacent zinc fingers	C2H2 zinc finger factors	25690854	Q8NA42		732	-0.0150546	0.00406083	-0.0463071	0.768622	0.286821	-0.298876	0.0955014	-0.0479787	0.226736	0.793087	-0.104523	0.00778718	-0.0336899	-0.0848122	-0.173166	0.149703	-0.0378987	-0.446606	0.368483	0.0935167	0.0635893	-0.0913522	-0.0466505	0.0701103	0.0115465	0.0293229	0.0477625	0.0797225	-0.0378038	0.00221747	0.00796223	0.0133106	2.47373	-0.0235364	0.105589	0.0807218	0.0690333	0.19959	-0.0218649	0.298753	0.0184638
MA1980.1	AAGAGGCTAAAAGCA	ZNF418	Factors with multiple dispersed zinc fingers	C2H2 zinc finger factors	28273063	Q8TF45	ChIP-seq	614	0	0.0104799	0.0105289	-0.08978	0.300494	0.00626972	0.595236	-0.010049	-0.0104175	0.0132035	0.0101774	0.0354078	-0.0165663	-0.0102701	0.0149149	0.0385324	0.00681706	0.00358446	0.0740057	0.559175	0.0613796	0.0400672	-0.0413766	-0.0630172	0.036126	2.04652	-0.126284	0.0801663	0.358483	-0.0131724	0.30936	0.000347593	-0.00908757	0.0621735	-0.0129766	-0.100746	0.0493171	0.0678291	-0.0114576	0.63215	0.0381597
MA1981.2	GAAAGGAAAGGGGC	ZNF530	More than 3 adjacent zinc fingers	C2H2 zinc finger factors	11967234	Q6P9A1	ChIP-exo	296	0.00972368	-0.055783	0.0202592	0.350872	-0.0554196	0.00583761	0.135174	0.14678	0	-0.0949522	-0.0243271	0	0.0536738	0.0087478	0.0157965	0.0468184	-0.0318676	-0.0383148	-0.00522215	-0.000481701	-0.038229	0.0348244	0.0184701	0.0234935	0.0324128	0.0677118	-0.0752229	0.38219	-0.00863555	0	-0.138127	-0.184503	0	0.133259	0.0132125	-0.0395864	0	0.565494	-0.031489	-0.0535405	0
MA1982.2	GGCTAGAGCGGCCC	ZNF574	Factors with multiple dispersed zinc fingers	C2H2 zinc finger factors	22955616	Q6ZN55	ChIP-seq	321	0	-0.19923	-0.0347416	0.0373957	-0.215404	0	-0.130722	0	0.0927988	0	5.96073	0	0	0.108708	0.000597877	0	-0.172429	0.0653699	0	0.19632	0.0531588	-0.189597	0	-0.0325231	0	-0.10564	0.21637	-0.0252251	-0.147356	0	0.0409396	0	0	0.0125865	0	-0.0256014	0	-0.00208769	0.0942078	0	-0.0282317
MA1983.2	TCTGTTACTTGCAGCCAAA	ZNF582	More than 3 adjacent zinc fingers	C2H2 zinc finger factors	31162603	Q96NG8		171	0.0472947	-0.0213113	0.0283316	-0.00551995	0.0344437	-0.0408745	0	0	0.0982741	0	-0.0949298	0.00631706	0.0855564	0.0268775	0.0903828	0.046941	0	0.784278	-0.0128097	0.414148	0	0	0	14.0637	-0.00794902	-0.00296442	-0.0264882	0.123327	0	0	0.155439	0.00621073	-0.0081236	0.0437226	0.0970431	0.0174984	0.0124957	0.0615177	0.0186921	0	0.00530764
MA1984.2	TTAAGAGCTCA	ZNF667	More than 3 adjacent zinc fingers	C2H2 zinc finger factors	27852650	Q5HYK9	ChIP-exo	1216	-0.150213	0.0294241	0.0444371	-0.0269452	-0.0108067	-0.00444352	0.105118	0.0364903	0.0742658	-0.0206142	0.00674557	-0.0220976	-0.100987	0.127811	-0.0131745	0.0436018	0.144875	0.0419033	0.449583	-0.0231773	0.00603965	0.0315533	0.0134501	0.0221822	0.0224368	-0.0372134	-0.00186276	0.169422	0.1973	0.0242507	0.026998	0.0467732	0.0463556	0.116113	-0.156712	-0.0845416	-0.00607906	-0.0201599	0.120183	-0.049163	-0.0863054
MA1985.1	GGGGCGATGACCACT	ZNF669	More than 3 adjacent zinc fingers	C2H2 zinc finger factors	27852650	Q96BR6	ChIP-exo	197	0.0328739	0.00795446	0	0	0	0	0	0	0	0	-0.0196531	0.0374734	-0.118086	-0.0427506	0	0.000888991	0	-0.0129101	0	-0.0122551	0.00632736	0.0931542	0	-0.0198275	-0.0730675	-0.0408062	0.151555	0	0.246842	0.115436	0	-0.0161577	0.0537518	0.030381	0.0245761	0	-0.0790048	-0.0659567	0	0.0650491	0
MA1986.2	GGGCCCAC	ZNF692	More than 3 adjacent zinc fingers	C2H2 zinc finger factors	25690854	Q9BU19		242	-0.0376126	0	-0.00281636	-0.106044	0	-0.185522	0	0.118896	0	-0.0319539	0.0923042	0.30527	0.27541	-0.0279303	0	0	-0.0512764	-0.0351128	-0.147728	0.0937131	1.09826	-0.0694481	0	-0.00567602	0.108341	-0.17875	0	-0.176481	0.0466367	0	0.0201784	0.0478992	0.02402	-0.0152408	-0.102957	0	-0.0128626	0.0186148	-0.0722213	0	-0.00353908
MA1987.2	GAGCACCAAAGGGGGGA	ZNF701	More than 3 adjacent zinc fingers	C2H2 zinc finger factors	22955616	Q9NV72	ChIP-exo	751	0.197859	0.140248	0.221719	0.243404	0.419318	0.0664029	0.0410586	0.426825	0.268426	-0.00291411	0.816147	0.449844	-0.0252491	0.0232011	0.913471	0.223365	0.0116021	-0.0579233	-0.0308209	0.266981	0	-0.00874117	-0.0133513	0.537123	0.0494631	-0.0655441	0.0467625	0.104243	-0.010213	0.156759	-0.175691	-0.0200635	0.0469593	-0.0284041	4.2673	0.0127849	0.0922818	0.0759687	-0.000786508	0.0172902	0.0990178
MA1988.2	TGACTCA	Atf3	Fos-related	Basic leucine zipper factors (bZIP)	27146783	Q60765		1602	0.590077	0.0563631	0.00326477	1.66576	0.276054	0.0205616	0.392611	-0.0334022	1.60813	0.0539388	0.0214835	0.0406187	-0.0635673	0.0383286	0.126156	0.195358	0.213764	0.0883147	-0.0242666	-0.0144042	0.0330846	0.00657987	0.298717	0.220215	0.409658	0.126273	0.207629	0.0694454	0.122018	0.185178	0.203412	1.05039	0.0442878	0.0134096	0.257178	1.65954	0.0286817	0.169471	0.00926732	0.0310851	0.0587764
MA1989.2	AAACCACAA	Bcl11B	Factors with multiple dispersed zinc fingers	C2H2 zinc finger factors	21912641	Q99PV8		2914	0.0706526	-0.00152242	0.174244	0.865588	0.109542	0.0150175	0.723954	-0.0128914	-0.0182402	0.00216963	0.47488	-0.00905633	0.0589604	0.0753215	1.0592	-0.163269	-0.0276265	0.197065	-0.0983647	-0.0341501	0.230017	0.127011	0.176472	-0.00929059	0.135736	0.00207452	0.042574	0.143635	0.0385064	-0.0140538	0.0679895	-0.027343	0.00602374	-0.0124618	0.0611105	0.0169714	-0.000509371	-0.00210101	-0.0479098	0.00115419	0.0711326
MA1990.2	AGACCACCCA	Gli1	More than 3 adjacent zinc fingers	C2H2 zinc finger factors	25476449	P47806		833	0.00212982	0.300776	0.00308564	0.0401234	0.00358939	0.0379155	1.77119	0.611131	0.0519673	0.534052	0.220628	1.66546	0.0748255	-0.0372509	-0.0416264	-0.00532938	-0.0187679	0.014414	-0.0128401	0.0394329	-0.0876423	0.115211	0.0572313	-0.0914334	-0.0294546	0	0.113861	0.110111	0.0486828	0.0654636	0.0204273	-0.0636496	0.087005	0.284978	0.0471034	-0.00359158	0.009893	0.01607	-0.0381779	0.47301	-0.0297744
MA1991.2	CCTTTGATCT	Hnf1A	POU domain factors	Homeo domain factors	30420627	P22361		2426	-0.0532816	-0.0349811	0.16999	0.00802995	0.0430945	0.260129	0.0770195	0.0180825	0.995539	0.823102	0.100929	0.216473	0.0351839	0.0914113	-0.0110008	0.0547507	0.0440518	0.0554646	0.286326	0.468296	0.8783	0.292627	0.0406314	0.110746	2.22791	0.0684572	0.301239	0.111273	0.441418	0.0680858	0.148032	0.102687	0.0480147	-0.114246	0.134619	0.177954	0.0171462	0.0472261	0.0428588	0.108454	-0.012839
MA1992.2	CAGGAAGTG	Ikzf3	Three-zinc finger Kruppel-related	C2H2 zinc finger factors	27664237	O08900		1965	0.125674	-0.00829357	-0.038689	-0.109239	0.476081	0.0974168	-0.0243467	0.0351217	0.0517799	-0.0228743	0.616904	0.313528	0.168967	1.12925	-0.010213	0.0453883	0.134945	0.106056	0.0820718	0.264477	0.0317632	0.0462086	-0.0025439	0.00407119	2.39871	0.00219102	0.06499	-0.00998058	0.108882	0.0441868	0.119163	0.210333	0.106226	0.0461096	0.102632	-0.0437323	0.0276519	0.0282836	0.0836567	0.0540759	0.0693053
MA1993.2	CAGCTG	Neurod2	Tal-related	Basic helix-loop-helix factors (bHLH)	22445365	Q62414		1020	0.30685	-0.0953282	0.224234	0.00910159	0.155886	0.0513891	-0.0184588	-0.138625	-0.10951	0.0436415	0.00042882	-0.145416	-0.134212	0.0481554	0.0133582	-0.0671254	-0.0971599	0.0612263	0.0661374	0.0930462	0.0654567	-0.0837218	-0.0101526	-0.305759	0.102595	-0.0853195	0.0274675	-0.0265117	-0.00492626	0.0566045	-0.00883153	0.0294168	0.0472591	0.036456	1.28196	0.0205115	0.271809	0.0548985	0.0156512	-0.074225	0.407306
MA1994.2	CACTTGA	Nkx2-1	NK	Homeo domain factors	26556242	P50220		2377	0.394975	-0.0364541	0.175111	0.0135885	0.0581764	-0.0205134	0.0166529	0.161154	1.25694	0.00871595	0.301423	0.316824	0.0862949	0.0827932	0.099086	0.202751	0.0565352	0.0868045	-0.0156461	0.101971	0.11223	-0.00242802	0.0473054	0.111174	0.0319182	0.140036	-0.0275575	0.0765851	0.0557541	0.776366	0.000375302	-0.0408157	0.308719	0.151109	0.685846	0.0229735	0.204392	0.11242	-0.00249182	0.0512603	0.0623582
MA1995.2	TCGTGAC	Npas4	PAS domain factors	Basic helix-loop-helix factors (bHLH)	31585079	Q8BGD7		1058	-0.023524	0.857154	0.0524147	0.216348	0.0697106	0.0602088	0.0796403	-0.00121818	0.335148	0.00929074	0.143492	0.0412715	0.000220633	-0.0371953	0.254168	0.0172082	0.0866138	0.0713297	0.117412	0.671939	0.0654932	0.536083	0.038748	0.0253354	2.97029	0.175471	0.614093	0.0568474	0.0799107	0.0816492	0.0268509	-0.03509	0.0257414	0.396065	0.0269996	0.157663	0.124151	-0.00408381	-0.105572	0.188021	0.154851
MA1996.2	AGGTCA	Nr1H2	Thyroid hormone receptor-related factors (NR1)	Nuclear receptors with C4 zinc fingers	31175293			559	0	0	0.493108	2.2187	0.0133661	0.0706321	0.0543865	-0.0167412	-0.00348604	0.0449524	0.161555	0.0330169	-0.0292367	-0.116446	-0.00174113	-0.247188	0.03418	0.199467	0.253822	0	0.00656443	0.0187727	0.312494	0.105662	0.106348	0.0504849	0.153841	0.534582	0.126606	0.00526325	0.0804564	-0.32995	0.0897807	0.0481402	0.0363308	-0.0346109	-0.0145921	0.0467905	0.224101	0.0410531	1.40541
MA1997.2	CAGCTG	Olig2	Tal-related	Basic helix-loop-helix factors (bHLH)	20959288	Q13516		1020	0.30685	-0.0953282	0.224234	0.00910159	0.155886	0.0513891	-0.0184588	-0.138625	-0.10951	0.0436415	0.00042882	-0.145416	-0.134212	0.0481554	0.0133582	-0.0671254	-0.0971599	0.0612263	0.0661374	0.0930462	0.0654567	-0.0837218	-0.0101526	-0.305759	0.102595	-0.0853195	0.0274675	-0.0265117	-0.00492626	0.0566045	-0.00883153	0.0294168	0.0472591	0.036456	1.28196	0.0205115	0.271809	0.0548985	0.0156512	-0.074225	0.407306
MA1998.2	GGTCTCTA	Prdm14	More than 3 adjacent zinc fingers	C2H2 zinc finger factors	20953172	E9Q3T6		717	-0.168651	0.0159163	1.10004	0.0315394	0.485842	0.0713264	0.125032	0	0.0288951	0.687184	0.0120218	0.0254427	0.0449937	0.227167	0.0265127	-0.00612159	0.019708	0.0423377	0.368005	0	2.41586	0.0431854	-0.0838628	0.151968	-0.00141422	0.126913	0.0651993	0.0344658	-0.0510831	0.117603	-0.0074874	-0.019482	0.152388	-0.0194886	0.112877	0.00141461	0.00751961	-0.0766855	0.104356	0.0365339	-0.00764018
[truncated: 43 more rows]
[truncated: 156 more columns]

## Sheet: TF_motifs_frequency
motif_id	motif_consensus	tf_name	tf_family	tf_class	pubmed_ids	uniprot_ids	data_type	tfbs_count	explanation _frequency (Position relative to central distortion site(nt))
[truncated: 879 more rows]
[truncated: 156 more columns]
