# Supplementary material for: Deep learning reveals determinants of transcriptional infidelity at nucleotide resolution in the allopolyploid line by goldfish and common carp hybrids
Source: Brief Bioinform. 2025 Jun 5;26(3):bbaf260. doi: 10.1093/bib/bbaf260 (PMC12140016; doi:10.1093/bib/bbaf260)
Supplement: Supplementary_Data_3_Importance_scores_and_frequency_bbaf260 [file supplementary_data_3_importance_scores_and_frequency_bbaf260.xlsx]

## Sheet: TF_family_scores
tf_family	tf_count	tfbs_count	explanation_scores (Position relative to central distortion site(nt))
			-100	-99	-98	-97	-96	-95	-94	-93	-92	-91	-90	-89	-88	-87	-86	-85	-84	-83	-82	-81	-80	-79	-78	-77	-76	-75	-74	-73	-72	-71	-70	-69	-68	-67	-66	-65	-64	-63	-62	-61	-60	-59	-58	-57	-56	-55	-54
FOX	33	112910	0.146885	0.396484	0.0735161	0.12766	0.0520337	0.0913061	0.0876839	0.172212	0.320085	0.116727	0.327701	0.210616	0.197103	0.145584	0.432284	0.533487	0.281253	0.232876	0.181165	0.112091	0.0686628	0.234547	0.315303	0.206997	0.23699	0.161148	0.063687	0.236349	0.185446	0.0745182	0.200643	0.141398	0.0971978	0.124124	0.114367	0.13135	0.206555	0.0891038	0.359386	0.624228	0.254362	0.0321883	0.0697116	0.367207	0.281356	0.066449	0.151569
C4-GATA-related	7	12531	0.240984	0.410309	0.0950385	1.17878	0.842494	0.0918445	0.0853963	0.150633	0.219046	0.217805	0.0823679	0.912535	0.439825	0.282429	0.409552	0.0602244	0.286861	0.159628	0.066049	-0.0126813	0.638673	0.0930161	0.211786	0.25846	1.6266	-0.00862205	0.858798	1.04817	0.602929	0.0404881	-0.00623866	0.217512	0.146063	0.105092	0.0944465	0.0466447	0.0438719	0.252888	0.13373	0.0608975	0.210892	0.155307	1.17768	0.0481755	0.0461525	0.0722406	0.05325
POU domain factors	19	44535	0.287288	0.445104	0.195406	0.124866	0.0869206	0.342167	0.17598	0.0826353	0.273492	0.219881	0.0821692	0.17527	0.0369048	0.0567701	0.205972	0.083624	0.184316	0.258912	0.43179	0.423051	0.210718	0.182706	0.148824	0.115423	0.152802	0.0933946	0.0831384	0.0473733	0.114851	0.117155	0.0955763	0.0575548	0.0802707	0.2468	0.369902	0.132577	0.0506257	0.140432	0.186288	0.170886	0.20665	0.20198	0.179182	0.337954	0.254089	0.0578793	0.0534899
TEF-1-related factors	4	6426	1.33078	0.0582151	0.0285957	0.385696	0.263404	0.0221937	0.0374282	0.19428	0.0191771	0.111331	1.46578	0.294823	0.132504	0.37402	0.18207	0.0464296	0.120193	0.112265	0.0543267	0.0485085	1.0377	0.0530498	0.0975169	0.0258601	0.330279	0.0153105	0.0172621	0.0108545	0.166868	0.966211	0.0568629	0.149554	0.0113182	0.0764162	0.0904965	0.623585	0.0194358	0.091369	1.85711	0.0875538	0.0422854	0.0234355	0.0862762	0.0109663	0.0308658	0.246933	0.553131
Tal-related; E2A	2	4259	-0.131073	0.00687127	0.073121	-0.0621345	0.204114	-0.0277462	0.155606	0.13417	0.00586091	-0.0490485	0.0333367	0.0119869	0.38269	0.0670909	0.099139	-0.0615104	-0.0687193	0.00919876	0.0607656	0.00295323	0.143032	0.123839	0.0178685	0.858915	0.0222928	0.0444838	0.0162165	-0.0373041	0.0030738	0.0250146	0.112358	0.00475423	0.14704	0.00418802	0.0528354	0.0741185	0.0268184	0.00796801	-0.00625746	0.0445037	0.0273407	0.0733601	0.19234	0.0171012	0.114161	0.0689224	-0.219391
NF-kappaB-related factors	5	3744	1.32072	0.077328	0.409083	0.0686609	0.0644691	0.0471014	0.35125	0.0190983	0.775341	0.0315773	0.99662	0.241712	0.30258	0.235295	0.0561999	-0.0625264	-0.0340719	0.816833	0.244957	0.192587	0.0724574	0.1117	0.428181	0.00136579	-0.0706155	0.127162	0.058896	0.00443519	1.39126	-0.0892109	0.038536	0.0352941	0.104598	0.0173572	0.0930201	0.0623006	0.0591902	0.134729	-0.00603008	0.0551689	0.54524	-0.0107637	0.137267	0.426878	0.0478383	0.464149	1.10029
NK	40	105298	0.117867	0.194098	0.459901	0.250163	0.219864	0.123853	0.128716	0.168426	0.173794	0.355706	0.183538	0.32116	0.236703	0.412407	0.854841	0.235754	0.461626	0.217732	0.274814	0.29096	0.0908295	0.0629901	0.153447	0.0893658	0.17227	0.0226906	0.0634138	0.0920985	0.025565	0.186033	0.134187	0.204773	0.301257	0.163885	0.105255	0.24561	0.107506	0.18749	0.0927476	0.207169	0.212438	0.653414	0.121115	0.0722278	0.140031	0.26258	0.0393671
HD-LIM	12	30302	0.136896	0.265026	0.333201	0.15878	0.106709	0.307503	0.177269	0.219063	0.345884	0.399056	0.174711	0.242226	0.329712	0.704705	0.595	0.338326	0.510361	0.264524	0.381641	0.142102	0.121972	0.0580448	0.0829045	0.104341	0.0697043	0.142623	0.091331	0.0561171	0.0607706	0.0670494	0.0767694	0.167237	0.0996273	0.323985	0.239373	0.0858716	0.148405	0.192014	0.0925275	0.182492	0.487046	0.294305	0.174261	0.288322	0.0576307	0.0436408	0.0298886
ARID-related	3	18301	0.23852	0.159662	0.356537	0.609447	0.195496	0.535459	0.415139	0.115858	0.182687	0.0580214	0.404884	0.475329	0.33619	0.122932	0.173005	0.17804	0.245506	0.27502	0.286103	0.0677757	0.372862	0.212474	0.195917	0.180309	0.231545	0.0396332	0.390737	0.311088	0.42729	0.384222	0.386765	0.440784	0.228617	0.253505	0.211121	0.061433	0.528552	0.0409038	0.203535	0.0422161	0.0338105	0.409344	0.0495462	0.102748	0.187907	0.214106	0.25621
Tal-related	27	40074	0.277113	0.128634	0.25009	0.237066	0.105041	0.0424825	0.0489362	0.0840355	0.0474064	0.0935619	0.055515	0.165086	0.140758	0.0461574	0.0482541	0.0367009	0.029434	0.051536	0.0506578	0.0514939	0.122323	0.226738	0.0649452	0.143481	0.137606	0.121612	0.182063	0.157789	0.309047	0.0232509	0.0404279	0.0355108	0.185784	0.266614	0.280625	0.106647	0.235257	0.0980732	0.0275923	0.182804	0.139869	0.0267182	0.211123	0.109694	0.176276	0.15389	0.124469
Fos-related	6	5137	0.642633	0.983795	0.401757	1.66044	0.762597	0.351002	0.436813	0.926519	0.954009	0.320543	0.0390706	0.0132449	-0.0259727	0.0865946	0.144672	0.224328	0.0948562	0.0746275	0.239731	0.31782	0.0742702	0.00311888	0.193024	0.297129	0.226866	0.097924	0.170255	0.23269	0.154985	0.222747	0.19983	0.33989	0.472223	0.130075	0.636931	0.734918	0.101475	0.221624	0.0374844	0.0442469	0.0600191	0.124958	0.100585	0.124883	0.242874	0.0236759	0.18353
Jun-related	11	7632	0.147243	0.598977	1.28067	1.52867	0.19538	0.502816	0.123577	0.994089	0.370696	0.208984	0.129625	0.0709385	0.236569	0.150087	0.0836615	0.246258	0.122261	0.139693	0.0614138	0.370342	0.164159	0.157292	0.221384	0.454916	0.0791898	0.100894	0.406535	0.0737117	0.16746	0.152063	0.0701311	0.0547917	0.408229	0.192406	0.368046	0.479302	0.046407	0.184037	0.140115	0.0305922	0.0710149	0.0374826	0.0546772	0.161658	0.40758	0.433392	0.030997
Maf-related	7	8661	0.0868739	0.137989	0.0588018	0.0684665	0.282358	0.0807591	0.0348127	0.0118018	0.0314126	0.114961	0.363076	0.1623	0.0946799	0.155136	0.286981	0.192548	0.358068	0.192007	0.213212	0.333271	0.0260573	0.111234	0.0896337	0.205564	0.134598	0.150722	0.156521	0.0144356	0.158883	0.474807	0.192589	0.201365	0.195944	0.209999	0.0240117	0.310772	0.154855	0.189947	0.0969976	0.383617	0.312097	0.0522186	0.0827688	0.0707217	0.0485988	0.0507984	0.187097
Heteromeric CCAAT-binding	3	4532	0.444796	0.0357291	0.231697	-0.00563242	-0.373821	0.00588808	0.00487552	0.576914	0.228705	0.00692417	0.0209686	-0.0150325	0.0513093	0.161958	0.826509	0.076809	-0.0207826	0.135603	-0.0205968	0.257054	0.0614106	0.124264	0.0792955	0.0438232	-0.0509674	0.0151148	0.0527859	0.146751	0.144657	0.0574526	0.0523649	-0.0073609	1.4129	-0.00913437	0.0254966	0.000282003	-0.0140137	0.0417503	0.0197165	-0.0906351	-0.0422451	-0.016366	-0.0332281	0.0969258	-0.308501	0.00986168	0.0522986
More than 3 adjacent zinc fingers	121	109492	0.156819	0.0896597	0.168668	0.176609	0.115101	0.132756	0.248025	0.0899202	0.171311	0.215258	0.140409	0.204537	0.246391	0.159632	0.159978	0.149184	0.146921	0.187081	0.149213	0.12329	0.197575	0.176803	0.112852	0.315465	0.0745705	0.168484	0.253512	0.192505	0.200671	0.153997	0.155657	0.14881	0.139989	0.151134	0.15217	0.061852	0.173058	0.189305	0.124431	0.173095	0.102268	0.153125	0.107951	0.123271	0.218833	0.258686	0.278734
Paired-related HD factors	39	80025	0.153937	0.225135	0.373004	0.381869	0.443798	0.154617	0.0965914	0.121221	0.299824	0.322408	0.145152	0.314319	0.267054	0.840442	0.612841	0.18965	0.408477	0.285782	0.246422	0.277239	0.191033	0.119895	0.0737969	0.158697	0.344257	0.144745	0.0975694	0.106975	0.0796825	0.346779	0.0763388	0.0914679	0.314538	0.113495	0.136625	0.217813	0.0812913	0.0520211	0.0732444	0.115905	0.434836	0.414724	0.0750547	0.0646162	0.311116	0.436332	0.0536071
RXR-related receptors (NR2)	14	15054	0.0661139	0.0393223	0.421349	0.285941	0.0310848	0.499451	0.103472	0.542039	0.25542	0.443413	0.377828	-0.0022376	0.337642	0.16472	0.268515	0.0386088	0.126384	0.0540249	0.0785048	0.177846	0.0183887	0.226362	0.239665	0.109596	0.243459	0.195211	0.107382	-0.0214687	0.0600928	0.0301338	0.0500706	0.0505497	0.107423	0.14124	0.0588576	0.0553626	0.0629569	0.0321777	0.561196	1.54744	0.693592	0.0261644	0.0664373	0.184151	-0.0197183	0.23163	0.279302
bHLH-ZIP	18	18648	0.141547	0.0382383	0.553696	0.103637	0.85759	0.243462	0.305016	0.29419	0.812238	0.0108678	1.47193	0.100183	0.315268	0.11923	0.134984	0.181818	0.0961707	0.0924873	0.0284962	0.27256	0.199365	0.267984	0.0423193	0.293918	0.030229	0.25741	0.424815	0.144495	0.0613142	0.0707216	0.0927881	0.225509	0.213341	0.126286	0.126399	0.160286	0.0607324	0.105101	0.245597	0.0609774	0.31659	0.20586	0.282557	0.144745	0.705373	0.124826	0.097463
HOX	49	122728	0.0970324	0.160442	0.25163	0.0752849	0.123081	0.248748	0.111268	0.143237	0.231055	0.344945	0.260705	0.466746	0.170529	0.50798	0.558309	0.17385	0.31888	0.203319	0.297251	0.24708	0.0988815	0.0612537	0.124393	0.126288	0.0863586	0.138901	0.156558	0.077869	0.124711	0.182351	0.0689524	0.12032	0.162909	0.118109	0.213071	0.289648	0.357045	0.0814592	0.110583	0.132925	0.294462	0.39667	0.080767	0.0574059	0.132875	0.173974	0.0460483
Factors with multiple dispersed zinc fingers	32	38626	0.129776	0.0404411	0.285248	0.20605	0.105958	0.064896	0.199669	0.00750303	0.249902	0.324246	0.214038	0.0960295	0.0603993	0.0570916	0.291565	0.0578893	0.0714994	0.282309	0.0882146	0.0617679	0.140996	0.13244	0.0428135	0.1116	0.285624	0.113711	0.0943553	0.22196	0.143474	0.243431	0.160205	0.0720617	0.102981	0.138333	0.293329	0.0865825	0.0499413	0.107557	0.0686888	0.0706535	0.0314095	0.153158	0.116408	0.289981	0.179598	0.0362981	0.117721
Brachyury-related factors	2	530	0.121089	-0.036178	0.128754	0.0617619	0.035234	-0.049136	0	-0.0117448	-0.0195486	-0.000194925	0.235185	0.0776793	0.0297376	0.0189224	0.0140652	0.0690616	-0.00503646	0	0	0.0721002	0.0878684	0.0762124	-0.259696	-0.118628	0.0944059	-0.0572164	-0.0724995	0.0222661	0.0336346	-0.0273462	0.282746	-0.0331498	0.166109	-0.0117185	0.00531067	-0.0109206	0.0674109	-0.0292312	0.00189055	0.37614	0.732054	0.286933	0.00454328	0.0248758	-0.0269205	0.0473851	0.0243513
CEBP-related	9	10257	0.145017	0.0752993	0.342272	0.328073	0.0267953	0.0212441	0.0431561	0.0943026	0.0451052	0.0162766	0.340531	0.166537	0.260862	0.0310205	0.0584996	0.0488146	0.0698571	0.0552638	0.11362	0.195799	0.193849	0.0944733	0.0768787	0.384805	0.0491849	0.0910741	0.283505	0.0981059	0.0286283	0.0201715	0.123664	-0.00503441	0.132751	-0.00178915	0.0131838	0.0430504	-0.0130466	0.0667382	0.250342	0.231743	0.139306	0.0214091	0.02956	0.00928645	-0.00947558	0.208193	0.223415
SOX-related factors	19	41374	0.118605	0.0819339	0.0923251	0.259022	0.274926	0.21928	0.481471	0.265737	0.171339	0.213019	0.134097	0.206403	0.117295	0.0858378	0.166693	0.144717	0.21608	0.0808531	0.0824757	0.225676	0.2431	0.237187	0.0158428	0.236543	0.189959	0.387675	0.174531	0.171685	0.113917	0.0479957	0.0303085	0.0648781	0.0461238	0.0466209	0.16891	0.240958	0.186637	0.0868439	0.0995216	0.121633	0.090973	0.154758	0.123417	0.0312135	0.039403	0.106915	0.162103
Grainyhead-related factors	2	2461	0.0194662	0.425226	0.0822576	-0.0501262	-0.0138882	0.00629677	0.0214707	-0.0205922	0.100169	0.266882	-0.013747	0.399441	-0.0633295	0.13187	0.0495432	0.201076	-0.0248146	0.902039	1.23135	0.872354	0.156957	0.218491	0.0101844	0.0124951	-0.00675281	0.848675	0.0217539	-0.00849877	0.0985183	0.93185	0.0190586	0.0738537	0.0330545	0.359504	0.0416075	0.0464965	0.00809445	0.0345221	0.0864898	0.172844	0.39816	0.236848	-0.095485	0.0723626	0.175716	0.217391	0.0998962
HD-SINE	4	6609	0.0240657	0.150478	0.556032	0.92128	0.00756692	0.371062	0.0519828	0.295635	0.0861876	0.0963919	0.287821	0.145137	0.643783	0.0156762	0.381164	0.0201899	0.141062	0.0366576	0.0934253	0.115361	0.0276529	0.0383297	0.0958267	0.121046	0.0694934	0.299737	0.757993	0.894317	0.0474016	0.281828	0.821182	0.0467769	0.380046	0.100173	0.0460924	0.0692718	0.0725473	0.0378283	0.292662	0.329231	0.0352481	0.967847	0.0165131	0.606698	0.0680656	0.0942888	0.0366422
Fos-related; Jun-related	11	25419	0.0912587	0.928803	1.08161	1.13193	0.0207572	0.579642	0.149837	0.893353	0.0625223	0.175653	0.123217	0.125368	0.0738753	0.0461326	0.136935	0.238156	0.0811095	0.0804093	0.181969	0.224927	0.100951	0.225474	0.151386	0.380298	0.0341	0.0600212	0.227118	0.166891	0.297555	0.0949088	0.348047	0.0602472	0.244559	0.0989987	0.173672	0.137856	0.0735426	0.249475	0.122271	0.0300223	0.0500891	0.050092	0.0815828	0.273437	0.295467	0.269434	0.120086
Thyroid hormone receptor-related factors (NR1)	21	18562	0.0475356	0.302798	0.425206	0.617204	0.177626	0.425502	0.117777	-0.0317173	0.0935152	0.408306	0.178715	0.0542772	0.050901	0.651119	0.526033	0.266547	0.281193	0.230157	0.289277	0.188712	0.0379215	0.0787512	0.419944	0.130237	0.191396	0.0972652	0.198701	0.0536108	0.156328	0.111871	0.0492364	0.0454827	0.143373	0.0331515	0.246089	0.121263	0.422161	0.268986	0.0921054	0.284043	0.474453	0.0335872	0.143107	0.343668	0.0150615	0.015542	0.419165
SMAD factors	4	2008	-0.0117055	0.0506818	0.0290441	-0.0030422	3.09982	0.100483	-0.0252448	-0.03771	-0.041062	0.0267781	0.380939	0.165332	0.385182	0.0296461	0.0132633	-0.022794	0.0214062	-0.0145962	0.104734	0.0282044	0.590901	0.414719	0.00968791	0.60055	0.0599173	0.0545763	0.239271	0.215592	0.0840767	0.0734095	0.0784796	0.112101	0.00112021	0.0432973	-0.0727445	-0.00656244	0.0862189	-0.00133995	-0.0212454	0.104765	0.0322238	0.00534069	0.150974	0.0508484	-0.00229279	0.219211	0.0263139
DMRT factors	5	11842	0.0965807	0.137854	0.5204	0.0713326	0.0987828	0.318846	0.102354	0.213227	0.135471	0.280068	0.262183	0.0773397	0.429834	0.269146	0.264908	0.621982	0.196126	0.0279214	0.024744	0.434743	0.20857	0.417861	0.362616	0.0621396	0.221531	0.0623835	0.110775	0.326125	0.0587312	0.289517	0.0805133	0.366214	0.0589305	0.010256	0.0493431	0.0151548	0.119067	0.341528	0.124937	0.486678	0.117109	0.430952	0.0964604	0.0835744	0.0734791	0.0114196	0.0416071
More than 3 adjacent zinc fingers; More than 3 adjacent zinc fingers	1	1215	-0.0694976	3.83347	0.0713738	0.284967	-0.472522	0.0159277	-0.0593962	-0.117985	0.312682	0.0156618	1.4939	-0.0220683	-0.0866003	-0.00647336	0.573721	0.0424583	0.281332	0.230989	0.618201	0.00446685	0.5261	0.0761946	-0.0208628	0.0879171	0.0337582	0.00406642	-0.0336559	-0.595115	1.12144	-0.00457199	0.0450243	-0.0757944	0.0011168	-0.014238	0.00397989	0.288705	0.0875871	-0.14767	-0.0516983	0.161278	0.191303	0.662232	0.0073889	-0.017226	-0.0191498	-0.0360535	0.135181
TALE-type homeo domain factors	12	24925	0.151282	0.24206	0.232698	0.267104	0.138818	0.260535	0.164435	0.268231	0.117497	0.0469341	0.138007	0.4597	0.351787	0.21028	0.204738	0.368728	0.235158	0.0636035	0.117474	0.193905	0.131469	0.0637646	0.0563716	0.0394256	0.0548237	0.155458	0.0976331	0.599153	0.0560792	0.0281998	0.438519	0.427508	0.0960144	0.152769	0.0481222	0.0725991	0.0413226	0.0751139	0.00526717	0.0781038	0.103525	0.325947	-0.00719567	0.293076	0.208039	0.153785	0.415061
Ets-related; FOX	6	10108	0.0549491	0.838529	-0.044229	0.151256	0.00637737	0.117539	0.219258	0.195451	0.128183	0.276024	0.108967	0.0432494	0.198987	0.118045	0.0739905	0.0393186	0.911297	0.886033	0.0360109	-0.0740924	0.378454	0.369964	0.480438	0.287512	0.908411	0.0156645	0.541845	0.170543	0.0295321	0.251707	-0.0327726	0.0464869	-0.0319593	0.040357	0.0411374	0.0562861	0.0954435	0.0607585	0.055465	0.132874	0.107138	0.0496593	0.0202849	0.0167904	0.0499322	0.0677917	0.0605662
FOX; Ets-related	5	6061	-0.0433919	0.444626	0.0151191	0.004612	0.335592	0.00599545	0.254619	0.136396	0.231484	-0.070295	0.130231	0.178058	0.13308	0.0563569	0.137866	0.756449	0.1069	0.0738092	0.396553	-0.235474	0.147603	-0.0243304	0.779968	0.0352475	0.995995	0.211578	0.142524	0.375534	0.0361553	0.311635	-0.18912	0.0885578	0.0293524	0.0353928	-0.0311123	0.0578345	0.162191	0.00315838	0.0566031	0.407037	0.0466183	0.0283724	0.116864	0.0138466	0.323258	0.0326134	0.101624
CP2-related factors	2	2153	0.746786	0.0858583	0.0692233	-0.0146243	-0.0272533	2.55688	-0.0384062	0.11153	-0.0262328	0.13349	0.349666	-0.0304083	1.25098	0.00175372	-0.010799	0.063499	-0.00103792	2.70059	1.72473	1.32507	0.0571008	1.03879	0.0430812	0.859642	-0.0223691	0.0883539	-0.00972543	0.111452	0.0199104	0.0489878	-0.114898	0.673157	0.104894	0.0750619	0.090426	0.0126874	0.0422179	0.128687	-0.0059862	0.182529	0.794713	0.0364152	-0.00431108	0.0982429	0.0160347	0.0201346	0.00164755
HMGA	1	5989	0.0246605	0.316205	0.197546	0.541816	0.83673	0.242546	0.140111	0.053873	0.0546542	0.246725	0.288383	0.0861984	1.01442	0.0912077	0.506982	0.0482642	0.0536104	0.0143375	0.044687	0.818772	0.430608	0.0502353	0.657363	0.0251653	0.389072	0.1383	0.0997283	0.0491396	0.0487645	0.0623146	0.0434296	0.924623	0.0143609	0.0726294	0.266125	0.212392	0.110929	0.00165091	0.0244108	0.0186514	0.409392	-0.000756988	0.0722535	0.0500148	0.1995	0.00179872	0.0415666
Steroid hormone receptors (NR3)	10	6246	1.31105	0.387071	0.139811	0.082351	0.430533	0.114513	0.218284	0.104108	-0.467137	0.0520611	0.0972486	0.578512	0.531347	0.378227	0.00343532	0.0185416	0.00999791	0.0368826	0.186461	0.034927	0.0646536	0.252843	0.340713	0.0264069	0.0447619	0.582023	0.142038	0.0371045	0.0134273	0.55543	0.038391	0.101458	0.0257244	0.0128324	0.00121754	0.0677628	0.013116	0.126266	0.509116	0.0618988	0.0723786	0.0696877	0.0430356	0.0708058	-0.00779163	-0.0393791	0.0536706
Ets-related	28	27957	-0.012982	0.165903	0.200926	0.692564	0.2717	0.171671	0.247738	0.176844	0.217562	0.0211699	0.27448	0.151185	0.128627	0.0320491	0.109193	0.144819	0.234017	0.110533	0.335825	0.305439	0.273509	0.0128017	0.0429053	0.291888	0.127509	0.0829256	0.0851367	0.0742341	0.164581	0.132505	0.182814	0.152499	0.162227	0.153913	0.0116627	0.0220377	0.00885477	0.0291415	0.0403798	0.0577469	0.0311047	0.377971	0.0625056	0.1411	0.0485963	0.0812228	0.0823663
HD-ZF factors	1	686	0.0170129	4.95928	0.0981942	2.69191	0.0815015	-0.0121	-0.0190218	-0.0182936	0.156117	-0.030951	0.363751	-0.219331	3.71344	-0.0103229	0.263964	-0.176422	0.199121	-0.0467771	0.0189045	0.00318201	0.35164	0.0260838	0	0.276332	0.018963	0	0.152044	0.10748	6.73156	-0.0222177	0.129819	-0.219131	0.311447	0.466802	-0.017371	0.0340651	-0.114624	0.199963	-0.0215729	-0.0397006	0.046641	-0.00559476	-0.246661	0.230232	0.0404081	0.383149	9.8062
TBP-related factors	1	6986	0.257637	0.153443	0.539814	0.182896	0.855176	0.321556	0.246245	0.0895242	0.207761	0.032698	0.0352161	0.267412	0.432314	0.252703	0.546535	0.137252	0.173391	0.0809836	0.519746	0.391006	0.471689	0.0791028	0.179974	0.0208277	0.0618156	0.0313759	0.175572	0.448717	0.0850045	0.122562	0.333901	0.203787	0.0714122	0.30286	0.047468	0.333271	0.0386709	0.595033	0.0180011	0.065137	0.0156595	0.0135863	0.113745	0.0751865	0.509378	0.0216678	0.571781
MyoD/ASC-related factors	6	12161	0.738236	0.110097	0.374144	0.1195	0.0895913	-0.049351	0.217697	0.0925934	0.0584559	0.311031	-0.0567026	0.00794577	0.114411	0.107736	-0.0548705	0.0424735	0.153321	0.050111	0.130194	0.0454835	0.040495	-0.0283762	0.0983594	0.0293857	-0.0165916	0.0141726	0.178001	0.903531	0.412663	0.0122309	0.0125026	0.0910629	0.560181	0.431109	0.0877003	0.127943	0.0684902	0.00812218	0.0217393	0.0588132	0.00251553	0.0195238	-0.0231715	0.0168489	0.145419	0.856485	-0.196078
E2A	4	7255	0.57896	1.6425	0.490395	0.408278	0.167661	0.100576	0.065831	0.355596	0.0409131	0.952084	0.128442	2.24604	0.576344	0.0461553	0.197582	0.0522044	0.233532	0.00862556	0.0251751	0.0931277	0.127256	0.0587471	0.111692	0.25514	1.61358	0.183269	0.260386	0.652601	1.10005	0.0215822	0.155617	-0.186901	0.442405	0.690133	0.31569	-0.0223238	0.121019	0.0608144	-0.00334677	-0.00218068	0.0598023	0.0943889	0.0164618	0.0893912	0.062842	0.764314	1.92295
GMEB	2	2250	0.255972	0.0335025	0.0322163	-0.00701927	0.00263939	0.0654073	0.386977	0.0649327	0.0198693	0.21548	0.0285557	0.104313	0.0201567	0.0360982	0.075863	0.0390141	0.0470881	0.115687	0.178212	0.143633	0.0392628	0.115593	-0.00110915	0.244709	0.0302003	0.0588473	0.0136563	0.0534246	0.0211872	0.0514315	-0.0694956	0.0587854	0.0709252	0.0896998	0.114593	-0.0381251	-0.0045129	0.0834837	-0.0385397	0.151101	-0.0927712	0.0156443	0.450771	0.114915	0.0509266	0.0277154	0.388437
tesmin/TSO1-family	1	3739	0.536412	0.185671	0.153674	0.259543	0.110865	0.404442	0.452609	0.120948	0.0342902	0.0637036	0.0709894	0.272437	-0.00463783	-0.000744426	1.07232	0.107232	0.0439948	0.0350454	0.204749	0.385845	0.208175	0.0493588	0.201109	0.0171969	0.0464855	0.0229015	1.49771	0.606369	0.219189	0.0832597	0.0436336	0.05555	0.05983	-0.244831	0.00881393	0.00244386	0.226219	0.626308	0.0494595	0.0625424	0.0165702	0.0407163	0.0315293	0.0242206	0.0217667	0.0425203	0.163889
Hairy-related factors	9	3601	0.0459293	0.0407132	0.217761	0.0793545	0.0462246	0.519146	0.0774443	-0.0225245	-0.00981879	0.087668	0.309445	0.0894613	0.170508	-0.15535	0.0230773	0.0527124	0.13762	0.14928	0.594084	0.108544	-0.0503239	0.0808695	0.00540624	0.0448706	0.0278094	0.0780423	0.19165	-0.0208968	0.00138921	-0.0052572	0.00811931	1.44585	0.199363	-0.00626762	0.0136086	-0.0143571	0.00246496	0.0562868	0.0501422	1.47072	0.00885458	0.164445	0.0646851	0.0378934	-0.0206743	0.00393502	0.0242079
p53-related factors	3	355	0.00151355	0.382598	0.31171	2.65645	0.0368958	0.0424361	0.104767	0.0309836	1.13845	0.0605764	0.0395578	0	-0.0649016	-0.0274927	0.0257546	0.0810749	0.0968748	-0.0159951	0.0120956	0	0	-0.0237575	-0.0349337	-0.0145774	0.156133	-0.0193284	0.0131698	0.0502913	0	0.074469	0.0157843	-0.000170017	-0.00728126	-0.00659637	0.0379434	0.0321472	0	0.51645	0.342447	-0.0142837	0.167726	0.0775516	0.0268334	0	-0.00845012	-0.0723028	0.0907368
RFX-related factors	7	2882	0.0265469	0.283649	0.0111529	0.0825179	0.0150484	-0.0253152	0.0366759	0.0195853	0.0740973	0.039731	-0.0220694	0.271358	0.382877	0.185591	0.0453768	0.716825	0.0444002	-0.0235128	0.0310054	-0.0623715	0.0300057	0.0325392	-0.0763887	0.172095	0.0445203	0.543197	0.0234667	0.0946838	0.151459	-0.0248662	0.131997	0.0925458	0.0528763	0.00119569	-0.014282	0.0545064	0.751392	0.0793855	0.0176153	0.0184183	0.140399	0.16283	0.0236312	0.0190002	0.103131	0.0168722	-0.133024
Early B-Cell Factor-related factors	3	1560	0.779881	0.500713	0.309758	0.229345	0.0170833	0.639656	1.1228	-0.0148411	-0.0229802	-0.519065	-0.0458198	0.290106	-0.145555	0.147625	0.0621735	0.00366925	-0.0113472	-0.0677804	-0.0884953	0.0020036	0.0184132	-0.0169113	0.0196222	0.0776274	-0.0130743	0.0187864	0.0976071	-0.0183254	-0.000419424	-0.0445164	-0.0204987	2.59509	0.0458701	0.33852	0.32958	1.20433	0.0104293	1.04212	-0.0208216	0.0439088	0.121154	0.250068	0.0211837	0.094821	0.110799	0.00690627	0.0788942
Paired domain only	5	1023	0.0380195	0.006605	0.108354	0.0787793	0.118413	0.0353469	0.520101	0.570334	0.338488	0.167504	0.153198	0.0468906	0.00817431	-0.0569959	0.171933	0.0382225	0.0104401	0.0894379	0.0131718	0.424305	0.0548211	0.0661237	0.145264	0.0373601	0.0391681	0.735825	0.0226748	-0.000444735	-0.0156932	-0.0227306	0.0876194	0.0654785	0.148221	-0.0147696	0.0458562	0.363679	0.244524	0.0231401	0.0230242	0.00721275	0.207171	0.402012	0.0576157	0.00651186	0.0392316	0.103573	-0.00659563
NFAT-related factors	5	11575	0.0335791	-0.0666165	0.257102	0.0352663	0.128918	0.25082	0.0223383	0.00602062	-0.0339344	0.00158133	0.0596739	0.0734547	0.0343193	0.0518036	0.137479	0.00938604	0.399202	0.722205	0.551603	-0.00611418	0.261503	0.0534547	0.0216555	0.235047	0.0303027	0.0232611	0.399199	0.119401	0.059746	0.00626878	0.000879076	0.0270417	0.0386507	0.0107294	-0.0153815	0.124147	0.0561332	0.245466	0.221086	0.070846	0.019583	0.0252259	0.0262178	0.0554827	0.106543	0.0522106	0.0630375
Thyroid hormone receptor-related factors (NR1); RXR-related receptors (NR2)	7	6555	0.0954251	0.423184	0.452618	0.356722	0.114838	0.588821	0.287854	0.143672	0.0247802	0.203221	0.0253561	0.180058	0.278181	0.278176	0.0619686	0.359065	0.363495	0.0415818	0.483876	0.173487	0.000326055	0.114692	1.04308	0.331938	0.0889983	0.0922175	0.186505	-0.0805167	0.101773	0.112723	0.0911704	0.0835343	0.0264044	0.144388	0.0759642	0.047267	0.404925	0.0104325	0.893099	0.118975	0.45208	0.0290047	0.0695619	0.00935884	0.548284	0.193128	0.00996711
THAP-related factors	2	1111	0.0807545	0.130122	0.50596	-0.0322432	-0.105411	-0.00486339	0.079285	0.555091	-0.00776562	-1.03355	-0.0285246	0.563013	0.401027	-0.0222436	0.00326003	-0.135545	0.0184305	0.172748	0.298945	-0.307508	-0.00129886	3.90282	-0.0660404	0.558666	0.039413	-0.0526695	-0.0643416	0.242433	-0.00911195	0.185861	0.0154451	0.0347228	0.0947974	0.117321	1.69117	0.0895072	-0.00980584	0.205011	0.00269105	0.00158656	0.0870578	0.00739485	-0.0289147	-0.207774	-0.0111407	-0.0709401	0.00478704
CREB-related factors	8	7243	0.127254	0.0921711	-0.00441579	0.0944537	-0.0130529	0.439586	0.14437	-0.055715	0.101678	-0.0097835	0.0873711	0.154516	0.07706	0.154149	0.218236	0.0704877	0.0160419	0.0743402	0.296058	0.0870444	0.0609203	0.195233	0.309884	0.181991	0.0923036	0.0434947	0.0618753	0.238715	0.155022	0.018003	0.501162	0.153689	0.0605948	0.0308464	0.0993752	0.215429	0.157497	0.0492727	0.0597838	0.102384	0.0783367	0.245707	0.316361	0.0438568	0.123436	0.140914	0.490997
PAS domain factors	10	7747	0.0640113	0.299742	0.0704563	1.14851	0.0312341	0.309483	0.323538	0.126238	0.269277	0.00210259	0.0578984	0.0769232	0.094594	0.0383187	0.0731416	0.0250891	0.0594953	0.107876	0.189008	0.209561	0.120375	0.200866	0.0988792	0.0336635	0.545828	0.0207144	0.243559	0.0512356	0.090122	0.0286518	-0.00733701	0.19622	0.492567	0.0957862	0.0181324	0.0725962	0.523446	-0.0431651	0.0169207	0.141432	0.26502	0.178167	0.356117	0.0817039	0.17307	0.0537633	0.157212
TBX2-related factors	4	8215	0.650874	1.00231	0.0547498	0.138576	0.0071834	0.0238612	0.18592	0.202018	0.0738233	0.0308804	0.0310528	0.0996562	0.0203284	0.00738938	0.714205	0.266793	-0.0285623	0.856662	0.0341749	-0.0205272	0.0551591	0.0341701	0.193703	0.0413704	0.0381799	0.0511154	0.0252126	0.0309946	0.365704	0.0315367	0.120046	0.248545	0.148236	0.0255292	0.0871147	0.320358	0.179286	0.924914	0.444098	0.103595	0.0394539	0.0322787	0.019892	0.00359878	0.0886311	0.0625543	0.0216098
TBX1-related factors	4	5506	0.582422	1.47904	0.043996	0.0757307	0.477025	0.0297686	0.0443365	0.195382	0.114481	0.121115	0.023985	0.0310917	0.0218127	-0.0241962	0.938272	0.118196	0.176594	0.767017	0.0243871	0.18509	0.0139902	0.0776483	0.0298283	1.24252	0.468556	0.0603604	0.00407125	0.0500635	0.0664816	0.0492312	0.131771	0.239645	0.123784	0.0141936	0.0958213	0.0346748	0.38478	0.808062	0.113546	0.0920055	0.0195492	0.000181172	0.0175812	-0.0012647	0.178004	0.0389525	0.0218378
Three-zinc finger Kruppel-related	28	22997	0.0155879	0.0586083	0.0233522	0.0343065	0.0771016	0.0364905	-0.015267	0.176064	0.159611	0.234192	0.110582	0.101389	0.61846	0.0268393	0.0798552	0.00039064	0.0761177	0.00137838	0.166112	-0.00759424	0.0272482	0.0790103	0.16849	-0.00764947	0.146122	-0.0012877	0.00473764	0.0813867	-0.0302155	0.000697259	0.00094095	0.174043	-0.0136402	-0.00465372	-0.0633437	0.0611911	0.626672	0.17159	0.052467	0.271268	0.106555	0.0852581	0.078727	0.172179	0.802592	1.02208	1.029
TBrain-related factors	3	3759	0.402714	0.0631414	0.0739378	0.0111321	0.0416608	0.0257273	0.191932	0.00255544	0.0267683	0.044482	0.441124	0.033621	0.0281017	0.121979	0.0289016	0.134987	0.326233	1.09421	0.0379063	0.275798	0.0696681	0.286446	0.0393515	0.125627	0.0538086	0.0707102	0.0423787	0.0532089	0.0541908	0.0246917	0.161933	0.104215	0.137337	0.00869117	0.040563	0.0766236	0.0260426	0.864351	0.229542	0.128629	0.0654914	-0.00748562	-0.0153361	0.00223851	0.161285	0.0106822	0.0316261
AP-2	4	4692	0.148119	0.555804	0.434247	-0.01344	0.0716352	0.154734	-0.0150258	0.0561624	0.136891	0.0954008	-0.0493804	0.0208055	0.0460589	0.0912064	-0.0294988	0.0413677	0.0227491	-0.0266636	0.178896	2.54358	0.922859	1.14354	-0.0595378	0.250839	0.058943	0.0878007	0.222705	0.0362011	0.0260094	0.307387	-0.0926543	-0.0678226	-0.0167947	-0.0385224	0.415892	0.0435023	0.0908618	0.0777771	0.0739466	0.071971	-0.0335321	0.111359	0.0675311	0.0912865	0.0574475	0.102947	-0.00755895
ATF-4-related factors	1	844	0.0101859	0.0362752	0.0495265	0.0402112	0.173254	0.0477379	0.111924	-0.0083521	0.127292	0.0413036	0.0608746	0.116422	-0.0565839	0.0265805	0.268038	-0.0232008	0.0332882	-0.048377	0.00312191	0.183248	-0.096745	0.0334445	0.715822	-0.0380333	0.0471005	0.284014	0.0360384	0.0197741	0.0705322	-0.00229758	0.0233681	0	0.530639	-0.138264	0.158723	-0.000425777	0.0441088	0.0382769	0.26603	0.17501	-0.0249189	0	0.00845857	0.0553026	0.00457368	2.42432	0.0087827
Jun-related; Jun-related	1	3317	0.034777	0.658484	0.945453	0.0348438	0.294946	0.249792	-0.0926864	0.765282	0.00230865	0.188536	0.111211	0.0506209	0.0137631	0.0386375	0.0458374	0.172188	0.0250401	0.154199	0.255878	0.283692	0.0520497	0.385234	0.0599971	0.338091	0.0151475	0.330477	0.482018	0.0165414	0.132519	0.0690474	0.255188	0.101013	0.0692551	0.0761269	0.036819	0.0762903	0.0501163	0.088678	0.0424033	0.021065	0.479405	0.0686285	0.0418246	0.30421	0.102529	-0.0700544	-0.0090292
Nuclear factor 1	4	4751	-0.00103395	0.190809	0.0445577	-0.0358052	-0.0208695	-0.0278229	0.0276619	0.00197249	0.169785	-0.162551	0.0362995	0.0453619	0.0613814	0.0109679	-0.179752	0.0655846	0.0204476	0.0429072	0.0257104	0.102918	0.073586	-0.0254012	0.234392	-0.0120924	0.0554725	-0.0275063	0.0534707	0.0823965	0.0153801	0.00284853	0.0322953	0.105181	-0.0186729	0.031598	0.0347997	0.0129561	0.0993477	0.0730443	-0.00626313	0.242524	0.0941509	0.0161877	0.0607711	-0.000406421	0.0921844	0.116626	0.0082036
CEBP-related; CEBP-related	1	1481	0.15605	-0.112931	0.0355016	0.23106	0.14669	0.223499	1.21681	0.0682978	0.105025	0.145733	-0.0449113	0.0742002	0.111897	0.0347914	0.0632025	-0.024436	0.318794	0.231492	1.56207	-0.0291071	0.076107	0.0821219	0.0379494	-0.0284675	0.0566695	0.377682	0.0036501	0.656375	0.0149472	0.0926095	0.29104	0.0252743	2.13129	0.00794736	0.00119807	0.680899	0.0606644	0.23689	0.018278	0.0854986	0	0.0268868	-0.0216012	0.0628988	0.121349	0.056409	0.631188
Regulators of differentiation	4	6829	0.0801097	0.383326	0.341449	0.0150005	0.00596887	0.0405023	0.031958	0.0148863	0.0330484	0.175281	0.0805777	0.0798633	0.154136	0.117127	0.0900027	0.0566996	0.542343	-0.0152188	0.125764	0.25403	-0.0261806	0.29326	0.860757	0.0444668	0.0602355	0.403259	0.472702	0.0755637	0.046637	0.102511	0.0315343	0.2502	0.0320481	0.0156524	0.251141	0.0404683	0.225496	0.616257	0.658088	0.0385448	0.0542003	0.030508	-0.00224462	0.45807	0.547869	1.00744	0.0139375
TCF-7-related factors	4	7911	0.342337	-0.00903537	0.337504	0.0889759	0.0554095	0.401271	0.602861	0.0257588	0.549668	0.631643	0.142336	0.0750549	0.109391	0.342657	0.0748685	0.0391636	0.122804	0.299175	0.118559	0.237547	0.184232	0.65634	-0.0118435	0.0417231	0.564999	0.584293	0.183547	0.199299	0.106446	0.27919	0.0642656	0.0199819	0.0419977	0.118275	0.057742	0.134836	-0.00149354	0.0914673	0.0409022	0.0284637	0.00534873	-0.0255549	-0.00728638	0.31233	0.49108	0.309525	0.0297496
Paired plus homeo domain	4	7253	0.546238	0.700674	0.123428	0.708952	0.0626062	0.0344295	0.0549437	0.0020015	0.942451	0.0285079	0.0393645	0.227752	0.0678458	0.578505	0.126437	0.0634181	1.00175	0.105096	0.439352	0.351437	0.0620559	0.105765	0.212633	0.0632977	0.345259	0.0897399	0.00351526	0.0596246	0.0468094	0.0165954	0.0186171	0.175322	0.208555	0.0766973	0.393272	0.0331175	0.0244031	-0.000524032	0.243849	0.14811	0.66321	0.0317176	0.0494822	0.0176784	0.548165	0.180229	0.321471
NGFI-B-related receptors (NR4)	2	3456	0.191754	0.592144	0.043788	0.316452	0.0477798	0.00716042	0.372761	-0.0179052	0.0882252	0.0389957	0.175293	0.124124	0.453568	0.027884	0.0313808	0.459147	0.214887	0.189869	0.268048	0.79272	0.0462434	0.0368699	-0.0155668	0.0618313	0.064976	0.0335697	0.0583503	1.16232	0.0158692	-0.106977	0.0527931	0.18607	0.0198436	0.0539917	0.809461	0.0328374	0.0222923	0.00660812	0.278953	0.0344338	0.0456603	0.189551	0.951579	0.0516403	0.00720088	1.53668	0.00530608
Myb/SANT domain factors	4	9083	-0.125278	0.302832	-0.0332131	0.0419353	0.0272009	0.0399669	0.153389	0.332839	0.594791	0.00192077	0.11406	0.0435328	0.439913	-0.00183427	0.118921	0.319464	0.172622	0.389173	0.148462	-0.0057869	0.538659	-0.0597016	-0.0206104	0.044082	-0.00683169	0.0575911	0.0440112	0.488145	0.0113824	-0.0362222	0.305018	0.109124	0.55978	0.437815	0.642534	-0.0164448	0.0440262	-0.0325996	0.0166991	-0.0238446	0.12769	-0.0144185	1.15953	0.0367348	0.0752178	0.0603124	0.0860097
Paired-related HD factors; Ets-related	1	565	0.0325358	-0.0361417	-0.0408497	2.49823	-0.0246151	0.0495144	-0.00204372	0.0053443	0.0519724	0.624306	0.158619	1.83167	0.276791	0	-0.157794	0.50148	0.117231	-0.0146527	0.431019	0.0639834	0.0646174	0.0322213	0.0310179	0.0122941	0.00397229	0.0635663	-0.0269718	0.130993	-0.00499104	-0.0317246	0.0101106	0.261551	0.0158708	0.0309596	0.0969411	0.0327348	0.0553746	0.0773341	-0.0156665	0	0.00805257	-0.0461439	0.00507257	0	0.0210785	-0.0215041	0.316103
STAT factors	7	12319	0.434299	0.098746	0.0211151	0.00659831	0.22745	0.173716	0.22598	0.0347825	0.0135442	0.37523	0.272783	0.169088	0.162149	0.0283974	0.0456303	0.122329	0.297804	0.031337	0.00370026	0.470008	0.20172	0.382334	-0.0230152	0.871541	0.0394177	0.0656481	0.0848185	0.202927	0.321596	0.0525678	0.0231637	0.537284	0.0146347	0.199012	0.248272	0.0970283	0.202544	0.0561151	0.10337	0.00561884	0.0586061	0.241724	-3.02053e-05	-0.015898	0.235292	0.285358	0.408252
Unknown	1	333	-0.0336655	-0.0300408	-0.0794892	0.565129	0.0218697	0.0323503	0.400866	-0.0465355	0	-0.00869777	1.72603	-0.0413257	0.160289	-0.0158068	0.122479	0.170473	0.0239789	0.968747	5.02926	-0.118592	-0.0796059	-0.0907551	0.436369	0.000715343	-0.00563713	-0.0613349	0.0625778	0	0.0302542	0.01865	0.000486332	0	-0.422004	0.114857	0.000630998	-0.0691149	0.0546476	-0.0792388	0.0439026	-0.0194446	0	-0.00193991	-0.00585203	0.0523856	-0.0430788	0.0293159	0.0845752
HD-CUT	6	6259	0.241158	0.134818	0.0855677	0.0135526	0.121599	0.176969	0.501068	-0.0471536	0.660679	0.34957	0.0510261	0.305563	0.0800204	0.692912	0.0503711	0.322563	0.112574	0.468809	0.647103	0.194746	0.0385155	0.166578	0.115121	0.254551	0.0111777	-0.0259364	0.473055	0.00287087	0.134553	0.254354	0.0558378	-0.00206837	0.0132479	-0.03441	0.137052	0.0556936	0.0528207	-0.000498188	0.0441828	-0.0030394	0.03209	-0.0154666	0.177934	0.0248171	0.013901	0.061598	0.078071
Ets-related; Tal-related	4	1163	0.0160571	0.644996	0.283762	1.87847	2.02333	0.0112546	0.129878	0.120611	0.107269	-0.00682954	0.0549962	0.0399977	0.0124437	0.273556	0.123795	0.247954	0.309211	0.0825623	0.153887	-0.00320537	0.134604	0.0683143	0.0754695	0.0259941	0.0804963	-0.0473606	-0.0618591	0.364537	0.081703	0.105662	0.871762	0.0215149	0.0576965	0.0763336	0.258955	0.134858	0.695417	1.68166	0.576592	0.0687656	0.108342	0.218412	0.0766031	1.67751	1.63664	-0.0022648	0.0200283
Ets-related; HOX-related factors	5	2106	0.0507247	0.0766251	-0.00014536	0.71317	-0.0335639	-0.0309442	-0.011237	0.270101	0.201478	0.135133	0.0324537	0.0462543	0.015261	1.39372	0.148215	0.0948624	0.143387	0.223186	0.40058	0.0742163	0.0766164	0.0342431	0.026421	0.0113362	0.169525	0.00213721	0.0500513	0.035243	0.123786	0.025673	0.264816	0.155573	0.0136253	0.0173929	0.331645	0.0746565	0.00959519	0.0291625	-0.00962765	0.127676	-0.0167421	0.0225442	0.00412973	0.0809542	-0.00201042	0.00907532	0.157021
bHLH-ZIP; Ets-related	2	806	-0.0168548	0.365963	0.624409	-0.00682069	2.03624	0.0246415	0.0851201	0.0482961	0.0344188	-0.0329337	0.0372855	0.0636416	-0.00380824	0.183321	0.155874	-0.00912398	0.472479	0.193307	0.0978506	-0.0342281	0.19863	-0.00864729	0.155338	-0.00530365	0.0331813	-0.0871391	0.0222239	0.0364462	0.0155779	-0.0106789	0.126017	0.0431478	0.0727624	0.0784874	0.00835619	0.0509806	0.0676327	2.03457	0.626019	0.0282812	0.0010843	-0.0127108	0.0346407	0.144917	1.9537	0.025927	0.0614809
Runt-related factors	3	5703	0.080797	0.0293025	0.0666612	0.0328633	0.10293	0.912717	0.124398	0.214692	0.658438	0.42729	0.792148	0.599636	0.0108117	0.764174	0.139945	0.0837814	0.124022	0.188419	0.489123	0.521105	0.157322	0.597828	0.104497	0.534729	0.343731	0.127873	0.0352703	0.345254	0.126691	0.0308511	-0.00887724	0.213782	0.0665193	0.112642	0.0320425	-0.0747852	-0.000203739	0.0971521	0.038065	0.0314635	0.0616507	0.0463534	0.352361	0.0726947	1.06582	0.64845	0.0500712
Interferon-regulatory factors	9	7447	0.234441	0.0738152	-0.0297453	0.370162	0.0592477	0.396321	0.0654389	0.0379918	0.062441	0.745746	0.23706	0.00618675	0.0360419	0.00583607	0.13677	0.308991	0.0360479	0.0304066	0.18388	0.661738	0.685706	-0.00456642	0.403836	0.0969172	0.195933	0.0745786	1.13231	0.0421602	0.0263576	0.0425663	0.212858	0.184922	0.385111	0.352101	0.105694	0.116968	0.0124793	0.0225884	0.0916611	0.0622676	0.0360547	0.0360233	0.0356692	0.0759045	0.43024	0.148552	0.00939794
BED zinc finger factors	3	1721	-0.00504313	-0.0082798	0.0255582	0.00521775	0.314629	-0.00843713	0.00449377	0.358386	0.0181423	0.0452315	-0.081271	0.0628246	0.423337	-0.0306452	0.0818684	-0.471452	0.120635	0.123175	0.111781	-0.0840694	0.0555832	0.00616088	0.228077	0.0409342	0.1181	-0.02577	0.715405	-0.141687	0.195287	0.0454697	0.0186627	0.000879089	0.091699	0.0398249	0.0237152	0.0332615	0.0602857	0.103438	0.137985	0.0607696	0.911708	0.1033	0.138028	0.00129783	0.0766242	0.144658	0.679352
RXR-related receptors (NR2); Thyroid hormone receptor-related factors (NR1)	1	764	-0.0894799	0.0161485	0.00886996	-0.0292584	0.0116704	3.75271	0.0292199	0.0613063	-0.0330691	-0.0033013	0.129418	0.00463604	0.0240456	-0.0450643	-0.0270967	0.0372585	0.0277885	-0.0925633	0.0243067	0.0158049	0.138316	2.111	0.0050696	0.372102	-0.0167137	0.171407	-0.174865	0.0450862	0.0317658	0.1774	0.0277738	0.0170287	0.00510678	-0.0183225	-0.00868164	0.00610205	0.00609735	0.030138	-0.0105487	0.143993	-0.107973	0.00940477	-0.00227925	0.227307	0.0397051	-1.0765	0.0172184
Nuclear factor 1; NK	1	463	-0.0383337	0.130093	0.141312	0.0187769	-0.00925008	0	0.047675	0.0276329	-0.0616489	-0.0773704	-0.0334078	0.207542	1.02354	-0.101245	0.0893735	-0.0122989	0.0287354	-0.00751487	-0.0113049	-0.040277	0.00777053	0.0930835	2.71656	-0.0124647	2.37587	-0.0138606	0.216363	0.0417399	-0.0204724	0.427156	-0.0220161	0.021379	0	0.111141	-0.147314	0.0123077	0.0156621	0.0144598	0.0074661	0	0.0622476	0.00494421	-0.0013414	0.00418546	0	0.360712	0.0507099
TBX6-related factors	2	4000	0.336527	2.32533	0.0590877	0.190906	0.00676563	0.0218297	0.14362	-0.0175033	0.0485856	0.165902	0.0298356	0.228441	0.031718	0.00603483	1.69381	0.210924	-0.0484049	0.755081	0.0332269	0.000212186	0.0584207	0.0700499	0.622417	0.0470643	0.627042	0.0457382	0.014367	0.0127326	0.0652802	0.0265373	0.139591	0.0432883	0.208427	0.00733021	0.0717329	0.272148	0.0127855	0.844541	0.0970757	0.132109	0.0244367	0.00113858	-0.0377917	-0.00256289	0.120283	-0.00332006	0.0182243
E2F	8	2245	0.286545	0.421164	0.363289	-0.0144496	-0.00951676	-0.0653112	0.163182	-0.107182	-0.162625	0.315484	0.0743791	0.672977	0.160432	0.0214409	0.0439496	0.214874	0.08755	0.0921683	0.211154	-0.0123048	0.0126647	-0.0402113	-0.0653427	0.0323903	0.314472	-0.048625	0.0100469	0.0281618	0.0517572	-0.00860982	0.120145	0.0281191	0.0426177	-0.024951	0.062138	0.0120494	0.0132959	0.0612697	0.0122353	-0.0588621	0.355816	-0.0560165	1.59952	0.142691	0.137164	0.469385	0.100752
FTZF1related(NR5A)	2	2107	0.0377089	0.0972897	0.00715428	0.0180321	0.0761056	-0.556357	-0.0359742	-0.000611156	0.770384	0.0485776	-0.0102945	-0.00305131	0.515505	0.0206575	0.0538034	0.420665	0.102892	-0.0858497	0.0658965	0.0218979	0.0419673	0.23893	0.0657035	0.000158065	-0.09493	-0.0174027	0.385714	-0.0338991	0.0912658	-0.0182101	-0.0160288	-0.0204783	0.095842	-0.000821663	0.0497021	-0.00360019	0.0174728	0.334127	0.014255	-0.0578234	1.01351	0.0395059	-0.00270495	0.072897	0.0338753	-0.0105333	0.0457209
Other factors with up to three adjacent zinc fingers	4	2040	-0.136459	0.155192	0.0975876	0.236237	0.0654026	0.0500302	0.707022	0.0186051	0.0881089	0.0820839	-0.0792926	0.629202	0.0235364	0.251664	0.0145857	-0.0238714	0.0669592	0.258833	0.283219	0.74841	0.0311627	-0.022831	0.112101	0.191221	0.0151159	-0.0151566	-0.00376192	-0.0652419	0.851268	-0.00861316	0.0826959	0.029228	-0.00790581	0.0424097	-0.0402153	0.1195	0.0569985	-0.0242394	0.0116427	0.508141	0.00825792	1.14074	0.35448	1.32154	0.770806	0.840554	1.21912
HOX; Ets-related	2	265	0.0130257	1.01607	0.0386184	-0.00623413	0	0	-0.0386764	-0.0468719	0	0	0	0.0527601	0.38095	0	0.195711	0.0159516	0.219442	-0.0565693	0.562989	0.0639834	0	-0.00394953	0	0	0.0260987	0.043946	0.941688	-0.0535169	0	0.0443273	-0.0230586	0.379611	0.0157341	-0.0705163	0.0113464	0	0.14754	0.0773341	0.0262516	-0.0610304	0	-0.018621	0.00880117	0	-0.00430304	0.0722808	0.119094
PAS domain factors; PAS domain factors	2	2520	0.474274	0.527822	0.000618375	0.229563	-0.0223625	0.141915	-0.284907	0.570026	0.0845504	0.0236402	-0.00158545	-0.0206391	-0.0143625	0.0135834	-0.00904418	0.00656513	-0.00565737	0.729553	0.0511805	0.225919	0.156974	0.297052	0.0660207	-0.0678613	0.175974	0.0274709	0.0603922	-0.00449338	-0.0493059	0.104213	0.0367951	0.336872	0.0112478	0.0314089	0.185956	0.0146562	0.0222475	0.748348	-0.106505	-0.00205472	0.100863	0.221389	0.938653	0.002303	0.505552	0.17016	0.141832
HSF factors	3	1127	0.152732	-0.00126835	-0.0189102	-0.121624	-0.00317786	0.0188544	-0.28259	0.590712	0.0529273	0.084902	0.375657	-0.0201646	-0.0409759	-0.175778	-0.040148	0.280615	0.145002	0.0652446	-0.0227944	1.939	0.0730961	0.00211085	-0.0219852	0.0971513	-0.0735418	0.0945076	0.000797213	0.115568	0.0070816	0.0125791	-0.0133526	-0.0120657	-0.00135304	-0.041294	0.0393789	-0.0117859	-0.00867787	0.179329	-0.0212657	-0.0148899	0.0170971	-0.00586275	1.03263	0.000565337	-0.00445213	0.114566	0.0548094
B-ATF-related factors; Jun-related	1	2152	0.43112	0.0538046	0.887835	1.08169	0.248704	0.0270181	0.340535	-0.03653	0.905019	0.0502945	0.0230877	0.0286115	0.0412881	0.0382499	0.16217	0.209098	0.195308	0.157123	-0.0107273	0.00558672	0.0298478	0.0188428	0.256747	0.181503	0.31046	0.099387	0.13995	0.0533826	0.124528	0.151929	0.165346	0.889796	0.0153249	0.0171642	0.219571	0.0595845	0.0340964	0.184405	0.00841433	0.039324	0.120076	0.170995	0.0134565	0.0148317	0.292664	0.0290881	-0.121123
B-ATF-related factors	2	3649	0.497352	0.0542794	0.476952	1.31024	0.260669	0.0283845	0.364713	-0.0251404	1.20512	0.0530733	0.0230877	0.0348265	-0.00589683	0.0382789	0.15153	0.188417	0.203428	0.131906	-0.029993	-0.00190986	0.0312551	0.0142442	0.219316	0.199099	0.370659	0.11374	0.166433	0.0713915	0.131962	0.199947	0.18166	0.954033	0.0170606	0.010483	0.245879	0.0468534	0.0319692	0.177661	0.00896702	0.0357194	0.0908857	0.187738	0.0256781	0.017018	0.345067	0.0278344	-0.14721
POU domain factors; SOX-related factors	2	2878	-0.00826075	-0.0306085	0.0519251	0.0371057	0.0332754	0.876581	0.0663541	0.0250263	0.0701231	0.649932	0.0560965	0.00325942	0.0643964	-0.0160732	0.0649138	0.124824	-0.00662507	-0.0129073	-0.00465928	0.067959	0.0385454	0.0139912	0.0157995	0.0450844	-0.00175549	0.829399	0.0342163	0.374563	0.105115	0.00960388	0.0209756	0.102052	-0.240558	0.695894	0.000351588	-0.00143087	0.0215436	0.025869	0.00135122	0.0572681	0.02571	0.0339861	0.0587875	-0.0182568	0.0856554	0.769901	0.00904224
bHLH-ZIP; bHLH-ZIP	1	1005	0.0354683	-0.0814555	0.11231	0.109245	0.924387	0.0723792	0.0283976	0.0159526	0.18048	0.0141833	0.0654887	0.143625	0.00811469	0.0265659	-0.0307863	0.0416896	0.00122927	0.0482001	0.245829	0.0257952	-0.0254405	0.119866	-0.00380693	0.132816	0.0518046	0.197769	0.0553969	0.149085	-0.0873227	0.0845	0.0491065	1.349	-0.00400199	0.019064	1.05037	-0.0078514	0.00987392	-0.0135774	0.146096	0.055747	-0.149277	0.0580164	0.428468	0.00559203	-0.0215686	0.449364	0.0169176
STAT factors; STAT factors	2	2129	0.628353	1.25415	0.0352077	-0.0170276	0.0827469	0.103689	0.539302	0.118634	0.00655011	1.2259	0.312809	0.193373	0.236662	1.37639	0.106312	0.273956	1.27986	0.297205	0.271995	0.909773	0.138595	0.514463	0.443196	0.950271	0.00916204	0.0298898	-0.0131094	0.111578	0.0135069	0.0297037	0.0301628	0.453184	0.0556884	0.0696668	-0.0098439	0.016496	0.376265	-0.000680643	-0.0207758	0.0114411	0.0734192	0.0157444	0.0417645	0.0461572	0.371815	0.42492	0.702439
XBP-1-related factors	1	258	0	0	-0.0016537	0	0.082624	0.0245203	0	0.109682	-0.00896726	0.0333823	-0.000272248	0.0029056	0.0320969	0.345432	0.071869	0	-0.105486	0	-0.0680129	0.018606	0.00437501	0.0851731	0.0892212	0.0159452	0.0409243	0	0.325318	0.0727627	0	0.0160098	0.00258474	0.286555	0.127641	0.00998355	0	-0.0110524	0.035664	-0.00281544	0.0387001	0	0.0149722	0.0105999	0.276502	-0.00763169	0.442256	0.33898	0
Maf-related; Jun-related	2	625	0.177204	0.0669729	0.047104	0.652793	-0.139547	-0.0693452	0.00118615	0	0.0175591	0.0932052	0.343668	1.59307	0.0182482	0.199477	1.06625	0.0414963	0.0835177	-0.204499	0.149429	0.896468	0.096062	0.119391	-0.193833	2.07991	-0.00637265	0.141321	0.588895	0.0759141	-0.0852343	0.130549	-0.066464	0.020538	0.409334	1.3476	0.0173526	-0.0195158	0.119032	0.0452538	-0.00885163	0.00227328	0	0.156446	-0.0120387	0.302515	0.396386	-0.0193651	0.10424
GCM	2	1337	0.0143264	-0.00458386	0.101812	0.0153318	-0.38446	0.421342	-0.00895754	0.0238469	0.300308	-0.129054	0.164924	0.0114559	0.0317686	0.0189813	-0.12649	0.0264224	0.249782	1.86939	-0.685782	-0.00478865	-0.0152945	0.364626	0.00119303	0.0546986	0.776635	0.0855905	0.524052	0.118978	-0.0659986	-0.00766064	-0.0138135	0.204387	0.0603084	0.00860179	0.00335171	0.0897228	0.117896	0.0317482	-0.00743255	0.0140033	-0.0378648	0.0913823	-0.019184	0.0818721	-0.0027649	0.0674466	0.796983
C4-GATA-related; Tal-related	1	608	0.200531	0.0292379	0.0590977	0.0160119	0	0.389284	0.0107899	0.0223999	0.0607096	-0.00569124	-0.0172894	-0.00648304	0.0726284	0.0433038	0.302282	0.0311079	0.090043	0.00996299	0.104084	0.0446942	0.781643	0.00278743	3.16335	0.000679551	0.00905947	-0.0279816	0.344275	-0.0316681	0.00786173	0.0129727	0.0831302	0.0140024	0.0711372	0.0134832	0.0036147	0.0203705	0.0082865	0.0891189	0.0276823	-0.00367681	0.0168696	0.109804	-0.0287826	0	0.159447	0	0.0196213
EBF-related	1	642	-0.100281	0.550073	0.607009	0.0163006	0.692296	1.35715	0.160952	-0.0778639	0.00534458	0	-0.081962	0.487917	-0.0114715	-0.0319035	-0.0463451	0.0681158	0.016678	-0.107206	-0.0149669	-0.000892087	0.029986	-0.0112294	0.0188613	0.0632808	-0.0130743	-0.0158663	0.0138094	-0.02063	-0.0135573	-0.0107705	-0.056125	6.08303	0.109368	1.28419	-0.0627449	-0.00269238	0.0725368	-0.00167695	0.0256041	0.013207	0.0926289	0.075741	0.143982	0.0516464	0.0568639	-0.00665996	0.141275
GCNF-related receptors (NR6)	1	671	0.00916626	0.456236	0.0113527	0.102376	-0.0359843	-0.00567626	0.140506	0.051626	0.101904	0.0656963	0.0330827	-0.0815361	0.051927	-0.407349	-0.0262219	0.0392313	0.0714496	0.0763137	0.00918886	-0.00101895	0.144457	0.0941775	0.0766537	0.105662	0.0344392	0.0100847	0.0283945	0.294506	1.24773	-0.0505655	-0.115606	0.124153	0	0.0427178	0.0106828	0.0698877	-0.0244862	0	-0.00711798	0.0191322	0.0563107	-0.00203209	-0.0128075	-0.0321116	0.0380581	-0.027341	0.0413013
TBX6-related factors; HOX	1	924	-0.00402984	0.402386	0.0819619	0.114442	-0.048581	-0.0138466	0.281484	0.00682799	0.0421283	0.0866096	0.0204819	0.126938	0.148626	0.48354	0.00626755	-0.0054603	0.00448958	0.0110143	0.0510381	0.00652353	0.185585	0.147968	-0.00546748	0.00344372	0.0542126	-0.0896768	0.154875	0.0753096	0.06617	-0.0341353	-0.159646	-0.0340934	-0.0110027	0.010703	-0.0410106	2.85247	0.058034	0.00708724	0.0693564	0.0348173	0.0671156	0.244131	0.0459355	-0.0267518	0.125894	0.034196	0.000979202
Ets-related; Paired-related HD factors	2	1253	-0.0215295	-0.023478	0.0847936	0.17412	0.0118974	1.65565	0.0139805	0.101536	-0.0104668	0.370393	0.0134135	0.0396658	0.0690397	1.02054	0.189216	0.220295	0.0617213	0.510318	0.23985	-0.0606556	0.0780813	0.0608547	0.0292402	0.0174125	0.0465608	0.00762297	0.0137051	0.0428262	0.23013	0.122314	0.21518	0.0591491	0.0247059	0.00186626	0.0272047	-0.00214329	0.0249591	0.172615	0.093303	0.0720367	0.00082879	0.00220114	0.00721223	0.000241356	0.165932	0.0858142	0.171229
CSL-related factors	1	902	-0.0570944	-0.0641523	0.179035	-0.00366227	0.0256196	-0.0169205	0	-0.186361	0.0222029	-0.0477334	0.456168	0.00877372	0.0333589	-0.0443872	-0.0489688	0.967834	0.00521565	-0.00153561	-0.0104209	0.0128053	-0.0570428	0.0568119	0.278438	-0.00485762	0.228139	-0.0106502	0.280077	-0.0808545	0.152211	-0.0154805	0.0476032	0.00651212	-0.003155	-0.0115438	-0.0620868	-0.647862	-0.00263208	0.0172732	0.122497	-0.0381635	0.00874651	-0.0445645	0.0221755	0.0507145	0.0817738	-0.101254	-0.00926998
NGFI-B-related receptors (NR4); RXR-related receptors (NR2)	1	491	-0.0018265	0.16557	1.39859	0.172611	0.126058	0.0435714	-0.00866706	0.00213237	-0.518227	0.0918322	0.113879	0	-0.463412	-0.0847626	0.471127	0.465166	0.263296	0.0145168	0.406938	-0.00993506	-0.0474076	0.129511	0.136785	-0.00977887	-0.174454	0.0224047	1.15112	0.314321	0.0299174	0.185259	0	0.333014	0.0725066	0.0578663	0	0.14856	0.0966299	0.0238829	0.0260185	-0.0121162	0.00886293	0.175221	-0.0895392	0	8.23302	0.00371174	0.00397066
HD-PROS factors	1	169	0.0439068	0	0.106032	0.015081	2.11704	0	0	0	0	0.143868	-0.00849906	0.213496	0.101584	0	0.129653	0.756062	0.0389607	0	1.15223	0.0684495	-0.0121978	0.0719942	0.0985588	0.0304678	0	0	0.59744	0	0.0445629	0.0421373	0.00310644	0	0	0	0.072095	0	0	0.265234	0.00990389	0	-0.0354802	0	0	0	0	0.252633	0
Jun-related; Maf-related	1	293	0.00260034	0.10086	0.155783	-0.183538	0.080211	-0.0201	0	-0.0261547	-0.00905243	0.442604	4.60112	0.0188258	-0.0504549	0.194464	0	0.318301	1.1802	0.0962333	-0.0371378	0	-0.112543	0.141449	0.836254	-0.0017238	0.131992	0.258834	0.0141725	-0.0441276	0.0617597	-0.07179	-0.000644626	0	3.05738	-0.00162312	-0.0367074	0	0.0987446	1.05853	0.00639146	0	0	0.029096	0.333508	0	0.0300661	0.176676	0.0263624
Ets-related; bHLH-ZIP	2	179	0.0149522	0	0.0417136	0	0	0	0.0061685	0.00113528	0	-0.0135649	0.18102	-0.256495	0	-0.0250555	0	0	0	-0.0525954	0.008069	0.740569	0	0	0.13585	0.00635038	0.00357043	0	0	-0.0138742	0	0.149732	0.0359758	0.00348175	0.0361495	-0.0351776	0	0	0.339861	-0.0661764	0.0279035	0.064187	0.0301124	-0.0261817	0	0.143477	0	-0.182369	0
Responders to external signals (SRF/RLM1)	1	63	0	0	0	0	-0.0114707	0.0118441	-0.00711868	0	0	0	0	0	0	0	0	0	0	0	0	0	0	0	0	0	0	-0.0110641	0.0203646	0	0	0	-0.0189926	0.191751	0	0	0	0	0	0.0627275	0	0	0	0.000941613	0	0	0	0	0.0336083
[truncated: 150 more columns]

## Sheet: TF_family_frequency
tf_family	tf_count	tfbs_count	explanation_frequency (Position relative to central distortion site(nt))
			-100	-99	-98	-97	-96	-95	-94	-93	-92	-91	-90	-89	-88	-87	-86	-85	-84	-83	-82	-81	-80	-79	-78	-77	-76	-75	-74	-73	-72	-71	-70	-69	-68	-67	-66	-65	-64	-63	-62	-61	-60	-59	-58	-57	-56	-55	-54
FOX	33	112910	619	623	599	619	718	593	755	662	686	630	625	566	713	562	568	589	621	681	598	614	638	493	513	592	459	522	600	476	615	531	512	537	460	464	582	657	553	619	534	676	463	620	552	603	500	515	555
C4-GATA-related	7	12531	75	79	57	54	86	53	61	75	54	61	83	82	70	66	74	99	75	82	59	44	70	68	81	68	60	66	66	89	82	63	61	52	74	78	88	44	75	71	66	38	50	55	44	44	77	72	37
POU domain factors	19	44535	288	263	259	250	221	271	238	276	277	261	262	284	248	281	290	225	255	261	290	269	223	246	290	310	303	294	276	246	225	253	228	268	257	256	270	224	258	275	235	259	276	248	240	214	235	258	282
TEF-1-related factors	4	6426	45	49	36	21	27	19	40	34	21	49	41	41	38	36	57	30	20	43	39	32	45	35	32	18	30	56	22	36	22	41	63	29	28	34	49	18	33	24	26	25	32	27	30	29	52	57	16
Tal-related; E2A	2	4259	12	18	18	22	21	19	17	16	22	17	23	23	18	26	18	23	24	13	26	23	19	25	16	23	19	26	18	17	22	22	22	30	22	21	13	20	30	19	23	23	17	25	25	31	29	15	30
NF-kappaB-related factors	5	3744	13	5	24	16	22	3	21	19	20	14	24	21	20	16	24	20	15	24	18	14	10	17	24	16	16	16	32	34	18	9	15	21	14	12	20	21	24	18	13	24	22	20	18	22	19	19	19
NK	40	105298	688	608	581	591	632	495	577	626	596	639	705	492	671	592	628	658	571	500	623	666	520	602	595	549	580	591	668	636	645	674	633	634	568	602	599	503	537	528	492	511	571	531	575	546	544	582	468
HD-LIM	12	30302	188	188	172	196	156	168	164	173	151	198	166	163	189	161	180	215	171	159	210	162	157	177	166	156	146	179	202	185	194	176	161	175	153	187	154	165	158	152	171	143	115	150	180	164	172	177	143
ARID-related	3	18301	99	102	112	107	102	106	95	105	109	110	106	116	104	113	123	93	120	106	104	112	98	112	96	94	110	96	91	108	103	112	108	102	119	102	114	115	93	105	95	98	92	93	99	107	104	85	93
Tal-related	27	40074	192	193	173	182	231	197	170	199	199	230	226	207	188	198	245	210	203	197	223	260	227	186	157	180	166	209	200	196	209	228	202	209	208	199	220	201	209	225	230	187	207	239	223	283	283	206	245
Fos-related	6	5137	37	28	33	29	40	36	34	17	21	26	27	34	29	25	36	39	38	25	23	24	24	19	30	28	23	29	29	26	34	22	32	20	29	30	32	29	41	34	41	37	30	30	28	35	22	25	21
Jun-related	11	7632	59	48	41	37	69	47	42	30	33	48	55	47	34	38	53	50	52	43	35	40	23	43	39	38	35	37	44	51	39	42	31	42	37	46	48	38	62	46	54	50	45	47	48	34	22	37	31
Maf-related	7	8661	40	36	39	32	35	51	43	40	37	55	54	49	54	53	46	53	40	38	33	47	49	42	52	34	42	46	46	35	41	39	49	53	55	51	59	45	40	46	64	46	43	50	58	50	39	59	56
Heteromeric CCAAT-binding	3	4532	33	31	24	19	26	31	22	20	31	19	10	16	25	25	26	23	23	25	18	23	28	21	26	23	28	24	17	23	27	23	25	29	32	13	21	25	36	28	22	26	29	18	33	19	29	26	16
More than 3 adjacent zinc fingers	121	109492	526	570	542	570	556	526	538	548	521	579	589	538	529	519	583	532	546	547	579	517	568	529	538	522	526	530	540	535	580	519	545	523	564	522	567	551	557	538	572	598	553	507	536	570	566	529	578
Paired-related HD factors	39	80025	552	454	480	473	476	445	397	463	466	520	553	474	532	458	492	492	450	382	537	570	423	475	413	423	450	424	507	439	478	436	383	452	453	456	445	394	419	402	412	405	386	456	483	382	404	470	412
RXR-related receptors (NR2)	14	15054	57	64	83	101	87	87	74	76	89	57	81	87	74	63	73	66	80	74	80	73	104	78	71	85	85	88	76	84	94	72	88	70	83	86	86	80	80	71	58	71	79	74	73	57	79	90	78
bHLH-ZIP	18	18648	86	94	73	85	94	88	114	103	89	82	106	111	106	103	96	111	111	84	83	102	84	117	80	97	95	132	102	90	92	122	91	98	66	121	95	103	130	92	108	77	113	113	123	127	97	119	54
HOX	49	122728	825	696	637	676	731	678	696	748	698	756	793	658	771	731	790	843	674	674	742	715	656	695	720	697	587	753	764	765	832	831	719	703	608	732	699	664	748	629	593	587	617	647	694	586	543	593	632
Factors with multiple dispersed zinc fingers	32	38626	186	192	167	183	194	210	208	186	181	185	198	175	196	180	176	161	194	183	194	194	202	180	187	197	142	193	204	182	190	157	180	192	180	181	212	191	191	173	189	187	183	188	176	177	174	179	194
Brachyury-related factors	2	530	4	2	8	2	6	4	0	5	2	5	8	3	2	6	4	2	2	0	0	3	1	2	2	2	5	5	1	4	3	4	3	6	2	7	2	1	2	2	1	4	4	3	4	3	1	1	4
CEBP-related	9	10257	72	62	67	56	40	65	67	84	62	55	56	65	67	57	56	55	64	54	64	51	49	70	70	66	53	65	70	58	73	59	55	45	69	54	55	43	44	57	49	47	64	56	44	47	49	43	47
SOX-related factors	19	41374	222	195	192	199	190	253	219	224	208	200	236	197	214	235	255	225	237	229	216	207	245	272	252	240	186	236	197	206	210	218	225	233	247	207	198	237	210	219	197	200	197	215	223	214	219	232	201
Grainyhead-related factors	2	2461	15	16	13	7	16	18	19	14	9	12	8	14	12	19	12	9	13	14	17	11	14	11	17	12	11	12	9	11	10	17	14	15	16	12	17	13	15	12	11	16	10	12	12	10	8	12	19
HD-SINE	4	6609	41	40	24	26	41	47	35	42	28	26	37	35	39	33	33	37	38	37	38	25	21	38	38	34	33	29	27	25	24	33	33	23	17	36	25	38	34	26	30	29	38	40	30	44	25	37	33
Fos-related; Jun-related	11	25419	147	140	132	137	174	155	125	101	88	126	122	142	126	101	166	164	138	125	138	167	110	157	133	115	142	115	129	154	94	149	68	136	111	177	139	148	186	137	158	170	144	155	159	105	91	122	92
Thyroid hormone receptor-related factors (NR1)	21	18562	96	105	113	115	119	99	95	106	86	60	98	105	100	95	101	83	102	113	102	70	88	99	70	86	75	70	96	92	96	109	115	84	110	117	113	87	91	80	98	91	95	90	87	109	87	105	94
SMAD factors	4	2008	7	8	10	10	12	18	4	4	6	11	9	6	5	10	10	5	15	6	10	8	5	23	6	16	8	9	10	6	13	15	11	12	13	7	8	8	6	13	5	9	8	10	11	12	5	17	7
DMRT factors	5	11842	65	78	57	54	58	55	67	62	62	65	66	65	65	71	77	59	70	56	82	59	86	63	70	55	61	61	60	61	64	64	59	56	62	62	60	55	59	79	66	58	59	68	56	61	58	59	62
More than 3 adjacent zinc fingers; More than 3 adjacent zinc fingers	1	1215	1	5	8	6	4	5	6	5	12	6	7	5	6	2	8	5	4	8	2	5	11	3	7	4	5	3	6	4	11	3	4	7	7	6	3	8	9	11	7	3	7	5	5	8	6	8	7
TALE-type homeo domain factors	12	24925	136	138	137	151	139	128	146	143	134	134	132	138	146	160	143	164	150	141	161	153	149	113	123	119	105	132	125	125	136	107	134	145	116	124	149	115	135	156	151	127	131	120	125	126	162	130	129
Ets-related; FOX	6	10108	53	51	52	63	48	52	60	53	52	51	64	71	56	51	39	43	60	47	46	49	57	32	46	47	36	40	41	42	55	49	48	48	58	38	51	61	40	52	49	35	47	54	50	50	58	52	44
FOX; Ets-related	5	6061	38	29	37	44	32	30	43	45	26	32	46	29	27	27	16	21	34	33	27	23	24	19	28	32	29	21	28	34	38	29	27	28	32	22	22	30	29	33	32	19	32	28	37	32	32	28	26
CP2-related factors	2	2153	10	7	8	7	8	6	9	13	8	11	7	12	14	10	11	9	10	9	8	10	8	11	12	11	10	12	7	15	8	13	13	10	15	14	10	14	11	14	6	19	15	9	9	12	6	18	19
HMGA	1	5989	30	37	36	30	40	44	31	32	34	28	32	32	28	34	34	33	32	32	35	30	45	38	27	41	35	28	32	43	32	40	29	23	37	36	35	29	31	19	38	24	27	25	29	25	39	35	29
Steroid hormone receptors (NR3)	10	6246	43	31	34	42	41	33	30	36	44	41	34	43	32	23	18	36	19	31	46	25	25	31	34	35	29	26	33	31	30	32	38	42	50	35	25	34	42	32	17	28	31	27	35	30	42	33	43
Ets-related	28	27957	118	126	137	109	128	120	160	134	134	149	144	153	116	116	134	144	165	159	124	127	121	100	158	140	104	129	106	165	140	130	127	163	137	132	140	128	126	174	119	134	113	127	156	178	199	154	169
HD-ZF factors	1	686	4	4	3	4	2	4	1	1	4	3	4	1	5	5	3	3	2	5	1	2	2	2	0	8	4	0	5	2	3	6	8	6	4	3	2	5	4	3	1	1	5	2	4	3	5	3	2
TBP-related factors	1	6986	53	42	49	37	51	28	38	44	44	43	53	38	49	43	34	40	45	40	35	34	35	39	37	36	41	40	43	38	42	39	39	43	33	40	42	38	38	36	41	44	39	36	29	44	38	29	37
MyoD/ASC-related factors	6	12161	62	59	57	61	51	36	50	62	47	55	52	49	48	55	56	52	68	63	74	61	58	35	57	46	48	69	66	54	53	68	69	50	61	58	68	68	67	69	54	72	64	79	84	74	77	65	51
E2A	4	7255	39	26	26	25	42	35	17	25	33	38	25	24	32	25	29	32	28	32	34	32	22	27	23	38	25	40	35	32	37	44	48	43	26	29	29	28	36	38	42	30	31	33	43	34	35	30	22
GMEB	2	2250	12	10	5	7	7	12	12	17	11	13	8	9	8	12	12	12	7	11	9	13	9	7	12	14	12	16	9	8	13	10	13	12	11	13	19	12	14	8	11	13	10	13	10	11	11	11	7
tesmin/TSO1-family	1	3739	27	24	25	26	26	21	16	32	19	20	26	18	19	22	16	18	33	23	21	19	25	12	22	26	19	17	21	24	19	28	29	13	12	17	21	18	34	24	23	28	24	21	16	18	13	19	8
Hairy-related factors	9	3601	18	13	18	25	26	20	9	6	17	17	26	23	6	19	21	4	27	18	17	19	17	15	17	29	27	19	12	19	12	20	30	11	17	14	27	16	21	18	17	19	17	25	20	20	18	8	7
p53-related factors	3	355	1	6	3	2	3	3	1	1	3	2	3	0	1	2	2	5	5	1	1	0	0	2	3	2	3	3	2	1	0	1	2	1	2	1	2	2	0	3	2	1	3	5	4	0	4	1	3
RFX-related factors	7	2882	11	10	12	17	12	12	8	20	13	10	14	11	16	21	10	16	12	11	20	11	11	19	19	19	18	15	20	14	12	19	18	15	15	9	21	20	20	13	8	12	15	12	12	15	13	16	13
Early B-Cell Factor-related factors	3	1560	5	4	5	11	3	6	4	10	3	6	8	11	11	14	22	12	10	5	5	5	6	7	11	5	6	4	9	8	14	5	8	7	9	7	4	5	6	10	8	8	9	10	10	10	17	8	10
Paired domain only	5	1023	6	3	3	8	11	2	6	5	4	5	6	5	4	2	3	7	4	3	8	7	12	7	5	6	4	6	6	1	5	5	2	5	9	3	7	2	6	4	14	4	4	6	2	3	5	9	9
NFAT-related factors	5	11575	62	65	56	56	70	61	50	47	55	51	65	76	55	65	57	60	61	54	72	57	48	63	70	59	47	46	62	73	63	59	56	52	44	46	45	42	39	51	70	61	47	46	45	55	62	41	68
Thyroid hormone receptor-related factors (NR1); RXR-related receptors (NR2)	7	6555	32	39	28	43	46	31	29	39	36	21	36	43	37	26	37	25	42	40	35	30	32	33	25	32	33	38	32	41	35	29	30	37	28	42	30	48	36	28	29	36	45	31	35	28	31	40	33
THAP-related factors	2	1111	4	12	8	2	3	5	3	2	5	9	6	3	2	6	12	3	3	5	3	4	2	5	5	2	2	1	5	2	6	6	10	5	6	3	10	4	3	4	2	7	4	7	4	6	7	9	7
CREB-related factors	8	7243	42	31	20	38	41	41	39	28	29	36	40	46	40	38	31	30	30	31	46	37	37	24	30	29	19	27	42	46	36	32	29	28	33	40	40	51	43	41	33	31	37	46	52	42	33	37	38
PAS domain factors	10	7747	32	34	33	40	46	44	43	25	48	30	45	46	41	43	40	37	35	34	35	44	45	42	43	39	47	51	44	34	53	43	34	42	24	40	44	48	39	30	39	39	46	62	45	47	36	40	36
TBX2-related factors	4	8215	36	39	43	53	34	66	35	43	38	19	39	59	46	32	44	70	27	45	26	45	40	46	26	16	52	47	41	48	31	33	46	30	37	55	28	41	40	47	49	52	57	21	39	50	34	47	34
TBX1-related factors	4	5506	21	25	28	29	23	40	17	26	23	16	27	40	31	21	33	49	21	29	23	36	23	26	17	11	32	37	30	31	20	28	33	25	24	31	24	29	29	39	31	34	33	23	23	28	24	33	21
Three-zinc finger Kruppel-related	28	22997	87	107	90	92	98	98	112	101	110	110	89	110	124	96	138	119	85	104	97	94	85	109	92	129	100	105	106	98	116	106	123	110	83	112	77	86	118	102	79	77	93	102	93	89	104	103	103
TBrain-related factors	3	3759	20	17	21	15	14	23	11	21	19	9	19	26	21	18	23	30	20	21	20	23	22	22	13	7	22	22	17	22	20	20	17	17	16	27	13	19	12	27	21	25	38	14	19	21	18	23	24
AP-2	4	4692	28	18	27	20	36	15	21	27	30	18	19	25	11	19	26	30	21	13	27	24	19	30	17	14	17	20	24	25	17	17	14	39	23	12	25	36	21	25	31	25	32	37	35	26	24	16	17
ATF-4-related factors	1	844	4	4	7	3	2	5	9	1	2	7	3	6	4	5	6	5	3	2	6	3	6	8	4	7	4	6	3	6	5	5	4	0	5	3	3	3	4	5	4	5	2	0	5	3	3	3	4
Jun-related; Jun-related	1	3317	17	20	18	17	21	21	20	10	17	14	21	14	9	13	23	17	20	24	14	18	12	17	10	18	15	24	19	20	16	16	16	19	24	13	24	20	23	17	22	19	19	24	18	11	11	12	18
Nuclear factor 1	4	4751	18	26	30	19	25	21	22	23	20	17	32	28	22	18	26	14	29	25	22	25	19	18	20	19	27	18	34	23	21	29	16	15	23	17	21	23	21	30	20	24	17	22	27	24	27	27	24
CEBP-related; CEBP-related	1	1481	7	4	10	11	10	3	7	6	11	10	8	8	7	11	10	8	10	10	8	9	6	10	5	5	12	10	10	7	5	8	11	6	6	10	6	13	6	7	3	9	0	7	6	10	2	10	5
Regulators of differentiation	4	6829	48	40	51	33	27	29	28	30	48	47	47	38	32	38	43	45	44	44	50	30	36	47	29	37	34	29	38	40	38	53	29	45	27	42	39	32	40	49	31	35	51	26	48	36	34	46	23
TCF-7-related factors	4	7911	34	35	43	53	44	51	39	37	45	49	41	50	52	41	47	46	45	41	52	47	49	41	32	44	33	48	55	36	41	38	51	36	42	37	55	44	49	39	31	34	31	34	43	40	29	48	54
Paired plus homeo domain	4	7253	50	36	44	42	36	42	41	40	44	58	33	38	43	42	55	55	50	35	58	37	41	34	37	34	45	51	42	35	43	47	45	37	49	44	29	43	34	33	39	35	30	39	47	24	34	43	42
NGFI-B-related receptors (NR4)	2	3456	15	22	35	24	21	21	21	13	13	18	21	7	19	16	24	18	20	19	15	34	17	13	8	26	8	20	10	11	31	13	31	16	22	18	18	18	20	6	12	13	21	16	20	23	21	22	15
Myb/SANT domain factors	4	9083	36	50	44	54	34	43	36	40	40	41	43	32	47	39	38	46	34	50	40	42	37	44	43	46	42	52	41	42	40	43	33	45	41	48	39	46	42	44	36	57	28	40	34	40	37	43	33
Paired-related HD factors; Ets-related	1	565	5	5	3	3	2	8	2	3	3	1	3	3	3	0	3	3	7	1	6	2	5	3	5	3	4	6	3	4	2	2	2	4	4	3	6	2	2	1	2	0	2	4	3	0	4	6	4
STAT factors	7	12319	59	48	66	59	76	68	69	78	68	66	83	71	85	81	71	65	73	66	59	76	64	59	45	63	64	69	58	59	58	48	74	41	47	73	58	63	70	57	50	68	58	71	49	62	52	80	53
Unknown	1	333	2	4	1	2	2	2	3	2	0	1	2	3	3	1	1	2	1	3	1	3	1	4	6	4	3	2	1	0	2	1	2	0	1	2	3	1	6	1	4	1	0	1	4	1	2	1	2
HD-CUT	6	6259	35	37	49	30	20	46	38	37	38	37	26	40	25	40	50	55	34	38	28	35	27	31	42	32	30	38	35	35	35	42	31	32	30	31	36	49	33	43	31	25	30	40	35	32	19	38	34
Ets-related; Tal-related	4	1163	4	1	5	4	6	7	2	6	9	4	5	5	1	3	6	5	6	2	3	2	6	5	12	12	7	4	6	4	9	5	4	1	6	4	4	6	10	4	7	4	5	7	7	6	6	4	5
Ets-related; HOX-related factors	5	2106	8	8	17	14	14	6	15	12	11	6	13	6	15	7	10	7	12	15	16	14	14	10	15	8	15	6	7	16	13	7	8	11	7	14	12	10	6	14	5	4	8	11	7	10	16	15	15
bHLH-ZIP; Ets-related	2	806	6	3	1	1	3	4	4	4	6	5	4	4	3	4	5	3	4	2	3	5	6	4	6	6	4	4	4	5	8	1	4	1	4	4	1	4	7	3	7	4	5	3	4	2	5	5	4
Runt-related factors	3	5703	29	29	24	23	28	42	30	27	36	32	27	28	25	26	24	24	21	37	34	31	39	33	32	23	25	34	30	40	27	24	26	35	29	28	35	26	28	45	31	46	27	29	26	32	30	35	37
Interferon-regulatory factors	9	7447	33	32	26	47	40	44	49	36	42	49	45	48	52	43	36	37	42	39	54	44	38	32	42	41	35	31	34	39	33	38	42	35	39	37	48	58	40	38	44	32	30	21	36	33	33	30	38
BED zinc finger factors	3	1721	15	7	8	6	10	6	7	5	6	5	3	11	7	3	11	14	7	10	4	13	3	7	10	6	7	6	5	12	11	13	9	6	6	8	11	8	5	10	6	5	6	8	6	17	8	6	8
RXR-related receptors (NR2); Thyroid hormone receptor-related factors (NR1)	1	764	2	5	2	3	4	1	5	1	2	5	3	2	7	2	3	3	3	4	6	5	3	6	5	3	4	3	7	5	3	3	6	3	2	4	1	7	5	2	6	3	1	7	2	5	8	3	4
Nuclear factor 1; NK	1	463	2	9	1	1	1	0	2	1	3	1	2	5	6	1	1	1	2	2	5	4	2	3	2	2	4	3	3	1	2	2	3	3	0	1	9	2	4	3	4	0	5	1	3	3	0	5	2
TBX6-related factors	2	4000	17	16	25	23	17	31	15	18	19	11	19	30	24	17	18	38	13	23	17	20	16	20	15	10	23	25	19	23	12	18	19	19	16	27	11	23	16	25	27	21	24	13	15	24	17	22	12
E2F	8	2245	13	7	2	13	8	10	11	5	9	5	10	4	18	15	9	15	8	23	15	11	7	12	14	13	12	12	12	8	9	10	9	6	7	13	9	11	15	8	6	2	12	15	9	7	6	21	16
FTZF1related(NR5A)	2	2107	14	11	14	14	12	12	15	13	12	11	5	6	15	11	14	14	4	9	11	8	12	10	12	7	12	9	10	7	9	9	12	16	8	7	10	14	17	6	12	13	12	10	10	13	6	8	9
Other factors with up to three adjacent zinc fingers	4	2040	9	13	16	12	9	5	10	6	12	10	8	14	11	6	4	8	14	12	12	8	6	14	14	10	12	15	5	11	14	7	16	13	12	17	8	9	7	12	3	7	15	12	7	9	17	21	12
HOX; Ets-related	2	265	2	2	1	1	0	0	4	2	0	0	0	1	1	0	1	2	4	3	5	2	0	2	0	0	1	4	2	2	0	1	1	1	1	1	1	0	1	1	1	1	0	1	2	0	2	3	2
PAS domain factors; PAS domain factors	2	2520	17	10	14	10	22	11	6	15	14	6	6	18	12	18	11	17	17	8	12	11	12	18	8	14	9	9	5	16	13	7	13	15	12	14	10	13	14	13	11	16	16	15	20	13	13	19	13
HSF factors	3	1127	3	12	8	7	7	4	6	2	15	3	3	5	17	5	6	6	3	8	7	6	1	7	9	3	8	8	5	6	3	3	11	6	7	5	5	10	3	4	4	6	11	5	12	3	3	11	2
B-ATF-related factors; Jun-related	1	2152	14	14	15	14	9	16	15	5	12	12	8	17	11	12	15	14	14	13	12	10	13	10	12	6	9	15	14	11	16	8	16	9	11	10	14	11	17	17	13	18	11	10	15	16	10	10	9
B-ATF-related factors	2	3649	24	23	28	23	16	28	28	7	17	21	16	29	20	19	25	24	25	21	21	16	23	16	19	11	15	25	23	17	26	13	28	15	20	17	24	19	28	31	24	32	21	18	24	30	17	18	15
POU domain factors; SOX-related factors	2	2878	14	17	19	23	12	20	21	14	18	18	12	21	17	18	11	14	16	18	16	16	16	19	18	11	18	16	21	16	24	15	12	14	23	14	10	14	17	19	18	18	18	23	15	17	12	15	15
bHLH-ZIP; bHLH-ZIP	1	1005	6	6	2	5	7	5	3	6	6	5	8	9	4	4	6	3	3	4	5	5	3	4	5	11	2	5	7	7	3	8	5	2	5	7	3	7	6	6	9	5	6	5	6	5	4	5	8
STAT factors; STAT factors	2	2129	11	4	9	13	13	8	13	11	14	16	12	15	8	15	15	12	14	6	10	6	7	11	11	11	8	17	10	17	16	8	12	13	7	12	16	10	9	8	4	10	14	16	16	9	12	13	8
XBP-1-related factors	1	258	0	0	2	0	1	1	0	1	1	1	2	3	3	1	2	0	1	0	1	3	3	1	2	2	1	0	3	5	0	1	1	1	3	1	0	1	2	2	2	0	1	3	2	1	2	2	0
Maf-related; Jun-related	2	625	3	7	3	3	3	3	1	0	5	2	2	4	4	6	3	3	9	1	3	1	3	3	1	3	3	7	8	6	6	6	1	9	2	3	7	4	4	2	4	6	0	3	1	2	1	3	8
GCM	2	1337	5	3	2	7	1	8	6	6	13	4	6	3	11	5	2	3	7	8	2	3	5	6	4	5	6	11	13	6	7	5	2	4	8	10	7	9	7	7	1	8	9	6	6	11	10	8	8
C4-GATA-related; Tal-related	1	608	2	2	6	3	0	7	6	5	4	5	2	1	3	3	3	2	8	4	2	1	1	1	4	4	7	4	7	2	2	4	1	5	4	4	2	5	4	3	4	2	2	7	4	0	1	0	1
EBF-related	1	642	1	3	3	4	2	4	1	2	3	0	5	7	1	4	5	6	2	3	4	3	3	1	1	2	6	3	4	3	2	3	2	3	4	4	3	3	2	3	5	2	1	6	4	4	4	4	3
GCNF-related receptors (NR6)	1	671	4	5	4	5	6	2	4	2	4	4	11	2	5	2	2	1	4	2	4	2	3	6	2	9	5	2	8	4	2	7	3	4	0	2	7	4	5	0	4	6	2	5	3	1	3	2	4
TBX6-related factors; HOX	1	924	3	1	3	9	3	3	6	8	6	5	6	10	6	1	4	4	3	5	2	5	6	2	7	5	6	5	7	7	4	6	4	4	2	4	1	4	5	5	7	5	5	5	4	1	5	6	8
Ets-related; Paired-related HD factors	2	1253	1	4	4	6	10	6	9	10	6	4	9	2	5	7	4	3	10	5	11	3	7	4	10	3	9	5	7	10	7	5	3	6	5	4	7	6	7	10	5	5	5	6	3	1	9	3	8
CSL-related factors	1	902	5	7	7	8	1	7	0	1	3	3	9	7	2	6	4	1	4	5	7	3	6	2	4	7	3	4	5	1	4	6	2	4	5	3	2	4	2	11	2	6	2	5	4	4	3	2	5
NGFI-B-related receptors (NR4); RXR-related receptors (NR2)	1	491	5	2	1	5	3	5	2	2	5	2	3	0	1	1	2	4	2	5	2	1	1	1	1	2	3	3	3	3	1	7	0	3	3	4	0	7	6	4	2	2	4	3	2	0	2	3	1
HD-PROS factors	1	169	1	0	2	1	2	0	0	0	0	2	1	1	1	0	2	3	1	0	1	1	1	1	3	2	0	0	1	0	1	3	3	0	0	0	1	0	0	1	3	0	1	0	0	0	0	1	0
Jun-related; Maf-related	1	293	2	3	1	1	1	2	0	2	1	1	1	2	1	1	0	3	1	3	1	0	2	3	3	1	4	2	1	3	2	2	2	0	2	4	1	0	2	3	1	0	0	2	1	0	2	2	3
Ets-related; bHLH-ZIP	2	179	5	0	1	0	0	0	1	2	0	1	1	1	0	2	0	0	0	2	2	3	0	0	1	1	1	0	0	2	0	1	1	1	3	1	0	0	2	1	2	3	1	1	0	3	0	1	0
Responders to external signals (SRF/RLM1)	1	63	0	0	0	0	1	1	1	0	0	0	0	0	0	0	0	0	0	0	0	0	0	0	0	0	0	2	1	0	0	0	1	1	0	0	0	0	0	1	0	0	0	2	0	0	0	0	1
[truncated: 150 more columns]

## Sheet: TF_class_scores
tf_class	tf_count	tfbs_count	explanation_scores (Position relative to central distortion site(nt))
			-100	-99	-98	-97	-96	-95	-94	-93	-92	-91	-90	-89	-88	-87	-86	-85	-84	-83	-82	-81	-80	-79	-78	-77	-76	-75	-74	-73	-72	-71	-70	-69	-68	-67	-66	-65	-64	-63	-62	-61	-60	-59	-58	-57	-56	-55	-54
Fork head/winged helix factors	48	118037	0.14765	0.394991	0.0732408	0.123631	0.0507651	0.0864839	0.0882297	0.165736	0.309432	0.117074	0.316253	0.214949	0.200199	0.143875	0.419738	0.53051	0.274401	0.224405	0.177131	0.106922	0.067417	0.22093	0.291913	0.202296	0.231807	0.167002	0.0613957	0.229022	0.182913	0.0696618	0.197007	0.138867	0.0950258	0.11786	0.109184	0.127208	0.220157	0.0885585	0.350595	0.611712	0.253358	0.0325664	0.0927751	0.356336	0.275225	0.0803411	0.143841
Other C4 zinc finger-type factors	7	12531	0.240984	0.410309	0.0950385	1.17878	0.842494	0.0918445	0.0853963	0.150633	0.219046	0.217805	0.0823679	0.912535	0.439825	0.282429	0.409552	0.0602244	0.286861	0.159628	0.066049	-0.0126813	0.638673	0.0930161	0.211786	0.25846	1.6266	-0.00862205	0.858798	1.04817	0.602929	0.0404881	-0.00623866	0.217512	0.146063	0.105092	0.0944465	0.0466447	0.0438719	0.252888	0.13373	0.0608975	0.210892	0.155307	1.17768	0.0481755	0.0461525	0.0722406	0.05325
Homeo domain factors	183	421536	0.139487	0.231889	0.326099	0.215669	0.20763	0.219996	0.133448	0.150824	0.240991	0.316014	0.186104	0.343006	0.228772	0.484208	0.571306	0.21048	0.358695	0.224221	0.293126	0.271259	0.128933	0.0868114	0.118815	0.118239	0.165533	0.106799	0.116252	0.11583	0.089266	0.192327	0.122823	0.148535	0.212041	0.158021	0.177652	0.212996	0.17399	0.113993	0.100017	0.153588	0.27647	0.431583	0.101924	0.134704	0.179949	0.223218	0.0777468
TEA domain factors	4	6426	1.33078	0.0582151	0.0285957	0.385696	0.263404	0.0221937	0.0374282	0.19428	0.0191771	0.111331	1.46578	0.294823	0.132504	0.37402	0.18207	0.0464296	0.120193	0.112265	0.0543267	0.0485085	1.0377	0.0530498	0.0975169	0.0258601	0.330279	0.0153105	0.0172621	0.0108545	0.166868	0.966211	0.0568629	0.149554	0.0113182	0.0764162	0.0904965	0.623585	0.0194358	0.091369	1.85711	0.0875538	0.0422854	0.0234355	0.0862762	0.0109663	0.0308658	0.246933	0.553131
Basic helix-loop-helix factors (bHLH); Basic helix-loop-helix factors (bHLH)	5	7784	0.191503	0.144505	0.0455722	0.039862	0.205303	0.0398795	0.0392715	0.291698	0.0570363	-0.0221809	0.0346254	0.0239363	0.198486	0.0436485	0.0428656	-0.0273968	-0.0395852	0.245952	0.0796097	0.0687696	0.133088	0.189838	0.0274147	0.422207	0.0703646	0.0598166	0.0327212	0.00843824	-0.0219821	0.0528598	0.0798935	0.167951	0.0858937	0.015741	0.219136	0.0404485	0.0235052	0.257854	-1.42938e-05	0.028851	0.0303315	0.120998	0.512791	0.0120007	0.212969	0.167018	-0.0902463
Rel homology region (RHR) factors	15	18423	0.264709	-0.0088027	0.303566	0.0592862	0.12147	0.303573	0.172965	0.00196629	0.162549	-0.0369575	0.280422	0.14202	0.0718349	0.0838549	0.0904047	0.007406	0.258489	0.636647	0.410843	0.0291886	0.17993	0.0583396	0.119461	0.161464	0.0105373	0.0423225	0.258653	0.0720817	0.290916	-0.00952215	0.00537633	0.443542	0.0526253	0.113522	0.0293804	0.132595	0.0522211	0.274732	0.159225	0.0573699	0.174274	0.0422692	0.0558898	0.145269	0.0940091	0.145751	0.251033
ARID	3	18301	0.23852	0.159662	0.356537	0.609447	0.195496	0.535459	0.415139	0.115858	0.182687	0.0580214	0.404884	0.475329	0.33619	0.122932	0.173005	0.17804	0.245506	0.27502	0.286103	0.0677757	0.372862	0.212474	0.195917	0.180309	0.231545	0.0396332	0.390737	0.311088	0.42729	0.384222	0.386765	0.440784	0.228617	0.253505	0.211121	0.061433	0.528552	0.0409038	0.203535	0.0422161	0.0338105	0.409344	0.0495462	0.102748	0.187907	0.214106	0.25621
Basic helix-loop-helix factors (bHLH)	74	89486	0.318424	0.21084	0.326333	0.280803	0.243118	0.132232	0.172963	0.153991	0.227665	0.170906	0.373926	0.22866	0.210729	0.0613888	0.0633433	0.0737831	0.0835017	0.0647415	0.0876973	0.112408	0.119699	0.198507	0.0692336	0.158503	0.224662	0.135083	0.247542	0.270471	0.301749	0.0320713	0.0526088	0.110781	0.282607	0.25401	0.186396	0.106197	0.172262	0.0727232	0.0722784	0.180444	0.165447	0.0897688	0.181999	0.0996755	0.251946	0.272091	0.178053
Basic leucine zipper factors (bZIP)	45	43681	0.229147	0.302518	0.441352	0.729917	0.24182	0.222077	0.157557	0.251598	0.296571	0.107101	0.201211	0.112498	0.130339	0.105601	0.150686	0.158094	0.13564	0.108088	0.152448	0.234781	0.0875659	0.104816	0.166554	0.303378	0.123919	0.107012	0.220696	0.117548	0.117201	0.160444	0.194425	0.188457	0.215588	0.100717	0.193648	0.293567	0.0779285	0.138382	0.114049	0.148778	0.132116	0.0961354	0.111894	0.0675645	0.142133	0.188583	0.199424
Heteromeric CCAAT-binding factors	3	4532	0.444796	0.0357291	0.231697	-0.00563242	-0.373821	0.00588808	0.00487552	0.576914	0.228705	0.00692417	0.0209686	-0.0150325	0.0513093	0.161958	0.826509	0.076809	-0.0207826	0.135603	-0.0205968	0.257054	0.0614106	0.124264	0.0792955	0.0438232	-0.0509674	0.0151148	0.0527859	0.146751	0.144657	0.0574526	0.0523649	-0.0073609	1.4129	-0.00913437	0.0254966	0.000282003	-0.0140137	0.0417503	0.0197165	-0.0906351	-0.0422451	-0.016366	-0.0332281	0.0969258	-0.308501	0.00986168	0.0522986
C2H2 zinc finger factors	189	176091	0.129379	0.0964974	0.172675	0.168131	0.107868	0.102721	0.204318	0.0819835	0.186414	0.236338	0.161635	0.172788	0.253804	0.12048	0.175164	0.0979183	0.121726	0.185561	0.140432	0.0961811	0.170469	0.149563	0.103686	0.216798	0.120671	0.129974	0.184761	0.174067	0.180635	0.147496	0.13165	0.130039	0.11364	0.123361	0.163485	0.0697906	0.204474	0.162027	0.103741	0.161864	0.0923509	0.161741	0.108162	0.170911	0.288206	0.315423	0.344727
Nuclear receptors with C4 zinc fingers	50	46096	0.297589	0.263396	0.316085	0.371018	0.151029	0.326057	0.139099	0.168469	0.0847574	0.279615	0.221673	0.124272	0.259954	0.384722	0.320029	0.181341	0.192042	0.137647	0.190489	0.25562	0.0344939	0.154955	0.298547	0.0967744	0.167756	0.18444	0.157045	0.078626	0.0949154	0.124912	0.0439884	0.063648	0.0995482	0.066136	0.185492	0.0763843	0.174998	0.153274	0.267267	0.618288	0.480601	0.0462085	0.165669	0.223965	-0.000445372	0.21095	0.263997
T-Box factors	15	22010	0.509407	1.15427	0.0611684	0.116574	0.128995	0.0233993	0.147775	0.118996	0.0676333	0.0791477	0.113289	0.095467	0.0243721	0.0227669	0.767194	0.194021	0.106297	0.857107	0.0322376	0.0968771	0.0498376	0.0986717	0.203723	0.335704	0.246694	0.0518291	0.0192293	0.0358767	0.170169	0.0318573	0.136643	0.163327	0.150737	0.0149296	0.0777683	0.193315	0.191737	0.852699	0.253675	0.117719	0.0570344	0.0196327	0.00340069	0.00162424	0.129857	0.0352819	0.0238784
High-mobility group (HMG) domain factors	23	49285	0.14832	0.0680907	0.137188	0.223258	0.233649	0.249811	0.499821	0.231717	0.238631	0.295399	0.135317	0.179815	0.11575	0.123988	0.152402	0.1268	0.201196	0.114006	0.089477	0.227872	0.233288	0.292092	0.0127232	0.20636	0.246472	0.420906	0.176499	0.175793	0.112697	0.0823136	0.0365832	0.0588697	0.0455242	0.0574865	0.144743	0.224341	0.151045	0.0875428	0.0915514	0.108095	0.0793311	0.130137	0.102289	0.0754839	0.0922201	0.141648	0.134075
Grainyhead domain factors	4	4614	0.310394	0.321941	0.0772921	-0.0323753	-0.0183433	0.643942	0.00222453	0.0430222	0.0406858	0.203086	0.155846	0.201049	0.644376	0.0870022	0.0206839	0.132287	-0.0144769	1.60582	1.38923	1.08793	0.120646	0.62864	0.0237969	0.417652	-0.0141892	0.468514	0.00798168	0.0607038	0.0635815	0.549277	-0.0454388	0.313575	0.0678154	0.206343	0.0596884	0.0289659	0.0225313	0.0852261	0.0538512	0.178101	0.636092	0.150948	-0.0564104	0.0864791	0.107281	0.0990372	0.0507719
Basic leucine zipper factors (bZIP); Basic leucine zipper factors (bZIP)	17	33287	0.114058	0.76742	0.970725	0.956981	0.0604239	0.479723	0.181564	0.790777	0.131608	0.166434	0.138776	0.139042	0.0676718	0.0513521	0.138474	0.21912	0.101813	0.103373	0.235642	0.21151	0.0865542	0.218703	0.160487	0.385166	0.0489321	0.124904	0.2496	0.1569	0.22856	0.0944031	0.294118	0.103115	0.312166	0.105068	0.147592	0.159988	0.0691128	0.239042	0.101427	0.031509	0.101393	0.0588907	0.0705911	0.232837	0.270437	0.208683	0.102698
SMAD/NF-1 DNA-binding domain factors	8	6759	-0.00402198	0.157838	0.0406793	-0.0245076	0.991245	0.0313953	0.0195224	-0.0039064	0.121128	-0.0881715	0.111952	0.066533	0.121345	0.0176387	-0.126137	0.0423271	0.0207744	0.0317775	0.0504052	0.0848057	0.18136	0.221495	0.182537	0.267973	0.0564884	-0.000145417	0.095698	0.109954	0.0416464	0.0269034	0.0511111	0.108256	-0.0115254	0.0350103	0.00513236	0.00791903	0.0964302	0.050556	-0.00925959	0.204953	0.0743342	0.012798	0.0868823	0.0166785	0.0774223	0.156261	0.012293
DM-type intertwined zinc finger factors	5	11842	0.0965807	0.137854	0.5204	0.0713326	0.0987828	0.318846	0.102354	0.213227	0.135471	0.280068	0.262183	0.0773397	0.429834	0.269146	0.264908	0.621982	0.196126	0.0279214	0.024744	0.434743	0.20857	0.417861	0.362616	0.0621396	0.221531	0.0623835	0.110775	0.326125	0.0587312	0.289517	0.0805133	0.366214	0.0589305	0.010256	0.0493431	0.0151548	0.119067	0.341528	0.124937	0.486678	0.117109	0.430952	0.0964604	0.0835744	0.0734791	0.0114196	0.0416071
Tryptophan cluster factors; Fork head/winged helix factors	6	10108	0.0549491	0.838529	-0.044229	0.151256	0.00637737	0.117539	0.219258	0.195451	0.128183	0.276024	0.108967	0.0432494	0.198987	0.118045	0.0739905	0.0393186	0.911297	0.886033	0.0360109	-0.0740924	0.378454	0.369964	0.480438	0.287512	0.908411	0.0156645	0.541845	0.170543	0.0295321	0.251707	-0.0327726	0.0464869	-0.0319593	0.040357	0.0411374	0.0562861	0.0954435	0.0607585	0.055465	0.132874	0.107138	0.0496593	0.0202849	0.0167904	0.0499322	0.0677917	0.0605662
Fork head/winged helix factors; Tryptophan cluster factors	5	6061	-0.0433919	0.444626	0.0151191	0.004612	0.335592	0.00599545	0.254619	0.136396	0.231484	-0.070295	0.130231	0.178058	0.13308	0.0563569	0.137866	0.756449	0.1069	0.0738092	0.396553	-0.235474	0.147603	-0.0243304	0.779968	0.0352475	0.995995	0.211578	0.142524	0.375534	0.0361553	0.311635	-0.18912	0.0885578	0.0293524	0.0353928	-0.0311123	0.0578345	0.162191	0.00315838	0.0566031	0.407037	0.0466183	0.0283724	0.116864	0.0138466	0.323258	0.0326134	0.101624
TATA-binding proteins	2	12975	0.173429	0.229674	0.394853	0.343606	0.847068	0.273272	0.198562	0.0745132	0.141022	0.117103	0.130526	0.184571	0.643989	0.181393	0.526759	0.0970249	0.123612	0.0513631	0.282217	0.591521	0.448581	0.0648565	0.381373	0.0231373	0.212526	0.0754035	0.143212	0.236595	0.0693331	0.0920569	0.210024	0.454987	0.0412565	0.193803	0.146858	0.28095	0.0711346	0.390047	0.0210842	0.0487303	0.176732	0.00770793	0.0929993	0.0660663	0.352427	0.0108019	0.338808
Tryptophan cluster factors	41	44487	0.00906229	0.184651	0.122184	0.453103	0.188477	0.192064	0.197415	0.182754	0.257257	0.166421	0.237489	0.106529	0.174283	0.0196824	0.115743	0.206969	0.190854	0.15411	0.263809	0.317672	0.403478	-0.00848197	0.0940489	0.206457	0.109567	0.0754909	0.272527	0.139817	0.114396	0.0819222	0.209025	0.149137	0.277398	0.250504	0.139934	0.0381401	0.0166537	0.017557	0.0474344	0.0375404	0.0477883	0.256288	0.223269	0.115897	0.0990767	0.0861599	0.071314
SAND domain factors	2	2250	0.255972	0.0335025	0.0322163	-0.00701927	0.00263939	0.0654073	0.386977	0.0649327	0.0198693	0.21548	0.0285557	0.104313	0.0201567	0.0360982	0.075863	0.0390141	0.0470881	0.115687	0.178212	0.143633	0.0392628	0.115593	-0.00110915	0.244709	0.0302003	0.0588473	0.0136563	0.0534246	0.0211872	0.0514315	-0.0694956	0.0587854	0.0709252	0.0896998	0.114593	-0.0381251	-0.0045129	0.0834837	-0.0385397	0.151101	-0.0927712	0.0156443	0.450771	0.114915	0.0509266	0.0277154	0.388437
CRC domain	1	3739	0.536412	0.185671	0.153674	0.259543	0.110865	0.404442	0.452609	0.120948	0.0342902	0.0637036	0.0709894	0.272437	-0.00463783	-0.000744426	1.07232	0.107232	0.0439948	0.0350454	0.204749	0.385845	0.208175	0.0493588	0.201109	0.0171969	0.0464855	0.0229015	1.49771	0.606369	0.219189	0.0832597	0.0436336	0.05555	0.05983	-0.244831	0.00881393	0.00244386	0.226219	0.626308	0.0494595	0.0625424	0.0165702	0.0407163	0.0315293	0.0242206	0.0217667	0.0425203	0.163889
p53 domain factors	3	355	0.00151355	0.382598	0.31171	2.65645	0.0368958	0.0424361	0.104767	0.0309836	1.13845	0.0605764	0.0395578	0	-0.0649016	-0.0274927	0.0257546	0.0810749	0.0968748	-0.0159951	0.0120956	0	0	-0.0237575	-0.0349337	-0.0145774	0.156133	-0.0193284	0.0131698	0.0502913	0	0.074469	0.0157843	-0.000170017	-0.00728126	-0.00659637	0.0379434	0.0321472	0	0.51645	0.342447	-0.0142837	0.167726	0.0775516	0.0268334	0	-0.00845012	-0.0723028	0.0907368
Paired box factors	9	8276	0.491786	0.647284	0.122466	0.608125	0.0756674	0.0344712	0.114325	0.0651495	0.892121	0.0395393	0.0568773	0.206722	0.0627674	0.549619	0.12879	0.0605734	0.928319	0.10386	0.387694	0.363029	0.0604178	0.0989972	0.204613	0.059407	0.320272	0.157749	0.0059102	0.057956	0.0402987	0.0128141	0.0215534	0.162245	0.199193	0.070859	0.325719	0.0478091	0.0574212	0.00203426	0.185518	0.133659	0.609559	0.0810901	0.0498142	0.0164377	0.482917	0.166961	0.263577
Nuclear receptors with C4 zinc fingers; Nuclear receptors with C4 zinc fingers	9	7810	0.0734747	0.36774	0.454504	0.315967	0.107687	0.600649	0.235459	0.134971	-0.0410508	0.158386	0.0391122	0.172261	0.222169	0.243368	0.0750906	0.342158	0.337803	0.0278695	0.416171	0.146492	0.0104993	0.414509	0.84642	0.316724	0.0586682	0.0928568	0.195178	-0.0435264	0.0945457	0.130717	0.0806043	0.0962999	0.0293048	0.12445	0.0732337	0.0540557	0.32314	0.013174	0.699692	0.114411	0.405421	0.0363571	0.0577187	0.0423813	0.823914	0.0979733	0.0105726
C2CH THAP-type zinc finger factors	2	1111	0.0807545	0.130122	0.50596	-0.0322432	-0.105411	-0.00486339	0.079285	0.555091	-0.00776562	-1.03355	-0.0285246	0.563013	0.401027	-0.0222436	0.00326003	-0.135545	0.0184305	0.172748	0.298945	-0.307508	-0.00129886	3.90282	-0.0660404	0.558666	0.039413	-0.0526695	-0.0643416	0.242433	-0.00911195	0.185861	0.0154451	0.0347228	0.0947974	0.117321	1.69117	0.0895072	-0.00980584	0.205011	0.00269105	0.00158656	0.0870578	0.00739485	-0.0289147	-0.207774	-0.0111407	-0.0709401	0.00478704
Basic helix-span-helix factors (bHSH)	4	4692	0.148119	0.555804	0.434247	-0.01344	0.0716352	0.154734	-0.0150258	0.0561624	0.136891	0.0954008	-0.0493804	0.0208055	0.0460589	0.0912064	-0.0294988	0.0413677	0.0227491	-0.0266636	0.178896	2.54358	0.922859	1.14354	-0.0595378	0.250839	0.058943	0.0878007	0.222705	0.0362011	0.0260094	0.307387	-0.0926543	-0.0678226	-0.0167947	-0.0385224	0.415892	0.0435023	0.0908618	0.0777771	0.0739466	0.071971	-0.0335321	0.111359	0.0675311	0.0912865	0.0574475	0.102947	-0.00755895
MADS box factors	5	6892	0.0801097	0.383326	0.341449	0.0150005	0.00534603	0.0395471	0.0306106	0.0148863	0.0330484	0.175281	0.0805777	0.0798633	0.154136	0.117127	0.0900027	0.0566996	0.542343	-0.0152188	0.125764	0.25403	-0.0261806	0.29326	0.860757	0.0444668	0.0602355	0.376529	0.461104	0.0755637	0.046637	0.102511	0.0298501	0.248929	0.0320481	0.0156524	0.251141	0.0404683	0.225496	0.605187	0.658088	0.0385448	0.0542003	0.0283961	-0.00224462	0.45807	0.547869	1.00744	0.0147571
Homeo domain factors; Tryptophan cluster factors	3	830	0.0269615	0.26449	-0.0209827	1.87211	-0.0246151	0.0495144	-0.0264655	-0.0155422	0.0519724	0.624306	0.158619	1.38695	0.302831	0	-0.0694176	0.307269	0.154398	-0.0460901	0.491005	0.0639834	0.0646174	0.0177529	0.0310179	0.0122941	0.00839758	0.0557182	0.360492	0.0694898	-0.00499104	-0.00637397	-0.000945829	0.285163	0.0158434	0.00559063	0.0847133	0.0327348	0.0860965	0.0773341	-0.00169385	-0.0610304	0.00805257	-0.0406393	0.00656401	0	0.012618	0.0097575	0.250433
STAT domain factors	7	12319	0.434299	0.098746	0.0211151	0.00659831	0.22745	0.173716	0.22598	0.0347825	0.0135442	0.37523	0.272783	0.169088	0.162149	0.0283974	0.0456303	0.122329	0.297804	0.031337	0.00370026	0.470008	0.20172	0.382334	-0.0230152	0.871541	0.0394177	0.0656481	0.0848185	0.202927	0.321596	0.0525678	0.0231637	0.537284	0.0146347	0.199012	0.248272	0.0970283	0.202544	0.0561151	0.10337	0.00561884	0.0586061	0.241724	-3.02053e-05	-0.015898	0.235292	0.285358	0.408252
Unknown	1	333	-0.0336655	-0.0300408	-0.0794892	0.565129	0.0218697	0.0323503	0.400866	-0.0465355	0	-0.00869777	1.72603	-0.0413257	0.160289	-0.0158068	0.122479	0.170473	0.0239789	0.968747	5.02926	-0.118592	-0.0796059	-0.0907551	0.436369	0.000715343	-0.00563713	-0.0613349	0.0625778	0	0.0302542	0.01865	0.000486332	0	-0.422004	0.114857	0.000630998	-0.0691149	0.0546476	-0.0792388	0.0439026	-0.0194446	0	-0.00193991	-0.00585203	0.0523856	-0.0430788	0.0293159	0.0845752
Tryptophan cluster factors; Basic helix-loop-helix factors (bHLH)	6	1342	0.0154433	0.644996	0.243421	1.87847	2.02333	0.0112546	0.0886413	0.0907422	0.107269	-0.00817662	0.076	-0.00941777	0.0124437	0.154111	0.123795	0.247954	0.309211	0.0149835	0.0955597	0.443059	0.134604	0.0683143	0.0801141	0.024483	0.0708805	-0.0473606	-0.0618591	0.2384	0.081703	0.113007	0.704605	0.0124983	0.0505141	0.0540314	0.258955	0.134858	0.636158	1.33209	0.454661	0.0668033	0.0953039	0.187838	0.0766031	1.16617	1.63664	-0.0382857	0.0200283
Tryptophan cluster factors; Homeo domain factors	7	3359	0.0426964	0.0432574	0.0160335	0.551455	-0.0146217	0.812353	-0.00178045	0.193481	0.126674	0.229237	0.0246645	0.0446072	0.0287057	1.20713	0.15993	0.132492	0.106266	0.294969	0.335097	0.0504154	0.0771047	0.0418464	0.0275487	0.0129934	0.123413	0.00463074	0.0318782	0.0381596	0.161006	0.0659402	0.251279	0.121541	0.0182422	0.0139425	0.219483	0.0458566	0.0178681	0.0889345	0.0418377	0.0967653	-0.00998404	0.0153643	0.00505448	0.0736167	0.0584488	0.0218651	0.161963
Basic helix-loop-helix factors (bHLH); Tryptophan cluster factors	2	806	-0.0168548	0.365963	0.624409	-0.00682069	2.03624	0.0246415	0.0851201	0.0482961	0.0344188	-0.0329337	0.0372855	0.0636416	-0.00380824	0.183321	0.155874	-0.00912398	0.472479	0.193307	0.0978506	-0.0342281	0.19863	-0.00864729	0.155338	-0.00530365	0.0331813	-0.0871391	0.0222239	0.0364462	0.0155779	-0.0106789	0.126017	0.0431478	0.0727624	0.0784874	0.00835619	0.0509806	0.0676327	2.03457	0.626019	0.0282812	0.0010843	-0.0127108	0.0346407	0.144917	1.9537	0.025927	0.0614809
Runt domain factors	3	5703	0.080797	0.0293025	0.0666612	0.0328633	0.10293	0.912717	0.124398	0.214692	0.658438	0.42729	0.792148	0.599636	0.0108117	0.764174	0.139945	0.0837814	0.124022	0.188419	0.489123	0.521105	0.157322	0.597828	0.104497	0.534729	0.343731	0.127873	0.0352703	0.345254	0.126691	0.0308511	-0.00887724	0.213782	0.0665193	0.112642	0.0320425	-0.0747852	-0.000203739	0.0971521	0.038065	0.0314635	0.0616507	0.0463534	0.352361	0.0726947	1.06582	0.64845	0.0500712
SMAD/NF-1 DNA-binding domain factors; Homeo domain factors	1	463	-0.0383337	0.130093	0.141312	0.0187769	-0.00925008	0	0.047675	0.0276329	-0.0616489	-0.0773704	-0.0334078	0.207542	1.02354	-0.101245	0.0893735	-0.0122989	0.0287354	-0.00751487	-0.0113049	-0.040277	0.00777053	0.0930835	2.71656	-0.0124647	2.37587	-0.0138606	0.216363	0.0417399	-0.0204724	0.427156	-0.0220161	0.021379	0	0.111141	-0.147314	0.0123077	0.0156621	0.0144598	0.0074661	0	0.0622476	0.00494421	-0.0013414	0.00418546	0	0.360712	0.0507099
Heat shock factors	3	1127	0.152732	-0.00126835	-0.0189102	-0.121624	-0.00317786	0.0188544	-0.28259	0.590712	0.0529273	0.084902	0.375657	-0.0201646	-0.0409759	-0.175778	-0.040148	0.280615	0.145002	0.0652446	-0.0227944	1.939	0.0730961	0.00211085	-0.0219852	0.0971513	-0.0735418	0.0945076	0.000797213	0.115568	0.0070816	0.0125791	-0.0133526	-0.0120657	-0.00135304	-0.041294	0.0393789	-0.0117859	-0.00867787	0.179329	-0.0212657	-0.0148899	0.0170971	-0.00586275	1.03263	0.000565337	-0.00445213	0.114566	0.0548094
Homeo domain factors; High-mobility group (HMG) domain factors	2	2878	-0.00826075	-0.0306085	0.0519251	0.0371057	0.0332754	0.876581	0.0663541	0.0250263	0.0701231	0.649932	0.0560965	0.00325942	0.0643964	-0.0160732	0.0649138	0.124824	-0.00662507	-0.0129073	-0.00465928	0.067959	0.0385454	0.0139912	0.0157995	0.0450844	-0.00175549	0.829399	0.0342163	0.374563	0.105115	0.00960388	0.0209756	0.102052	-0.240558	0.695894	0.000351588	-0.00143087	0.0215436	0.025869	0.00135122	0.0572681	0.02571	0.0339861	0.0587875	-0.0182568	0.0856554	0.769901	0.00904224
STAT domain factors; STAT domain factors	2	2129	0.628353	1.25415	0.0352077	-0.0170276	0.0827469	0.103689	0.539302	0.118634	0.00655011	1.2259	0.312809	0.193373	0.236662	1.37639	0.106312	0.273956	1.27986	0.297205	0.271995	0.909773	0.138595	0.514463	0.443196	0.950271	0.00916204	0.0298898	-0.0131094	0.111578	0.0135069	0.0297037	0.0301628	0.453184	0.0556884	0.0696668	-0.0098439	0.016496	0.376265	-0.000680643	-0.0207758	0.0114411	0.0734192	0.0157444	0.0417645	0.0461572	0.371815	0.42492	0.702439
GCM domain factors	2	1337	0.0143264	-0.00458386	0.101812	0.0153318	-0.38446	0.421342	-0.00895754	0.0238469	0.300308	-0.129054	0.164924	0.0114559	0.0317686	0.0189813	-0.12649	0.0264224	0.249782	1.86939	-0.685782	-0.00478865	-0.0152945	0.364626	0.00119303	0.0546986	0.776635	0.0855905	0.524052	0.118978	-0.0659986	-0.00766064	-0.0138135	0.204387	0.0603084	0.00860179	0.00335171	0.0897228	0.117896	0.0317482	-0.00743255	0.0140033	-0.0378648	0.0913823	-0.019184	0.0818721	-0.0027649	0.0674466	0.796983
Other C4 zinc finger-type factors; Basic helix-loop-helix factors (bHLH)	1	608	0.200531	0.0292379	0.0590977	0.0160119	0	0.389284	0.0107899	0.0223999	0.0607096	-0.00569124	-0.0172894	-0.00648304	0.0726284	0.0433038	0.302282	0.0311079	0.090043	0.00996299	0.104084	0.0446942	0.781643	0.00278743	3.16335	0.000679551	0.00905947	-0.0279816	0.344275	-0.0316681	0.00786173	0.0129727	0.0831302	0.0140024	0.0711372	0.0134832	0.0036147	0.0203705	0.0082865	0.0891189	0.0276823	-0.00367681	0.0168696	0.109804	-0.0287826	0	0.159447	0	0.0196213
T-Box factors; Homeo domain factors	1	924	-0.00402984	0.402386	0.0819619	0.114442	-0.048581	-0.0138466	0.281484	0.00682799	0.0421283	0.0866096	0.0204819	0.126938	0.148626	0.48354	0.00626755	-0.0054603	0.00448958	0.0110143	0.0510381	0.00652353	0.185585	0.147968	-0.00546748	0.00344372	0.0542126	-0.0896768	0.154875	0.0753096	0.06617	-0.0341353	-0.159646	-0.0340934	-0.0110027	0.010703	-0.0410106	2.85247	0.058034	0.00708724	0.0693564	0.0348173	0.0671156	0.244131	0.0459355	-0.0267518	0.125894	0.034196	0.000979202
[truncated: 150 more columns]

## Sheet: TF_class_frequency
tf_class	tf_count	tfbs_count	explanation_frequency (Position relative to central distortion site(nt))
			-100	-99	-98	-97	-96	-95	-94	-93	-92	-91	-90	-89	-88	-87	-86	-85	-84	-83	-82	-81	-80	-79	-78	-77	-76	-75	-74	-73	-72	-71	-70	-69	-68	-67	-66	-65	-64	-63	-62	-61	-60	-59	-58	-57	-56	-55	-54
Fork head/winged helix factors	48	118037	643	640	613	649	738	615	774	687	708	645	649	581	747	598	587	620	641	715	633	636	656	524	546	624	489	549	632	498	636	560	539	558	482	486	612	688	588	640	548	690	490	647	573	625	519	552	584
Other C4 zinc finger-type factors	7	12531	75	79	57	54	86	53	61	75	54	61	83	82	70	66	74	99	75	82	59	44	70	68	81	68	60	66	66	89	82	63	61	52	74	78	88	44	75	71	66	38	50	55	44	44	77	72	37
Homeo domain factors	183	421536	2758	2428	2344	2398	2420	2282	2292	2509	2392	2576	2679	2286	2627	2461	2611	2695	2346	2197	2631	2598	2179	2380	2390	2330	2238	2440	2610	2458	2573	2561	2333	2438	2206	2427	2380	2157	2326	2215	2119	2087	2170	2234	2366	2097	2109	2289	2135
TEA domain factors	4	6426	45	49	36	21	27	19	40	34	21	49	41	41	38	36	57	30	20	43	39	32	45	35	32	18	30	56	22	36	22	41	63	29	28	34	49	18	33	24	26	25	32	27	30	29	52	57	16
Basic helix-loop-helix factors (bHLH); Basic helix-loop-helix factors (bHLH)	5	7784	35	34	34	37	50	35	26	37	42	28	37	50	34	48	35	43	44	25	43	39	34	47	29	48	30	40	30	40	38	37	40	47	39	42	26	40	50	38	43	44	39	45	51	49	46	39	51
Rel homology region (RHR) factors	15	18423	86	84	95	95	98	81	76	79	84	74	111	122	89	105	112	99	92	91	106	82	73	90	110	89	78	73	112	119	101	82	83	87	76	72	74	75	73	93	98	101	81	87	81	95	105	74	105
ARID	3	18301	99	102	112	107	102	106	95	105	109	110	106	116	104	113	123	93	120	106	104	112	98	112	96	94	110	96	91	108	103	112	108	102	119	102	114	115	93	105	95	98	92	93	99	107	104	85	93
Basic helix-loop-helix factors (bHLH)	74	89486	429	419	380	418	490	420	403	420	433	452	480	460	421	443	487	446	472	428	466	518	453	422	377	429	408	520	459	425	456	525	474	453	402	461	483	464	502	472	490	424	478	551	538	585	546	468	415
Basic leucine zipper factors (bZIP)	45	43681	278	232	237	218	244	274	262	208	202	249	253	279	251	236	255	256	253	214	229	221	214	223	246	215	192	235	260	244	254	213	229	204	251	242	261	229	264	262	271	248	243	250	261	242	187	224	212
Heteromeric CCAAT-binding factors	3	4532	33	31	24	19	26	31	22	20	31	19	10	16	25	25	26	23	23	25	18	23	28	21	26	23	28	24	17	23	27	23	25	29	32	13	21	25	36	28	22	26	29	18	33	19	29	26	16
C2H2 zinc finger factors	189	176091	824	894	831	869	871	850	881	851	842	895	894	853	873	806	920	839	850	864	888	831	875	842	848	868	792	852	866	842	922	805	877	851	852	846	878	853	887	846	856	877	857	822	823	870	875	846	902
Nuclear receptors with C4 zinc fingers	50	46096	229	238	283	301	286	254	239	246	248	191	250	250	245	210	232	218	229	248	258	212	249	237	197	248	214	215	233	229	262	242	287	232	273	265	259	237	255	195	201	222	240	222	228	233	238	260	243
T-Box factors	15	22010	98	99	125	122	94	164	78	113	101	60	112	158	124	94	122	189	83	118	86	127	102	116	73	46	134	136	108	128	86	103	118	97	95	147	78	113	99	140	129	136	156	74	100	126	94	126	95
High-mobility group (HMG) domain factors	23	49285	256	230	235	252	234	304	258	261	253	249	277	247	266	276	302	271	282	270	268	254	294	313	284	284	219	284	252	242	251	256	276	269	289	244	253	281	259	258	228	234	228	249	266	254	248	280	255
Grainyhead domain factors	4	4614	25	23	21	14	24	24	28	27	17	23	15	26	26	29	23	18	23	23	25	21	22	22	29	23	21	24	16	26	18	30	27	25	31	26	27	27	26	26	17	35	25	21	21	22	14	30	38
Basic leucine zipper factors (bZIP); Basic leucine zipper factors (bZIP)	17	33287	190	188	179	183	218	200	168	124	134	165	162	187	158	144	217	209	192	176	176	205	146	200	164	148	185	173	181	201	139	189	114	179	156	217	191	196	238	183	201	222	174	201	200	144	117	159	135
SMAD/NF-1 DNA-binding domain factors	8	6759	25	34	40	29	37	39	26	27	26	28	41	34	27	28	36	19	44	31	32	33	24	41	26	35	35	27	44	29	34	44	27	27	36	24	29	31	27	43	25	33	25	32	38	36	32	44	31
DM-type intertwined zinc finger factors	5	11842	65	78	57	54	58	55	67	62	62	65	66	65	65	71	77	59	70	56	82	59	86	63	70	55	61	61	60	61	64	64	59	56	62	62	60	55	59	79	66	58	59	68	56	61	58	59	62
Tryptophan cluster factors; Fork head/winged helix factors	6	10108	53	51	52	63	48	52	60	53	52	51	64	71	56	51	39	43	60	47	46	49	57	32	46	47	36	40	41	42	55	49	48	48	58	38	51	61	40	52	49	35	47	54	50	50	58	52	44
Fork head/winged helix factors; Tryptophan cluster factors	5	6061	38	29	37	44	32	30	43	45	26	32	46	29	27	27	16	21	34	33	27	23	24	19	28	32	29	21	28	34	38	29	27	28	32	22	22	30	29	33	32	19	32	28	37	32	32	28	26
TATA-binding proteins	2	12975	83	79	85	67	91	72	69	76	78	71	85	70	77	77	68	73	77	72	70	64	80	77	64	77	76	68	75	81	74	79	68	66	70	76	77	67	69	55	79	68	66	61	58	69	77	64	66
Tryptophan cluster factors	41	44487	187	208	207	210	202	207	245	210	216	239	232	233	215	198	208	227	241	248	218	213	196	176	243	227	181	212	181	246	213	211	202	243	217	217	227	232	208	256	199	223	171	188	226	251	269	227	240
SAND domain factors	2	2250	12	10	5	7	7	12	12	17	11	13	8	9	8	12	12	12	7	11	9	13	9	7	12	14	12	16	9	8	13	10	13	12	11	13	19	12	14	8	11	13	10	13	10	11	11	11	7
CRC domain	1	3739	27	24	25	26	26	21	16	32	19	20	26	18	19	22	16	18	33	23	21	19	25	12	22	26	19	17	21	24	19	28	29	13	12	17	21	18	34	24	23	28	24	21	16	18	13	19	8
p53 domain factors	3	355	1	6	3	2	3	3	1	1	3	2	3	0	1	2	2	5	5	1	1	0	0	2	3	2	3	3	2	1	0	1	2	1	2	1	2	2	0	3	2	1	3	5	4	0	4	1	3
Paired box factors	9	8276	56	39	47	50	47	44	47	45	48	63	39	43	47	44	58	62	54	38	66	44	53	41	42	40	49	57	48	36	48	52	47	42	58	47	36	45	40	37	53	39	34	45	49	27	39	52	51
Nuclear receptors with C4 zinc fingers; Nuclear receptors with C4 zinc fingers	9	7810	39	46	31	51	53	37	36	42	43	28	42	45	45	29	42	32	47	49	43	36	36	40	31	37	40	44	42	49	39	39	36	43	33	50	31	62	47	34	37	41	50	41	39	33	41	46	38
C2CH THAP-type zinc finger factors	2	1111	4	12	8	2	3	5	3	2	5	9	6	3	2	6	12	3	3	5	3	4	2	5	5	2	2	1	5	2	6	6	10	5	6	3	10	4	3	4	2	7	4	7	4	6	7	9	7
Basic helix-span-helix factors (bHSH)	4	4692	28	18	27	20	36	15	21	27	30	18	19	25	11	19	26	30	21	13	27	24	19	30	17	14	17	20	24	25	17	17	14	39	23	12	25	36	21	25	31	25	32	37	35	26	24	16	17
MADS box factors	5	6892	48	40	51	33	28	30	29	30	48	47	47	38	32	38	43	45	44	44	50	30	36	47	29	37	34	31	39	40	38	53	30	46	27	42	39	32	40	50	31	35	51	28	48	36	34	46	24
Homeo domain factors; Tryptophan cluster factors	3	830	7	7	4	4	2	8	6	5	3	1	3	4	4	0	4	5	11	4	11	4	5	5	5	3	5	10	5	6	2	3	3	5	5	4	7	2	3	2	3	1	2	5	5	0	6	9	6
STAT domain factors	7	12319	59	48	66	59	76	68	69	78	68	66	83	71	85	81	71	65	73	66	59	76	64	59	45	63	64	69	58	59	58	48	74	41	47	73	58	63	70	57	50	68	58	71	49	62	52	80	53
Unknown	1	333	2	4	1	2	2	2	3	2	0	1	2	3	3	1	1	2	1	3	1	3	1	4	6	4	3	2	1	0	2	1	2	0	1	2	3	1	6	1	4	1	0	1	4	1	2	1	2
Tryptophan cluster factors; Basic helix-loop-helix factors (bHLH)	6	1342	9	1	6	4	6	7	3	8	9	5	6	6	1	5	6	5	6	4	5	5	6	5	13	13	8	4	6	6	9	6	5	2	9	5	4	6	12	5	9	7	6	8	7	9	6	5	5
Tryptophan cluster factors; Homeo domain factors	7	3359	9	12	21	20	24	12	24	22	17	10	22	8	20	14	14	10	22	20	27	17	21	14	25	11	24	11	14	26	20	12	11	17	12	18	19	16	13	24	10	9	13	17	10	11	25	18	23
Basic helix-loop-helix factors (bHLH); Tryptophan cluster factors	2	806	6	3	1	1	3	4	4	4	6	5	4	4	3	4	5	3	4	2	3	5	6	4	6	6	4	4	4	5	8	1	4	1	4	4	1	4	7	3	7	4	5	3	4	2	5	5	4
Runt domain factors	3	5703	29	29	24	23	28	42	30	27	36	32	27	28	25	26	24	24	21	37	34	31	39	33	32	23	25	34	30	40	27	24	26	35	29	28	35	26	28	45	31	46	27	29	26	32	30	35	37
SMAD/NF-1 DNA-binding domain factors; Homeo domain factors	1	463	2	9	1	1	1	0	2	1	3	1	2	5	6	1	1	1	2	2	5	4	2	3	2	2	4	3	3	1	2	2	3	3	0	1	9	2	4	3	4	0	5	1	3	3	0	5	2
Heat shock factors	3	1127	3	12	8	7	7	4	6	2	15	3	3	5	17	5	6	6	3	8	7	6	1	7	9	3	8	8	5	6	3	3	11	6	7	5	5	10	3	4	4	6	11	5	12	3	3	11	2
Homeo domain factors; High-mobility group (HMG) domain factors	2	2878	14	17	19	23	12	20	21	14	18	18	12	21	17	18	11	14	16	18	16	16	16	19	18	11	18	16	21	16	24	15	12	14	23	14	10	14	17	19	18	18	18	23	15	17	12	15	15
STAT domain factors; STAT domain factors	2	2129	11	4	9	13	13	8	13	11	14	16	12	15	8	15	15	12	14	6	10	6	7	11	11	11	8	17	10	17	16	8	12	13	7	12	16	10	9	8	4	10	14	16	16	9	12	13	8
GCM domain factors	2	1337	5	3	2	7	1	8	6	6	13	4	6	3	11	5	2	3	7	8	2	3	5	6	4	5	6	11	13	6	7	5	2	4	8	10	7	9	7	7	1	8	9	6	6	11	10	8	8
Other C4 zinc finger-type factors; Basic helix-loop-helix factors (bHLH)	1	608	2	2	6	3	0	7	6	5	4	5	2	1	3	3	3	2	8	4	2	1	1	1	4	4	7	4	7	2	2	4	1	5	4	4	2	5	4	3	4	2	2	7	4	0	1	0	1
T-Box factors; Homeo domain factors	1	924	3	1	3	9	3	3	6	8	6	5	6	10	6	1	4	4	3	5	2	5	6	2	7	5	6	5	7	7	4	6	4	4	2	4	1	4	5	5	7	5	5	5	4	1	5	6	8
[truncated: 150 more columns]
